# Supplementary material for: Multifunctional Arylsulfone and Arylsulfonamide-Based Ligands with Prominent Mood-Modulating Activity and Benign Safety Profile, Targeting Neuropsychiatric Symptoms of Dementia
Source: J Med Chem. 2021 Aug 26;64(17):12603–29. doi: 10.1021/acs.jmedchem.1c00497 (PMC8436213; doi:10.1021/acs.jmedchem.1c00497)
Supplement: Supplementary file 2 — jm1c00497_si_002.pdb [file jm1c00497_si_002.pdb]

REMARK   4      COMPLIES WITH FORMAT V. 3.0, 1-DEC-2006
REMARK 888
REMARK 888 WRITTEN BY MAESTRO (A PRODUCT OF SCHRODINGER, LLC)
TITLE     Displayed atoms
MODEL        1
ATOM      1  N   GLU A  73      12.897  36.592  14.639  1.00  0.44           N1+
ATOM      2  CA  GLU A  73      13.815  36.364  13.465  1.00  0.44           C  
ATOM      3  C   GLU A  73      12.949  36.155  12.183  1.00  0.44           C  
ATOM      4  O   GLU A  73      13.269  35.279  11.380  1.00  0.44           O  
ATOM      5  CB  GLU A  73      14.824  35.222  13.769  1.00  0.44           C  
ATOM      6  CG  GLU A  73      15.935  35.623  14.771  1.00  0.44           C  
ATOM      7  CD  GLU A  73      16.983  34.537  15.071  1.00  0.44           C  
ATOM      8  OE1 GLU A  73      16.861  33.407  14.547  1.00  0.44           O  
ATOM      9  OE2 GLU A  73      17.911  34.868  15.842  1.00  0.44           O1-
ATOM     10  H1  GLU A  73      13.469  36.744  15.458  1.00  0.00           H  
ATOM     11  H2  GLU A  73      12.317  37.402  14.478  1.00  0.00           H  
ATOM     12  H3  GLU A  73      12.332  35.765  14.779  1.00  0.00           H  
ATOM     13  HA  GLU A  73      14.348  37.309  13.347  1.00  0.00           H  
ATOM     14  HB3 GLU A  73      15.301  34.883  12.850  1.00  0.00           H  
ATOM     15  HB2 GLU A  73      14.296  34.344  14.143  1.00  0.00           H  
ATOM     16  HG3 GLU A  73      15.488  35.921  15.720  1.00  0.00           H  
ATOM     17  HG2 GLU A  73      16.460  36.501  14.390  1.00  0.00           H  
ATOM     18  N   LYS A  74      11.905  36.980  11.949  1.00  0.45           N  
ATOM     19  CA  LYS A  74      11.002  36.861  10.798  1.00  0.45           C  
ATOM     20  C   LYS A  74      11.624  37.325   9.470  1.00  0.45           C  
ATOM     21  O   LYS A  74      11.249  36.793   8.425  1.00  0.45           O  
ATOM     22  CB  LYS A  74       9.696  37.629  11.085  1.00  0.45           C  
ATOM     23  CG  LYS A  74       8.870  37.023  12.232  1.00  0.45           C  
ATOM     24  CD  LYS A  74       7.531  37.747  12.435  1.00  0.45           C  
ATOM     25  CE  LYS A  74       6.698  37.138  13.574  1.00  0.45           C  
ATOM     26  NZ  LYS A  74       5.411  37.837  13.743  1.00  0.45           N1+
ATOM     27  H   LYS A  74      11.690  37.726  12.593  1.00  0.00           H  
ATOM     28  HA  LYS A  74      10.749  35.805  10.679  1.00  0.00           H  
ATOM     29  HB3 LYS A  74       9.078  37.626  10.185  1.00  0.00           H  
ATOM     30  HB2 LYS A  74       9.917  38.676  11.296  1.00  0.00           H  
ATOM     31  HG3 LYS A  74       9.442  37.057  13.160  1.00  0.00           H  
ATOM     32  HG2 LYS A  74       8.684  35.968  12.027  1.00  0.00           H  
ATOM     33  HD3 LYS A  74       6.964  37.713  11.503  1.00  0.00           H  
ATOM     34  HD2 LYS A  74       7.723  38.802  12.639  1.00  0.00           H  
ATOM     35  HE3 LYS A  74       7.249  37.187  14.514  1.00  0.00           H  
ATOM     36  HE2 LYS A  74       6.498  36.084  13.375  1.00  0.00           H  
ATOM     37  HZ1 LYS A  74       4.875  37.770  12.889  1.00  0.00           H  
ATOM     38  HZ2 LYS A  74       4.892  37.411  14.498  1.00  0.00           H  
ATOM     39  HZ3 LYS A  74       5.579  38.809  13.959  1.00  0.00           H  
ATOM     40  N   ASN A  75      12.569  38.281   9.534  1.00  0.56           N  
ATOM     41  CA  ASN A  75      13.292  38.821   8.375  1.00  0.56           C  
ATOM     42  C   ASN A  75      14.205  37.776   7.716  1.00  0.56           C  
ATOM     43  O   ASN A  75      14.312  37.781   6.492  1.00  0.56           O  
ATOM     44  CB  ASN A  75      14.120  40.061   8.791  1.00  0.56           C  
ATOM     45  CG  ASN A  75      13.292  41.271   9.243  1.00  0.56           C  
ATOM     46  OD1 ASN A  75      12.070  41.300   9.114  1.00  0.56           O  
ATOM     47  ND2 ASN A  75      13.969  42.292   9.771  1.00  0.56           N  
ATOM     48  H   ASN A  75      12.813  38.674  10.430  1.00  0.00           H  
ATOM     49  HA  ASN A  75      12.539  39.126   7.645  1.00  0.00           H  
ATOM     50  HB3 ASN A  75      14.723  40.394   7.944  1.00  0.00           H  
ATOM     51  HB2 ASN A  75      14.823  39.794   9.582  1.00  0.00           H  
ATOM     52 HD22 ASN A  75      13.476  43.118  10.077  1.00  0.00           H  
ATOM     53 HD21 ASN A  75      14.974  42.254   9.858  1.00  0.00           H  
ATOM     54  N   TRP A  76      14.813  36.890   8.526  1.00  0.45           N  
ATOM     55  CA  TRP A  76      15.639  35.784   8.044  1.00  0.45           C  
ATOM     56  C   TRP A  76      14.817  34.695   7.341  1.00  0.45           C  
ATOM     57  O   TRP A  76      15.258  34.210   6.304  1.00  0.45           O  
ATOM     58  CB  TRP A  76      16.488  35.198   9.188  1.00  0.45           C  
ATOM     59  CG  TRP A  76      17.418  36.166   9.860  1.00  0.45           C  
ATOM     60  CD1 TRP A  76      17.349  36.556  11.153  1.00  0.45           C  
ATOM     61  CD2 TRP A  76      18.539  36.905   9.284  1.00  0.45           C  
ATOM     62  NE1 TRP A  76      18.358  37.454  11.426  1.00  0.45           N  
ATOM     63  CE2 TRP A  76      19.121  37.714  10.308  1.00  0.45           C  
ATOM     64  CE3 TRP A  76      19.124  36.983   7.997  1.00  0.45           C  
ATOM     65  CZ2 TRP A  76      20.229  38.547  10.072  1.00  0.45           C  
ATOM     66  CZ3 TRP A  76      20.228  37.823   7.746  1.00  0.45           C  
ATOM     67  CH2 TRP A  76      20.782  38.602   8.780  1.00  0.45           C  
ATOM     68  H   TRP A  76      14.672  36.943   9.524  1.00  0.00           H  
ATOM     69  HA  TRP A  76      16.327  36.191   7.301  1.00  0.00           H  
ATOM     70  HB3 TRP A  76      17.096  34.376   8.807  1.00  0.00           H  
ATOM     71  HB2 TRP A  76      15.836  34.762   9.947  1.00  0.00           H  
ATOM     72  HD1 TRP A  76      16.617  36.207  11.859  1.00  0.00           H  
ATOM     73  HE1 TRP A  76      18.498  37.856  12.342  1.00  0.00           H  
ATOM     74  HE3 TRP A  76      18.716  36.391   7.191  1.00  0.00           H  
ATOM     75  HZ2 TRP A  76      20.646  39.143  10.870  1.00  0.00           H  
ATOM     76  HZ3 TRP A  76      20.653  37.866   6.754  1.00  0.00           H  
ATOM     77  HH2 TRP A  76      21.630  39.241   8.581  1.00  0.00           H  
ATOM     78  N   SER A  77      13.629  34.366   7.875  1.00  0.46           N  
ATOM     79  CA  SER A  77      12.708  33.390   7.286  1.00  0.46           C  
ATOM     80  C   SER A  77      12.133  33.842   5.932  1.00  0.46           C  
ATOM     81  O   SER A  77      12.067  33.029   5.011  1.00  0.46           O  
ATOM     82  CB  SER A  77      11.580  33.088   8.282  1.00  0.46           C  
ATOM     83  OG  SER A  77      12.089  32.318   9.347  1.00  0.46           O  
ATOM     84  H   SER A  77      13.328  34.800   8.736  1.00  0.00           H  
ATOM     85  HA  SER A  77      13.264  32.467   7.102  1.00  0.00           H  
ATOM     86  HB3 SER A  77      10.783  32.512   7.808  1.00  0.00           H  
ATOM     87  HB2 SER A  77      11.132  34.005   8.666  1.00  0.00           H  
ATOM     88  HG  SER A  77      11.375  32.131   9.961  1.00  0.00           H  
ATOM     89  N   ALA A  78      11.773  35.134   5.823  1.00  0.51           N  
ATOM     90  CA  ALA A  78      11.307  35.768   4.588  1.00  0.51           C  
ATOM     91  C   ALA A  78      12.397  35.855   3.503  1.00  0.51           C  
ATOM     92  O   ALA A  78      12.090  35.675   2.325  1.00  0.51           O  
ATOM     93  CB  ALA A  78      10.763  37.165   4.923  1.00  0.51           C  
ATOM     94  H   ALA A  78      11.847  35.738   6.631  1.00  0.00           H  
ATOM     95  HA  ALA A  78      10.487  35.168   4.189  1.00  0.00           H  
ATOM     96  HB1 ALA A  78      10.389  37.669   4.030  1.00  0.00           H  
ATOM     97  HB2 ALA A  78       9.938  37.103   5.633  1.00  0.00           H  
ATOM     98  HB3 ALA A  78      11.532  37.799   5.366  1.00  0.00           H  
ATOM     99  N   LEU A  79      13.649  36.096   3.930  1.00  0.64           N  
ATOM    100  CA  LEU A  79      14.836  36.140   3.078  1.00  0.64           C  
ATOM    101  C   LEU A  79      15.198  34.752   2.516  1.00  0.64           C  
ATOM    102  O   LEU A  79      15.456  34.649   1.319  1.00  0.64           O  
ATOM    103  CB  LEU A  79      15.972  36.832   3.870  1.00  0.64           C  
ATOM    104  CG  LEU A  79      17.314  37.042   3.129  1.00  0.64           C  
ATOM    105  CD1 LEU A  79      18.030  38.313   3.637  1.00  0.64           C  
ATOM    106  CD2 LEU A  79      18.230  35.801   3.216  1.00  0.64           C  
ATOM    107  H   LEU A  79      13.810  36.250   4.916  1.00  0.00           H  
ATOM    108  HA  LEU A  79      14.599  36.779   2.225  1.00  0.00           H  
ATOM    109  HB3 LEU A  79      16.148  36.327   4.820  1.00  0.00           H  
ATOM    110  HB2 LEU A  79      15.584  37.816   4.137  1.00  0.00           H  
ATOM    111  HG  LEU A  79      17.091  37.213   2.075  1.00  0.00           H  
ATOM    112 HD11 LEU A  79      19.109  38.190   3.721  1.00  0.00           H  
ATOM    113 HD12 LEU A  79      17.862  39.146   2.954  1.00  0.00           H  
ATOM    114 HD13 LEU A  79      17.670  38.621   4.620  1.00  0.00           H  
ATOM    115 HD21 LEU A  79      18.429  35.408   2.222  1.00  0.00           H  
ATOM    116 HD22 LEU A  79      19.195  36.013   3.677  1.00  0.00           H  
ATOM    117 HD23 LEU A  79      17.784  34.994   3.798  1.00  0.00           H  
ATOM    118  N   LEU A  80      15.156  33.714   3.370  1.00  0.57           N  
ATOM    119  CA  LEU A  80      15.399  32.312   3.010  1.00  0.57           C  
ATOM    120  C   LEU A  80      14.312  31.714   2.101  1.00  0.57           C  
ATOM    121  O   LEU A  80      14.633  30.833   1.304  1.00  0.57           O  
ATOM    122  CB  LEU A  80      15.553  31.469   4.295  1.00  0.57           C  
ATOM    123  CG  LEU A  80      16.862  31.743   5.070  1.00  0.57           C  
ATOM    124  CD1 LEU A  80      16.789  31.167   6.501  1.00  0.57           C  
ATOM    125  CD2 LEU A  80      18.107  31.267   4.295  1.00  0.57           C  
ATOM    126  H   LEU A  80      14.949  33.888   4.345  1.00  0.00           H  
ATOM    127  HA  LEU A  80      16.333  32.271   2.446  1.00  0.00           H  
ATOM    128  HB3 LEU A  80      15.507  30.405   4.059  1.00  0.00           H  
ATOM    129  HB2 LEU A  80      14.695  31.663   4.940  1.00  0.00           H  
ATOM    130  HG  LEU A  80      16.979  32.819   5.180  1.00  0.00           H  
ATOM    131 HD11 LEU A  80      17.630  30.520   6.745  1.00  0.00           H  
ATOM    132 HD12 LEU A  80      16.786  31.969   7.240  1.00  0.00           H  
ATOM    133 HD13 LEU A  80      15.883  30.581   6.662  1.00  0.00           H  
ATOM    134 HD21 LEU A  80      18.828  30.755   4.930  1.00  0.00           H  
ATOM    135 HD22 LEU A  80      17.846  30.587   3.485  1.00  0.00           H  
ATOM    136 HD23 LEU A  80      18.628  32.115   3.848  1.00  0.00           H  
ATOM    137  N   THR A  81      13.067  32.217   2.191  1.00  0.51           N  
ATOM    138  CA  THR A  81      11.983  31.856   1.274  1.00  0.51           C  
ATOM    139  C   THR A  81      12.271  32.339  -0.163  1.00  0.51           C  
ATOM    140  O   THR A  81      12.087  31.567  -1.102  1.00  0.51           O  
ATOM    141  CB  THR A  81      10.613  32.432   1.724  1.00  0.51           C  
ATOM    142  OG1 THR A  81      10.280  31.909   2.992  1.00  0.51           O  
ATOM    143  CG2 THR A  81       9.426  32.126   0.791  1.00  0.51           C  
ATOM    144  H   THR A  81      12.864  32.930   2.877  1.00  0.00           H  
ATOM    145  HA  THR A  81      11.907  30.770   1.266  1.00  0.00           H  
ATOM    146  HB  THR A  81      10.688  33.513   1.839  1.00  0.00           H  
ATOM    147  HG1 THR A  81      10.941  32.196   3.633  1.00  0.00           H  
ATOM    148 HG21 THR A  81       8.485  32.446   1.239  1.00  0.00           H  
ATOM    149 HG22 THR A  81       9.514  32.646  -0.162  1.00  0.00           H  
ATOM    150 HG23 THR A  81       9.349  31.057   0.585  1.00  0.00           H  
ATOM    151  N   ALA A  82      12.749  33.588  -0.290  1.00  0.55           N  
ATOM    152  CA  ALA A  82      13.068  34.231  -1.561  1.00  0.55           C  
ATOM    153  C   ALA A  82      14.336  33.677  -2.235  1.00  0.55           C  
ATOM    154  O   ALA A  82      14.262  33.286  -3.400  1.00  0.55           O  
ATOM    155  CB  ALA A  82      13.171  35.748  -1.344  1.00  0.55           C  
ATOM    156  H   ALA A  82      12.890  34.152   0.537  1.00  0.00           H  
ATOM    157  HA  ALA A  82      12.233  34.056  -2.240  1.00  0.00           H  
ATOM    158  HB1 ALA A  82      13.402  36.267  -2.275  1.00  0.00           H  
ATOM    159  HB2 ALA A  82      12.229  36.152  -0.970  1.00  0.00           H  
ATOM    160  HB3 ALA A  82      13.947  36.002  -0.620  1.00  0.00           H  
ATOM    161  N   VAL A  83      15.470  33.679  -1.510  1.00  0.65           N  
ATOM    162  CA  VAL A  83      16.792  33.422  -2.094  1.00  0.65           C  
ATOM    163  C   VAL A  83      17.208  31.936  -2.096  1.00  0.65           C  
ATOM    164  O   VAL A  83      18.178  31.619  -2.784  1.00  0.65           O  
ATOM    165  CB  VAL A  83      17.923  34.252  -1.412  1.00  0.65           C  
ATOM    166  CG1 VAL A  83      17.572  35.748  -1.312  1.00  0.65           C  
ATOM    167  CG2 VAL A  83      18.463  33.707  -0.073  1.00  0.65           C  
ATOM    168  H   VAL A  83      15.457  34.004  -0.552  1.00  0.00           H  
ATOM    169  HA  VAL A  83      16.769  33.733  -3.141  1.00  0.00           H  
ATOM    170  HB  VAL A  83      18.773  34.218  -2.096  1.00  0.00           H  
ATOM    171 HG11 VAL A  83      18.423  36.327  -0.953  1.00  0.00           H  
ATOM    172 HG12 VAL A  83      17.291  36.150  -2.286  1.00  0.00           H  
ATOM    173 HG13 VAL A  83      16.745  35.929  -0.627  1.00  0.00           H  
ATOM    174 HG21 VAL A  83      19.188  34.396   0.358  1.00  0.00           H  
ATOM    175 HG22 VAL A  83      17.670  33.548   0.655  1.00  0.00           H  
ATOM    176 HG23 VAL A  83      18.992  32.763  -0.204  1.00  0.00           H  
ATOM    177  N   VAL A  84      16.503  31.061  -1.353  1.00  0.72           N  
ATOM    178  CA  VAL A  84      16.789  29.624  -1.335  1.00  0.72           C  
ATOM    179  C   VAL A  84      15.574  28.834  -1.847  1.00  0.72           C  
ATOM    180  O   VAL A  84      15.696  28.217  -2.901  1.00  0.72           O  
ATOM    181  CB  VAL A  84      17.236  29.075   0.056  1.00  0.72           C  
ATOM    182  CG1 VAL A  84      17.605  27.577   0.022  1.00  0.72           C  
ATOM    183  CG2 VAL A  84      18.414  29.876   0.636  1.00  0.72           C  
ATOM    184  H   VAL A  84      15.722  31.379  -0.797  1.00  0.00           H  
ATOM    185  HA  VAL A  84      17.601  29.393  -2.027  1.00  0.00           H  
ATOM    186  HB  VAL A  84      16.417  29.168   0.767  1.00  0.00           H  
ATOM    187 HG11 VAL A  84      17.952  27.229   0.996  1.00  0.00           H  
ATOM    188 HG12 VAL A  84      16.755  26.954  -0.250  1.00  0.00           H  
ATOM    189 HG13 VAL A  84      18.399  27.382  -0.698  1.00  0.00           H  
ATOM    190 HG21 VAL A  84      18.806  29.413   1.542  1.00  0.00           H  
ATOM    191 HG22 VAL A  84      19.235  29.951  -0.077  1.00  0.00           H  
ATOM    192 HG23 VAL A  84      18.106  30.886   0.902  1.00  0.00           H  
ATOM    193  N   ILE A  85      14.448  28.839  -1.109  1.00  0.69           N  
ATOM    194  CA  ILE A  85      13.318  27.919  -1.317  1.00  0.69           C  
ATOM    195  C   ILE A  85      12.602  28.076  -2.676  1.00  0.69           C  
ATOM    196  O   ILE A  85      12.289  27.060  -3.299  1.00  0.69           O  
ATOM    197  CB  ILE A  85      12.275  27.995  -0.159  1.00  0.69           C  
ATOM    198  CG1 ILE A  85      12.938  27.634   1.190  1.00  0.69           C  
ATOM    199  CG2 ILE A  85      11.016  27.121  -0.372  1.00  0.69           C  
ATOM    200  CD1 ILE A  85      12.069  27.910   2.425  1.00  0.69           C  
ATOM    201  H   ILE A  85      14.410  29.401  -0.269  1.00  0.00           H  
ATOM    202  HA  ILE A  85      13.739  26.911  -1.303  1.00  0.00           H  
ATOM    203  HB  ILE A  85      11.938  29.028  -0.095  1.00  0.00           H  
ATOM    204 HG13 ILE A  85      13.874  28.177   1.317  1.00  0.00           H  
ATOM    205 HG12 ILE A  85      13.213  26.580   1.169  1.00  0.00           H  
ATOM    206 HG21 ILE A  85      10.351  27.146   0.491  1.00  0.00           H  
ATOM    207 HG22 ILE A  85      10.417  27.451  -1.221  1.00  0.00           H  
ATOM    208 HG23 ILE A  85      11.292  26.080  -0.540  1.00  0.00           H  
ATOM    209 HD11 ILE A  85      12.670  28.333   3.229  1.00  0.00           H  
ATOM    210 HD12 ILE A  85      11.267  28.618   2.215  1.00  0.00           H  
ATOM    211 HD13 ILE A  85      11.614  26.993   2.799  1.00  0.00           H  
ATOM    212  N   ILE A  86      12.389  29.322  -3.134  1.00  0.67           N  
ATOM    213  CA  ILE A  86      11.814  29.616  -4.452  1.00  0.67           C  
ATOM    214  C   ILE A  86      12.743  29.194  -5.610  1.00  0.67           C  
ATOM    215  O   ILE A  86      12.253  28.606  -6.573  1.00  0.67           O  
ATOM    216  CB  ILE A  86      11.395  31.114  -4.587  1.00  0.67           C  
ATOM    217  CG1 ILE A  86      10.119  31.383  -3.754  1.00  0.67           C  
ATOM    218  CG2 ILE A  86      11.186  31.621  -6.036  1.00  0.67           C  
ATOM    219  CD1 ILE A  86       9.828  32.873  -3.503  1.00  0.67           C  
ATOM    220  H   ILE A  86      12.641  30.118  -2.563  1.00  0.00           H  
ATOM    221  HA  ILE A  86      10.908  29.013  -4.546  1.00  0.00           H  
ATOM    222  HB  ILE A  86      12.196  31.713  -4.152  1.00  0.00           H  
ATOM    223 HG13 ILE A  86      10.189  30.882  -2.789  1.00  0.00           H  
ATOM    224 HG12 ILE A  86       9.262  30.928  -4.252  1.00  0.00           H  
ATOM    225 HG21 ILE A  86      10.826  32.649  -6.056  1.00  0.00           H  
ATOM    226 HG22 ILE A  86      12.111  31.616  -6.613  1.00  0.00           H  
ATOM    227 HG23 ILE A  86      10.455  31.009  -6.566  1.00  0.00           H  
ATOM    228 HD11 ILE A  86       8.899  33.175  -3.987  1.00  0.00           H  
ATOM    229 HD12 ILE A  86       9.726  33.077  -2.438  1.00  0.00           H  
ATOM    230 HD13 ILE A  86      10.620  33.519  -3.881  1.00  0.00           H  
ATOM    231  N   LEU A  87      14.057  29.452  -5.472  1.00  0.68           N  
ATOM    232  CA  LEU A  87      15.085  29.047  -6.438  1.00  0.68           C  
ATOM    233  C   LEU A  87      15.317  27.525  -6.483  1.00  0.68           C  
ATOM    234  O   LEU A  87      15.694  27.019  -7.540  1.00  0.68           O  
ATOM    235  CB  LEU A  87      16.410  29.787  -6.145  1.00  0.68           C  
ATOM    236  CG  LEU A  87      16.353  31.322  -6.320  1.00  0.68           C  
ATOM    237  CD1 LEU A  87      17.706  31.965  -5.953  1.00  0.68           C  
ATOM    238  CD2 LEU A  87      15.888  31.746  -7.729  1.00  0.68           C  
ATOM    239  H   LEU A  87      14.387  29.927  -4.644  1.00  0.00           H  
ATOM    240  HA  LEU A  87      14.732  29.328  -7.431  1.00  0.00           H  
ATOM    241  HB3 LEU A  87      17.191  29.398  -6.802  1.00  0.00           H  
ATOM    242  HB2 LEU A  87      16.735  29.552  -5.130  1.00  0.00           H  
ATOM    243  HG  LEU A  87      15.623  31.708  -5.606  1.00  0.00           H  
ATOM    244 HD11 LEU A  87      17.567  32.782  -5.246  1.00  0.00           H  
ATOM    245 HD12 LEU A  87      18.387  31.249  -5.491  1.00  0.00           H  
ATOM    246 HD13 LEU A  87      18.224  32.373  -6.821  1.00  0.00           H  
ATOM    247 HD21 LEU A  87      16.403  32.637  -8.088  1.00  0.00           H  
ATOM    248 HD22 LEU A  87      16.053  30.960  -8.467  1.00  0.00           H  
ATOM    249 HD23 LEU A  87      14.822  31.976  -7.727  1.00  0.00           H  
ATOM    250  N   THR A  88      15.058  26.825  -5.362  1.00  0.74           N  
ATOM    251  CA  THR A  88      15.084  25.365  -5.265  1.00  0.74           C  
ATOM    252  C   THR A  88      13.968  24.740  -6.116  1.00  0.74           C  
ATOM    253  O   THR A  88      14.258  23.962  -7.020  1.00  0.74           O  
ATOM    254  CB  THR A  88      14.887  24.846  -3.810  1.00  0.74           C  
ATOM    255  OG1 THR A  88      15.814  25.426  -2.924  1.00  0.74           O  
ATOM    256  CG2 THR A  88      15.021  23.323  -3.674  1.00  0.74           C  
ATOM    257  H   THR A  88      14.773  27.322  -4.530  1.00  0.00           H  
ATOM    258  HA  THR A  88      16.045  25.011  -5.644  1.00  0.00           H  
ATOM    259  HB  THR A  88      13.906  25.127  -3.430  1.00  0.00           H  
ATOM    260  HG1 THR A  88      15.707  26.383  -2.939  1.00  0.00           H  
ATOM    261 HG21 THR A  88      15.002  23.021  -2.629  1.00  0.00           H  
ATOM    262 HG22 THR A  88      14.208  22.796  -4.173  1.00  0.00           H  
ATOM    263 HG23 THR A  88      15.957  22.966  -4.098  1.00  0.00           H  
ATOM    264  N   ILE A  89      12.716  25.112  -5.806  1.00  0.71           N  
ATOM    265  CA  ILE A  89      11.511  24.569  -6.422  1.00  0.71           C  
ATOM    266  C   ILE A  89      11.430  24.890  -7.927  1.00  0.71           C  
ATOM    267  O   ILE A  89      11.190  23.974  -8.709  1.00  0.71           O  
ATOM    268  CB  ILE A  89      10.235  25.058  -5.673  1.00  0.71           C  
ATOM    269  CG1 ILE A  89      10.211  24.502  -4.227  1.00  0.71           C  
ATOM    270  CG2 ILE A  89       8.901  24.726  -6.380  1.00  0.71           C  
ATOM    271  CD1 ILE A  89       9.181  25.182  -3.313  1.00  0.71           C  
ATOM    272  H   ILE A  89      12.566  25.780  -5.062  1.00  0.00           H  
ATOM    273  HA  ILE A  89      11.560  23.482  -6.324  1.00  0.00           H  
ATOM    274  HB  ILE A  89      10.300  26.146  -5.603  1.00  0.00           H  
ATOM    275 HG13 ILE A  89      11.189  24.604  -3.757  1.00  0.00           H  
ATOM    276 HG12 ILE A  89      10.015  23.429  -4.255  1.00  0.00           H  
ATOM    277 HG21 ILE A  89       8.045  25.065  -5.796  1.00  0.00           H  
ATOM    278 HG22 ILE A  89       8.811  25.207  -7.354  1.00  0.00           H  
ATOM    279 HG23 ILE A  89       8.794  23.651  -6.521  1.00  0.00           H  
ATOM    280 HD11 ILE A  89       9.552  25.252  -2.292  1.00  0.00           H  
ATOM    281 HD12 ILE A  89       8.951  26.196  -3.643  1.00  0.00           H  
ATOM    282 HD13 ILE A  89       8.248  24.618  -3.287  1.00  0.00           H  
ATOM    283  N   ALA A  90      11.694  26.153  -8.304  1.00  0.71           N  
ATOM    284  CA  ALA A  90      11.687  26.618  -9.691  1.00  0.71           C  
ATOM    285  C   ALA A  90      12.801  26.006 -10.558  1.00  0.71           C  
ATOM    286  O   ALA A  90      12.508  25.557 -11.664  1.00  0.71           O  
ATOM    287  CB  ALA A  90      11.767  28.152  -9.717  1.00  0.71           C  
ATOM    288  H   ALA A  90      11.903  26.852  -7.602  1.00  0.00           H  
ATOM    289  HA  ALA A  90      10.730  26.327 -10.128  1.00  0.00           H  
ATOM    290  HB1 ALA A  90      11.712  28.533 -10.737  1.00  0.00           H  
ATOM    291  HB2 ALA A  90      10.943  28.597  -9.158  1.00  0.00           H  
ATOM    292  HB3 ALA A  90      12.698  28.513  -9.278  1.00  0.00           H  
ATOM    293  N   GLY A  91      14.043  25.993 -10.043  1.00  0.75           N  
ATOM    294  CA  GLY A  91      15.232  25.572 -10.787  1.00  0.75           C  
ATOM    295  C   GLY A  91      15.266  24.061 -11.049  1.00  0.75           C  
ATOM    296  O   GLY A  91      15.725  23.647 -12.112  1.00  0.75           O  
ATOM    297  H   GLY A  91      14.199  26.360  -9.113  1.00  0.00           H  
ATOM    298  HA3 GLY A  91      16.116  25.842 -10.211  1.00  0.00           H  
ATOM    299  HA2 GLY A  91      15.285  26.110 -11.735  1.00  0.00           H  
ATOM    300  N   ASN A  92      14.762  23.247 -10.107  1.00  0.75           N  
ATOM    301  CA  ASN A  92      14.693  21.789 -10.240  1.00  0.75           C  
ATOM    302  C   ASN A  92      13.489  21.331 -11.074  1.00  0.75           C  
ATOM    303  O   ASN A  92      13.628  20.338 -11.786  1.00  0.75           O  
ATOM    304  CB  ASN A  92      14.692  21.144  -8.842  1.00  0.75           C  
ATOM    305  CG  ASN A  92      16.058  21.244  -8.156  1.00  0.75           C  
ATOM    306  OD1 ASN A  92      17.070  20.854  -8.730  1.00  0.75           O  
ATOM    307  ND2 ASN A  92      16.100  21.754  -6.927  1.00  0.75           N  
ATOM    308  H   ASN A  92      14.405  23.639  -9.246  1.00  0.00           H  
ATOM    309  HA  ASN A  92      15.600  21.476 -10.763  1.00  0.00           H  
ATOM    310  HB3 ASN A  92      14.475  20.084  -8.946  1.00  0.00           H  
ATOM    311  HB2 ASN A  92      13.900  21.558  -8.216  1.00  0.00           H  
ATOM    312 HD22 ASN A  92      16.989  21.866  -6.461  1.00  0.00           H  
ATOM    313 HD21 ASN A  92      15.259  22.104  -6.489  1.00  0.00           H  
ATOM    314  N   ILE A  93      12.362  22.066 -11.028  1.00  0.72           N  
ATOM    315  CA  ILE A  93      11.206  21.827 -11.899  1.00  0.72           C  
ATOM    316  C   ILE A  93      11.516  22.102 -13.386  1.00  0.72           C  
ATOM    317  O   ILE A  93      11.055  21.336 -14.229  1.00  0.72           O  
ATOM    318  CB  ILE A  93       9.932  22.595 -11.418  1.00  0.72           C  
ATOM    319  CG1 ILE A  93       9.341  21.873 -10.185  1.00  0.72           C  
ATOM    320  CG2 ILE A  93       8.827  22.813 -12.476  1.00  0.72           C  
ATOM    321  CD1 ILE A  93       8.264  22.666  -9.431  1.00  0.72           C  
ATOM    322  H   ILE A  93      12.305  22.868 -10.415  1.00  0.00           H  
ATOM    323  HA  ILE A  93      10.981  20.761 -11.832  1.00  0.00           H  
ATOM    324  HB  ILE A  93      10.251  23.588 -11.100  1.00  0.00           H  
ATOM    325 HG13 ILE A  93      10.137  21.628  -9.483  1.00  0.00           H  
ATOM    326 HG12 ILE A  93       8.920  20.917 -10.498  1.00  0.00           H  
ATOM    327 HG21 ILE A  93       7.937  23.268 -12.043  1.00  0.00           H  
ATOM    328 HG22 ILE A  93       9.156  23.497 -13.254  1.00  0.00           H  
ATOM    329 HG23 ILE A  93       8.524  21.874 -12.941  1.00  0.00           H  
ATOM    330 HD11 ILE A  93       8.207  22.337  -8.394  1.00  0.00           H  
ATOM    331 HD12 ILE A  93       8.473  23.735  -9.431  1.00  0.00           H  
ATOM    332 HD13 ILE A  93       7.279  22.513  -9.873  1.00  0.00           H  
ATOM    333  N   LEU A  94      12.348  23.120 -13.675  1.00  0.72           N  
ATOM    334  CA  LEU A  94      12.877  23.417 -15.011  1.00  0.72           C  
ATOM    335  C   LEU A  94      13.703  22.258 -15.605  1.00  0.72           C  
ATOM    336  O   LEU A  94      13.485  21.920 -16.768  1.00  0.72           O  
ATOM    337  CB  LEU A  94      13.698  24.728 -14.964  1.00  0.72           C  
ATOM    338  CG  LEU A  94      12.836  26.011 -14.939  1.00  0.72           C  
ATOM    339  CD1 LEU A  94      13.656  27.233 -14.471  1.00  0.72           C  
ATOM    340  CD2 LEU A  94      12.135  26.257 -16.292  1.00  0.72           C  
ATOM    341  H   LEU A  94      12.683  23.711 -12.926  1.00  0.00           H  
ATOM    342  HA  LEU A  94      12.026  23.562 -15.677  1.00  0.00           H  
ATOM    343  HB3 LEU A  94      14.376  24.789 -15.814  1.00  0.00           H  
ATOM    344  HB2 LEU A  94      14.343  24.700 -14.086  1.00  0.00           H  
ATOM    345  HG  LEU A  94      12.048  25.865 -14.200  1.00  0.00           H  
ATOM    346 HD11 LEU A  94      13.647  28.056 -15.186  1.00  0.00           H  
ATOM    347 HD12 LEU A  94      13.263  27.623 -13.532  1.00  0.00           H  
ATOM    348 HD13 LEU A  94      14.701  26.980 -14.299  1.00  0.00           H  
ATOM    349 HD21 LEU A  94      11.056  26.134 -16.195  1.00  0.00           H  
ATOM    350 HD22 LEU A  94      12.307  27.256 -16.693  1.00  0.00           H  
ATOM    351 HD23 LEU A  94      12.475  25.555 -17.051  1.00  0.00           H  
ATOM    352  N   VAL A  95      14.593  21.653 -14.795  1.00  0.76           N  
ATOM    353  CA  VAL A  95      15.417  20.495 -15.168  1.00  0.76           C  
ATOM    354  C   VAL A  95      14.583  19.218 -15.407  1.00  0.76           C  
ATOM    355  O   VAL A  95      14.854  18.498 -16.368  1.00  0.76           O  
ATOM    356  CB  VAL A  95      16.521  20.212 -14.102  1.00  0.76           C  
ATOM    357  CG1 VAL A  95      17.278  18.873 -14.266  1.00  0.76           C  
ATOM    358  CG2 VAL A  95      17.546  21.359 -14.065  1.00  0.76           C  
ATOM    359  H   VAL A  95      14.709  21.992 -13.850  1.00  0.00           H  
ATOM    360  HA  VAL A  95      15.916  20.731 -16.109  1.00  0.00           H  
ATOM    361  HB  VAL A  95      16.043  20.188 -13.122  1.00  0.00           H  
ATOM    362 HG11 VAL A  95      18.115  18.807 -13.569  1.00  0.00           H  
ATOM    363 HG12 VAL A  95      16.642  18.011 -14.067  1.00  0.00           H  
ATOM    364 HG13 VAL A  95      17.684  18.769 -15.273  1.00  0.00           H  
ATOM    365 HG21 VAL A  95      18.261  21.222 -13.254  1.00  0.00           H  
ATOM    366 HG22 VAL A  95      18.109  21.406 -14.996  1.00  0.00           H  
ATOM    367 HG23 VAL A  95      17.074  22.329 -13.919  1.00  0.00           H  
ATOM    368  N   ILE A  96      13.571  18.983 -14.553  1.00  0.77           N  
ATOM    369  CA  ILE A  96      12.639  17.855 -14.648  1.00  0.77           C  
ATOM    370  C   ILE A  96      11.736  17.931 -15.897  1.00  0.77           C  
ATOM    371  O   ILE A  96      11.573  16.911 -16.567  1.00  0.77           O  
ATOM    372  CB  ILE A  96      11.785  17.726 -13.349  1.00  0.77           C  
ATOM    373  CG1 ILE A  96      12.673  17.243 -12.177  1.00  0.77           C  
ATOM    374  CG2 ILE A  96      10.526  16.834 -13.449  1.00  0.77           C  
ATOM    375  CD1 ILE A  96      12.087  17.545 -10.791  1.00  0.77           C  
ATOM    376  H   ILE A  96      13.421  19.617 -13.780  1.00  0.00           H  
ATOM    377  HA  ILE A  96      13.240  16.949 -14.744  1.00  0.00           H  
ATOM    378  HB  ILE A  96      11.437  18.730 -13.102  1.00  0.00           H  
ATOM    379 HG13 ILE A  96      13.658  17.705 -12.230  1.00  0.00           H  
ATOM    380 HG12 ILE A  96      12.854  16.172 -12.274  1.00  0.00           H  
ATOM    381 HG21 ILE A  96      10.011  16.770 -12.491  1.00  0.00           H  
ATOM    382 HG22 ILE A  96       9.796  17.222 -14.160  1.00  0.00           H  
ATOM    383 HG23 ILE A  96      10.785  15.819 -13.750  1.00  0.00           H  
ATOM    384 HD11 ILE A  96      12.873  17.609 -10.041  1.00  0.00           H  
ATOM    385 HD12 ILE A  96      11.553  18.496 -10.780  1.00  0.00           H  
ATOM    386 HD13 ILE A  96      11.392  16.767 -10.476  1.00  0.00           H  
ATOM    387  N   MET A  97      11.221  19.135 -16.215  1.00  0.73           N  
ATOM    388  CA  MET A  97      10.461  19.421 -17.437  1.00  0.73           C  
ATOM    389  C   MET A  97      11.294  19.267 -18.719  1.00  0.73           C  
ATOM    390  O   MET A  97      10.741  18.827 -19.722  1.00  0.73           O  
ATOM    391  CB  MET A  97       9.850  20.837 -17.387  1.00  0.73           C  
ATOM    392  CG  MET A  97       8.635  20.962 -16.455  1.00  0.73           C  
ATOM    393  SD  MET A  97       7.744  22.541 -16.562  1.00  0.73           S  
ATOM    394  CE  MET A  97       9.080  23.727 -16.266  1.00  0.73           C  
ATOM    395  H   MET A  97      11.388  19.923 -15.602  1.00  0.00           H  
ATOM    396  HA  MET A  97       9.645  18.700 -17.501  1.00  0.00           H  
ATOM    397  HB3 MET A  97       9.538  21.147 -18.386  1.00  0.00           H  
ATOM    398  HB2 MET A  97      10.622  21.547 -17.089  1.00  0.00           H  
ATOM    399  HG3 MET A  97       8.921  20.794 -15.419  1.00  0.00           H  
ATOM    400  HG2 MET A  97       7.917  20.177 -16.694  1.00  0.00           H  
ATOM    401  HE1 MET A  97       8.673  24.727 -16.119  1.00  0.00           H  
ATOM    402  HE2 MET A  97       9.653  23.450 -15.387  1.00  0.00           H  
ATOM    403  HE3 MET A  97       9.759  23.754 -17.115  1.00  0.00           H  
ATOM    404  N   ALA A  98      12.593  19.614 -18.669  1.00  0.76           N  
ATOM    405  CA  ALA A  98      13.506  19.522 -19.808  1.00  0.76           C  
ATOM    406  C   ALA A  98      13.782  18.078 -20.253  1.00  0.76           C  
ATOM    407  O   ALA A  98      13.764  17.820 -21.453  1.00  0.76           O  
ATOM    408  CB  ALA A  98      14.798  20.288 -19.503  1.00  0.76           C  
ATOM    409  H   ALA A  98      12.981  19.982 -17.811  1.00  0.00           H  
ATOM    410  HA  ALA A  98      13.032  20.019 -20.655  1.00  0.00           H  
ATOM    411  HB1 ALA A  98      15.494  20.244 -20.341  1.00  0.00           H  
ATOM    412  HB2 ALA A  98      14.587  21.342 -19.323  1.00  0.00           H  
ATOM    413  HB3 ALA A  98      15.304  19.894 -18.623  1.00  0.00           H  
ATOM    414  N   VAL A  99      13.971  17.155 -19.297  1.00  0.77           N  
ATOM    415  CA  VAL A  99      14.134  15.727 -19.587  1.00  0.77           C  
ATOM    416  C   VAL A  99      12.801  15.059 -20.000  1.00  0.77           C  
ATOM    417  O   VAL A  99      12.823  14.155 -20.834  1.00  0.77           O  
ATOM    418  CB  VAL A  99      14.751  14.966 -18.376  1.00  0.77           C  
ATOM    419  CG1 VAL A  99      14.888  13.441 -18.584  1.00  0.77           C  
ATOM    420  CG2 VAL A  99      16.134  15.541 -18.026  1.00  0.77           C  
ATOM    421  H   VAL A  99      13.978  17.427 -18.323  1.00  0.00           H  
ATOM    422  HA  VAL A  99      14.822  15.626 -20.429  1.00  0.00           H  
ATOM    423  HB  VAL A  99      14.109  15.120 -17.507  1.00  0.00           H  
ATOM    424 HG11 VAL A  99      15.443  12.977 -17.768  1.00  0.00           H  
ATOM    425 HG12 VAL A  99      13.920  12.942 -18.625  1.00  0.00           H  
ATOM    426 HG13 VAL A  99      15.422  13.215 -19.508  1.00  0.00           H  
ATOM    427 HG21 VAL A  99      16.586  15.022 -17.182  1.00  0.00           H  
ATOM    428 HG22 VAL A  99      16.807  15.445 -18.876  1.00  0.00           H  
ATOM    429 HG23 VAL A  99      16.085  16.596 -17.760  1.00  0.00           H  
ATOM    430  N   SER A 100      11.673  15.528 -19.436  1.00  0.78           N  
ATOM    431  CA  SER A 100      10.337  14.982 -19.688  1.00  0.78           C  
ATOM    432  C   SER A 100       9.757  15.359 -21.064  1.00  0.78           C  
ATOM    433  O   SER A 100       9.177  14.492 -21.717  1.00  0.78           O  
ATOM    434  CB  SER A 100       9.373  15.433 -18.574  1.00  0.78           C  
ATOM    435  OG  SER A 100       9.664  14.766 -17.364  1.00  0.78           O  
ATOM    436  H   SER A 100      11.729  16.280 -18.764  1.00  0.00           H  
ATOM    437  HA  SER A 100      10.402  13.892 -19.658  1.00  0.00           H  
ATOM    438  HB3 SER A 100       8.340  15.197 -18.835  1.00  0.00           H  
ATOM    439  HB2 SER A 100       9.421  16.511 -18.420  1.00  0.00           H  
ATOM    440  HG  SER A 100      10.449  15.170 -16.982  1.00  0.00           H  
ATOM    441  N   LEU A 101       9.887  16.637 -21.459  1.00  0.75           N  
ATOM    442  CA  LEU A 101       9.219  17.203 -22.634  1.00  0.75           C  
ATOM    443  C   LEU A 101      10.092  17.149 -23.896  1.00  0.75           C  
ATOM    444  O   LEU A 101       9.573  16.779 -24.950  1.00  0.75           O  
ATOM    445  CB  LEU A 101       8.781  18.657 -22.337  1.00  0.75           C  
ATOM    446  CG  LEU A 101       7.708  18.798 -21.230  1.00  0.75           C  
ATOM    447  CD1 LEU A 101       7.546  20.267 -20.785  1.00  0.75           C  
ATOM    448  CD2 LEU A 101       6.362  18.161 -21.636  1.00  0.75           C  
ATOM    449  H   LEU A 101      10.377  17.297 -20.867  1.00  0.00           H  
ATOM    450  HA  LEU A 101       8.321  16.621 -22.848  1.00  0.00           H  
ATOM    451  HB3 LEU A 101       8.405  19.127 -23.247  1.00  0.00           H  
ATOM    452  HB2 LEU A 101       9.665  19.227 -22.059  1.00  0.00           H  
ATOM    453  HG  LEU A 101       8.067  18.259 -20.352  1.00  0.00           H  
ATOM    454 HD11 LEU A 101       7.597  20.350 -19.699  1.00  0.00           H  
ATOM    455 HD12 LEU A 101       8.331  20.905 -21.189  1.00  0.00           H  
ATOM    456 HD13 LEU A 101       6.598  20.701 -21.100  1.00  0.00           H  
ATOM    457 HD21 LEU A 101       5.509  18.805 -21.423  1.00  0.00           H  
ATOM    458 HD22 LEU A 101       6.325  17.925 -22.700  1.00  0.00           H  
ATOM    459 HD23 LEU A 101       6.200  17.230 -21.092  1.00  0.00           H  
ATOM    460  N   GLU A 102      11.382  17.519 -23.786  1.00  0.73           N  
ATOM    461  CA  GLU A 102      12.310  17.540 -24.918  1.00  0.73           C  
ATOM    462  C   GLU A 102      12.909  16.141 -25.144  1.00  0.73           C  
ATOM    463  O   GLU A 102      13.636  15.645 -24.283  1.00  0.73           O  
ATOM    464  CB  GLU A 102      13.381  18.640 -24.705  1.00  0.73           C  
ATOM    465  CG  GLU A 102      14.444  18.782 -25.815  1.00  0.73           C  
ATOM    466  CD  GLU A 102      13.849  19.182 -27.171  1.00  0.73           C  
ATOM    467  OE1 GLU A 102      13.616  20.397 -27.358  1.00  0.73           O  
ATOM    468  OE2 GLU A 102      13.633  18.271 -28.000  1.00  0.73           O1-
ATOM    469  H   GLU A 102      11.762  17.785 -22.888  1.00  0.00           H  
ATOM    470  HA  GLU A 102      11.746  17.817 -25.811  1.00  0.00           H  
ATOM    471  HB3 GLU A 102      13.915  18.457 -23.778  1.00  0.00           H  
ATOM    472  HB2 GLU A 102      12.883  19.601 -24.565  1.00  0.00           H  
ATOM    473  HG3 GLU A 102      15.012  17.857 -25.906  1.00  0.00           H  
ATOM    474  HG2 GLU A 102      15.173  19.538 -25.517  1.00  0.00           H  
ATOM    475  N   LYS A 103      12.598  15.547 -26.309  1.00  0.70           N  
ATOM    476  CA  LYS A 103      13.064  14.221 -26.727  1.00  0.70           C  
ATOM    477  C   LYS A 103      14.565  14.148 -27.061  1.00  0.70           C  
ATOM    478  O   LYS A 103      15.128  13.056 -26.990  1.00  0.70           O  
ATOM    479  CB  LYS A 103      12.210  13.711 -27.904  1.00  0.70           C  
ATOM    480  CG  LYS A 103      10.772  13.349 -27.496  1.00  0.70           C  
ATOM    481  CD  LYS A 103       9.996  12.648 -28.627  1.00  0.70           C  
ATOM    482  CE  LYS A 103       8.631  12.080 -28.196  1.00  0.70           C  
ATOM    483  NZ  LYS A 103       7.666  13.132 -27.825  1.00  0.70           N1+
ATOM    484  H   LYS A 103      12.007  16.036 -26.966  1.00  0.00           H  
ATOM    485  HA  LYS A 103      12.909  13.547 -25.885  1.00  0.00           H  
ATOM    486  HB3 LYS A 103      12.674  12.809 -28.308  1.00  0.00           H  
ATOM    487  HB2 LYS A 103      12.205  14.438 -28.718  1.00  0.00           H  
ATOM    488  HG3 LYS A 103      10.247  14.252 -27.183  1.00  0.00           H  
ATOM    489  HG2 LYS A 103      10.800  12.695 -26.624  1.00  0.00           H  
ATOM    490  HD3 LYS A 103      10.600  11.828 -29.018  1.00  0.00           H  
ATOM    491  HD2 LYS A 103       9.865  13.339 -29.461  1.00  0.00           H  
ATOM    492  HE3 LYS A 103       8.755  11.396 -27.355  1.00  0.00           H  
ATOM    493  HE2 LYS A 103       8.202  11.501 -29.014  1.00  0.00           H  
ATOM    494  HZ1 LYS A 103       7.519  13.749 -28.611  1.00  0.00           H  
ATOM    495  HZ2 LYS A 103       6.788  12.707 -27.563  1.00  0.00           H  
ATOM    496  HZ3 LYS A 103       8.028  13.662 -27.045  1.00  0.00           H  
ATOM    497  N   LYS A 104      15.200  15.296 -27.364  1.00  0.73           N  
ATOM    498  CA  LYS A 104      16.654  15.423 -27.530  1.00  0.73           C  
ATOM    499  C   LYS A 104      17.440  15.221 -26.215  1.00  0.73           C  
ATOM    500  O   LYS A 104      18.650  15.002 -26.280  1.00  0.73           O  
ATOM    501  CB  LYS A 104      16.987  16.796 -28.153  1.00  0.73           C  
ATOM    502  CG  LYS A 104      16.428  16.990 -29.574  1.00  0.73           C  
ATOM    503  CD  LYS A 104      16.658  18.414 -30.101  1.00  0.73           C  
ATOM    504  CE  LYS A 104      16.007  18.644 -31.473  1.00  0.73           C  
ATOM    505  NZ  LYS A 104      16.213  20.023 -31.950  1.00  0.73           N1+
ATOM    506  H   LYS A 104      14.670  16.156 -27.416  1.00  0.00           H  
ATOM    507  HA  LYS A 104      16.981  14.645 -28.222  1.00  0.00           H  
ATOM    508  HB3 LYS A 104      18.070  16.926 -28.195  1.00  0.00           H  
ATOM    509  HB2 LYS A 104      16.621  17.591 -27.503  1.00  0.00           H  
ATOM    510  HG3 LYS A 104      15.361  16.770 -29.591  1.00  0.00           H  
ATOM    511  HG2 LYS A 104      16.895  16.271 -30.247  1.00  0.00           H  
ATOM    512  HD3 LYS A 104      17.731  18.602 -30.162  1.00  0.00           H  
ATOM    513  HD2 LYS A 104      16.263  19.131 -29.378  1.00  0.00           H  
ATOM    514  HE3 LYS A 104      14.934  18.454 -31.416  1.00  0.00           H  
ATOM    515  HE2 LYS A 104      16.419  17.952 -32.208  1.00  0.00           H  
ATOM    516  HZ1 LYS A 104      17.203  20.206 -32.037  1.00  0.00           H  
ATOM    517  HZ2 LYS A 104      15.769  20.141 -32.849  1.00  0.00           H  
ATOM    518  HZ3 LYS A 104      15.809  20.670 -31.288  1.00  0.00           H  
ATOM    519  N   LEU A 105      16.745  15.285 -25.065  1.00  0.73           N  
ATOM    520  CA  LEU A 105      17.296  15.114 -23.720  1.00  0.73           C  
ATOM    521  C   LEU A 105      16.847  13.798 -23.052  1.00  0.73           C  
ATOM    522  O   LEU A 105      17.162  13.603 -21.879  1.00  0.73           O  
ATOM    523  CB  LEU A 105      16.922  16.349 -22.865  1.00  0.73           C  
ATOM    524  CG  LEU A 105      17.578  17.662 -23.350  1.00  0.73           C  
ATOM    525  CD1 LEU A 105      17.006  18.880 -22.597  1.00  0.73           C  
ATOM    526  CD2 LEU A 105      19.117  17.586 -23.260  1.00  0.73           C  
ATOM    527  H   LEU A 105      15.752  15.469 -25.103  1.00  0.00           H  
ATOM    528  HA  LEU A 105      18.382  15.046 -23.777  1.00  0.00           H  
ATOM    529  HB3 LEU A 105      17.205  16.191 -21.822  1.00  0.00           H  
ATOM    530  HB2 LEU A 105      15.837  16.464 -22.861  1.00  0.00           H  
ATOM    531  HG  LEU A 105      17.323  17.809 -24.400  1.00  0.00           H  
ATOM    532 HD11 LEU A 105      17.778  19.552 -22.228  1.00  0.00           H  
ATOM    533 HD12 LEU A 105      16.357  19.469 -23.246  1.00  0.00           H  
ATOM    534 HD13 LEU A 105      16.413  18.575 -21.736  1.00  0.00           H  
ATOM    535 HD21 LEU A 105      19.571  18.525 -22.947  1.00  0.00           H  
ATOM    536 HD22 LEU A 105      19.447  16.825 -22.553  1.00  0.00           H  
ATOM    537 HD23 LEU A 105      19.546  17.336 -24.231  1.00  0.00           H  
ATOM    538  N   GLN A 106      16.175  12.895 -23.790  1.00  0.63           N  
ATOM    539  CA  GLN A 106      15.764  11.568 -23.312  1.00  0.63           C  
ATOM    540  C   GLN A 106      16.855  10.507 -23.560  1.00  0.63           C  
ATOM    541  O   GLN A 106      16.637   9.533 -24.284  1.00  0.63           O  
ATOM    542  CB  GLN A 106      14.385  11.210 -23.903  1.00  0.63           C  
ATOM    543  CG  GLN A 106      13.265  12.054 -23.266  1.00  0.63           C  
ATOM    544  CD  GLN A 106      11.866  11.747 -23.798  1.00  0.63           C  
ATOM    545  OE1 GLN A 106      11.690  10.983 -24.745  1.00  0.63           O  
ATOM    546  NE2 GLN A 106      10.855  12.364 -23.186  1.00  0.63           N  
ATOM    547  H   GLN A 106      15.954  13.107 -24.753  1.00  0.00           H  
ATOM    548  HA  GLN A 106      15.636  11.603 -22.227  1.00  0.00           H  
ATOM    549  HB3 GLN A 106      14.165  10.156 -23.726  1.00  0.00           H  
ATOM    550  HB2 GLN A 106      14.395  11.345 -24.986  1.00  0.00           H  
ATOM    551  HG3 GLN A 106      13.460  13.116 -23.418  1.00  0.00           H  
ATOM    552  HG2 GLN A 106      13.261  11.886 -22.188  1.00  0.00           H  
ATOM    553 HE22 GLN A 106       9.904  12.206 -23.484  1.00  0.00           H  
ATOM    554 HE21 GLN A 106      11.031  13.000 -22.420  1.00  0.00           H  
ATOM    555  N   ASN A 107      18.019  10.740 -22.933  1.00  0.64           N  
ATOM    556  CA  ASN A 107      19.215   9.897 -22.981  1.00  0.64           C  
ATOM    557  C   ASN A 107      19.531   9.378 -21.570  1.00  0.64           C  
ATOM    558  O   ASN A 107      19.099   9.975 -20.583  1.00  0.64           O  
ATOM    559  CB  ASN A 107      20.409  10.725 -23.517  1.00  0.64           C  
ATOM    560  CG  ASN A 107      20.204  11.235 -24.948  1.00  0.64           C  
ATOM    561  OD1 ASN A 107      19.943  10.452 -25.858  1.00  0.64           O  
ATOM    562  ND2 ASN A 107      20.329  12.547 -25.153  1.00  0.64           N  
ATOM    563  H   ASN A 107      18.084  11.553 -22.336  1.00  0.00           H  
ATOM    564  HA  ASN A 107      19.050   9.033 -23.629  1.00  0.00           H  
ATOM    565  HB3 ASN A 107      21.312  10.114 -23.521  1.00  0.00           H  
ATOM    566  HB2 ASN A 107      20.613  11.564 -22.849  1.00  0.00           H  
ATOM    567 HD22 ASN A 107      20.180  12.936 -26.073  1.00  0.00           H  
ATOM    568 HD21 ASN A 107      20.560  13.167 -24.392  1.00  0.00           H  
ATOM    569  N   ALA A 108      20.307   8.282 -21.513  1.00  0.61           N  
ATOM    570  CA  ALA A 108      20.730   7.584 -20.293  1.00  0.61           C  
ATOM    571  C   ALA A 108      21.423   8.468 -19.238  1.00  0.61           C  
ATOM    572  O   ALA A 108      21.109   8.350 -18.054  1.00  0.61           O  
ATOM    573  CB  ALA A 108      21.641   6.417 -20.691  1.00  0.61           C  
ATOM    574  H   ALA A 108      20.625   7.867 -22.377  1.00  0.00           H  
ATOM    575  HA  ALA A 108      19.837   7.161 -19.836  1.00  0.00           H  
ATOM    576  HB1 ALA A 108      22.039   5.913 -19.811  1.00  0.00           H  
ATOM    577  HB2 ALA A 108      21.096   5.676 -21.278  1.00  0.00           H  
ATOM    578  HB3 ALA A 108      22.491   6.754 -21.287  1.00  0.00           H  
ATOM    579  N   THR A 109      22.323   9.351 -19.702  1.00  0.63           N  
ATOM    580  CA  THR A 109      23.079  10.314 -18.895  1.00  0.63           C  
ATOM    581  C   THR A 109      22.212  11.411 -18.229  1.00  0.63           C  
ATOM    582  O   THR A 109      22.614  11.948 -17.197  1.00  0.63           O  
ATOM    583  CB  THR A 109      24.189  10.982 -19.761  1.00  0.63           C  
ATOM    584  OG1 THR A 109      24.965  11.901 -19.013  1.00  0.63           O  
ATOM    585  CG2 THR A 109      23.670  11.747 -20.995  1.00  0.63           C  
ATOM    586  H   THR A 109      22.509   9.376 -20.694  1.00  0.00           H  
ATOM    587  HA  THR A 109      23.570   9.752 -18.099  1.00  0.00           H  
ATOM    588  HB  THR A 109      24.870  10.202 -20.103  1.00  0.00           H  
ATOM    589  HG1 THR A 109      24.396  12.614 -18.712  1.00  0.00           H  
ATOM    590 HG21 THR A 109      24.499  12.143 -21.582  1.00  0.00           H  
ATOM    591 HG22 THR A 109      23.090  11.100 -21.654  1.00  0.00           H  
ATOM    592 HG23 THR A 109      23.038  12.591 -20.719  1.00  0.00           H  
ATOM    593  N   ASN A 110      21.047  11.719 -18.822  1.00  0.74           N  
ATOM    594  CA  ASN A 110      20.136  12.777 -18.376  1.00  0.74           C  
ATOM    595  C   ASN A 110      19.106  12.289 -17.343  1.00  0.74           C  
ATOM    596  O   ASN A 110      18.476  13.135 -16.710  1.00  0.74           O  
ATOM    597  CB  ASN A 110      19.453  13.394 -19.615  1.00  0.74           C  
ATOM    598  CG  ASN A 110      20.418  14.178 -20.515  1.00  0.74           C  
ATOM    599  OD1 ASN A 110      21.352  14.818 -20.035  1.00  0.74           O  
ATOM    600  ND2 ASN A 110      20.180  14.164 -21.825  1.00  0.74           N  
ATOM    601  H   ASN A 110      20.760  11.209 -19.646  1.00  0.00           H  
ATOM    602  HA  ASN A 110      20.733  13.550 -17.888  1.00  0.00           H  
ATOM    603  HB3 ASN A 110      18.677  14.092 -19.304  1.00  0.00           H  
ATOM    604  HB2 ASN A 110      18.946  12.618 -20.190  1.00  0.00           H  
ATOM    605 HD22 ASN A 110      20.775  14.688 -22.450  1.00  0.00           H  
ATOM    606 HD21 ASN A 110      19.369  13.680 -22.185  1.00  0.00           H  
ATOM    607  N   TYR A 111      18.978  10.966 -17.138  1.00  0.75           N  
ATOM    608  CA  TYR A 111      18.181  10.398 -16.044  1.00  0.75           C  
ATOM    609  C   TYR A 111      18.907  10.452 -14.685  1.00  0.75           C  
ATOM    610  O   TYR A 111      18.229  10.387 -13.659  1.00  0.75           O  
ATOM    611  CB  TYR A 111      17.702   8.978 -16.407  1.00  0.75           C  
ATOM    612  CG  TYR A 111      16.829   8.916 -17.654  1.00  0.75           C  
ATOM    613  CD1 TYR A 111      15.684   9.736 -17.770  1.00  0.75           C  
ATOM    614  CD2 TYR A 111      17.170   8.051 -18.713  1.00  0.75           C  
ATOM    615  CE1 TYR A 111      14.916   9.721 -18.950  1.00  0.75           C  
ATOM    616  CE2 TYR A 111      16.402   8.034 -19.895  1.00  0.75           C  
ATOM    617  CZ  TYR A 111      15.279   8.878 -20.017  1.00  0.75           C  
ATOM    618  OH  TYR A 111      14.542   8.878 -21.165  1.00  0.75           O  
ATOM    619  H   TYR A 111      19.509  10.313 -17.697  1.00  0.00           H  
ATOM    620  HA  TYR A 111      17.293  11.017 -15.919  1.00  0.00           H  
ATOM    621  HB3 TYR A 111      17.124   8.559 -15.582  1.00  0.00           H  
ATOM    622  HB2 TYR A 111      18.565   8.321 -16.535  1.00  0.00           H  
ATOM    623  HD1 TYR A 111      15.395  10.394 -16.964  1.00  0.00           H  
ATOM    624  HD2 TYR A 111      18.028   7.404 -18.624  1.00  0.00           H  
ATOM    625  HE1 TYR A 111      14.052  10.364 -19.037  1.00  0.00           H  
ATOM    626  HE2 TYR A 111      16.683   7.379 -20.706  1.00  0.00           H  
ATOM    627  HH  TYR A 111      14.858   8.251 -21.819  1.00  0.00           H  
ATOM    628  N   PHE A 112      20.241  10.655 -14.690  1.00  0.78           N  
ATOM    629  CA  PHE A 112      21.010  11.069 -13.512  1.00  0.78           C  
ATOM    630  C   PHE A 112      20.622  12.472 -13.023  1.00  0.78           C  
ATOM    631  O   PHE A 112      20.452  12.659 -11.820  1.00  0.78           O  
ATOM    632  CB  PHE A 112      22.526  11.007 -13.771  1.00  0.78           C  
ATOM    633  CG  PHE A 112      23.130   9.619 -13.860  1.00  0.78           C  
ATOM    634  CD1 PHE A 112      23.589   8.968 -12.696  1.00  0.78           C  
ATOM    635  CD2 PHE A 112      23.117   8.915 -15.082  1.00  0.78           C  
ATOM    636  CE1 PHE A 112      24.091   7.676 -12.778  1.00  0.78           C  
ATOM    637  CE2 PHE A 112      23.628   7.627 -15.144  1.00  0.78           C  
ATOM    638  CZ  PHE A 112      24.121   7.016 -13.999  1.00  0.78           C  
ATOM    639  H   PHE A 112      20.733  10.683 -15.571  1.00  0.00           H  
ATOM    640  HA  PHE A 112      20.794  10.380 -12.701  1.00  0.00           H  
ATOM    641  HB3 PHE A 112      23.041  11.526 -12.963  1.00  0.00           H  
ATOM    642  HB2 PHE A 112      22.776  11.555 -14.678  1.00  0.00           H  
ATOM    643  HD1 PHE A 112      23.565   9.473 -11.741  1.00  0.00           H  
ATOM    644  HD2 PHE A 112      22.719   9.379 -15.971  1.00  0.00           H  
ATOM    645  HE1 PHE A 112      24.456   7.184 -11.889  1.00  0.00           H  
ATOM    646  HE2 PHE A 112      23.640   7.099 -16.086  1.00  0.00           H  
ATOM    647  HZ  PHE A 112      24.517   6.015 -14.062  1.00  0.00           H  
ATOM    648  N   LEU A 113      20.472  13.412 -13.972  1.00  0.76           N  
ATOM    649  CA  LEU A 113      20.090  14.804 -13.729  1.00  0.76           C  
ATOM    650  C   LEU A 113      18.629  14.962 -13.283  1.00  0.76           C  
ATOM    651  O   LEU A 113      18.354  15.844 -12.471  1.00  0.76           O  
ATOM    652  CB  LEU A 113      20.352  15.638 -15.003  1.00  0.76           C  
ATOM    653  CG  LEU A 113      21.847  15.865 -15.307  1.00  0.76           C  
ATOM    654  CD1 LEU A 113      22.071  16.301 -16.769  1.00  0.76           C  
ATOM    655  CD2 LEU A 113      22.465  16.866 -14.312  1.00  0.76           C  
ATOM    656  H   LEU A 113      20.621  13.162 -14.939  1.00  0.00           H  
ATOM    657  HA  LEU A 113      20.711  15.179 -12.915  1.00  0.00           H  
ATOM    658  HB3 LEU A 113      19.862  16.611 -14.931  1.00  0.00           H  
ATOM    659  HB2 LEU A 113      19.882  15.141 -15.852  1.00  0.00           H  
ATOM    660  HG  LEU A 113      22.368  14.915 -15.181  1.00  0.00           H  
ATOM    661 HD11 LEU A 113      22.812  17.095 -16.863  1.00  0.00           H  
ATOM    662 HD12 LEU A 113      22.426  15.463 -17.370  1.00  0.00           H  
ATOM    663 HD13 LEU A 113      21.153  16.665 -17.226  1.00  0.00           H  
ATOM    664 HD21 LEU A 113      23.432  16.515 -13.953  1.00  0.00           H  
ATOM    665 HD22 LEU A 113      22.604  17.841 -14.774  1.00  0.00           H  
ATOM    666 HD23 LEU A 113      21.837  17.039 -13.439  1.00  0.00           H  
ATOM    667  N   MET A 114      17.731  14.106 -13.801  1.00  0.76           N  
ATOM    668  CA  MET A 114      16.313  14.093 -13.447  1.00  0.76           C  
ATOM    669  C   MET A 114      16.073  13.599 -12.010  1.00  0.76           C  
ATOM    670  O   MET A 114      15.326  14.244 -11.280  1.00  0.76           O  
ATOM    671  CB  MET A 114      15.530  13.269 -14.488  1.00  0.76           C  
ATOM    672  CG  MET A 114      14.004  13.360 -14.334  1.00  0.76           C  
ATOM    673  SD  MET A 114      13.084  12.453 -15.601  1.00  0.76           S  
ATOM    674  CE  MET A 114      11.400  12.898 -15.110  1.00  0.76           C  
ATOM    675  H   MET A 114      18.030  13.424 -14.484  1.00  0.00           H  
ATOM    676  HA  MET A 114      15.955  15.124 -13.508  1.00  0.00           H  
ATOM    677  HB3 MET A 114      15.834  12.223 -14.436  1.00  0.00           H  
ATOM    678  HB2 MET A 114      15.799  13.607 -15.488  1.00  0.00           H  
ATOM    679  HG3 MET A 114      13.693  14.404 -14.370  1.00  0.00           H  
ATOM    680  HG2 MET A 114      13.695  12.972 -13.364  1.00  0.00           H  
ATOM    681  HE1 MET A 114      10.676  12.420 -15.771  1.00  0.00           H  
ATOM    682  HE2 MET A 114      11.202  12.577 -14.087  1.00  0.00           H  
ATOM    683  HE3 MET A 114      11.265  13.977 -15.172  1.00  0.00           H  
ATOM    684  N   SER A 115      16.733  12.491 -11.627  1.00  0.80           N  
ATOM    685  CA  SER A 115      16.664  11.896 -10.288  1.00  0.80           C  
ATOM    686  C   SER A 115      17.361  12.753  -9.211  1.00  0.80           C  
ATOM    687  O   SER A 115      16.876  12.803  -8.080  1.00  0.80           O  
ATOM    688  CB  SER A 115      17.250  10.478 -10.363  1.00  0.80           C  
ATOM    689  OG  SER A 115      17.183   9.794  -9.128  1.00  0.80           O  
ATOM    690  H   SER A 115      17.330  12.018 -12.291  1.00  0.00           H  
ATOM    691  HA  SER A 115      15.612  11.809 -10.014  1.00  0.00           H  
ATOM    692  HB3 SER A 115      18.295  10.553 -10.655  1.00  0.00           H  
ATOM    693  HB2 SER A 115      16.740   9.882 -11.121  1.00  0.00           H  
ATOM    694  HG  SER A 115      17.937  10.074  -8.599  1.00  0.00           H  
ATOM    695  N   LEU A 116      18.456  13.434  -9.595  1.00  0.78           N  
ATOM    696  CA  LEU A 116      19.152  14.441  -8.795  1.00  0.78           C  
ATOM    697  C   LEU A 116      18.234  15.636  -8.487  1.00  0.78           C  
ATOM    698  O   LEU A 116      18.079  15.983  -7.318  1.00  0.78           O  
ATOM    699  CB  LEU A 116      20.448  14.855  -9.537  1.00  0.78           C  
ATOM    700  CG  LEU A 116      21.232  16.062  -8.974  1.00  0.78           C  
ATOM    701  CD1 LEU A 116      21.843  15.787  -7.589  1.00  0.78           C  
ATOM    702  CD2 LEU A 116      22.285  16.552  -9.980  1.00  0.78           C  
ATOM    703  H   LEU A 116      18.809  13.305 -10.534  1.00  0.00           H  
ATOM    704  HA  LEU A 116      19.426  13.977  -7.846  1.00  0.00           H  
ATOM    705  HB3 LEU A 116      20.179  15.098 -10.564  1.00  0.00           H  
ATOM    706  HB2 LEU A 116      21.115  13.996  -9.604  1.00  0.00           H  
ATOM    707  HG  LEU A 116      20.531  16.881  -8.846  1.00  0.00           H  
ATOM    708 HD11 LEU A 116      21.619  16.597  -6.895  1.00  0.00           H  
ATOM    709 HD12 LEU A 116      21.451  14.871  -7.151  1.00  0.00           H  
ATOM    710 HD13 LEU A 116      22.929  15.691  -7.632  1.00  0.00           H  
ATOM    711 HD21 LEU A 116      23.053  17.153  -9.494  1.00  0.00           H  
ATOM    712 HD22 LEU A 116      22.775  15.721 -10.490  1.00  0.00           H  
ATOM    713 HD23 LEU A 116      21.827  17.182 -10.743  1.00  0.00           H  
ATOM    714  N   ALA A 117      17.619  16.209  -9.537  1.00  0.81           N  
ATOM    715  CA  ALA A 117      16.670  17.317  -9.438  1.00  0.81           C  
ATOM    716  C   ALA A 117      15.396  16.971  -8.651  1.00  0.81           C  
ATOM    717  O   ALA A 117      14.897  17.840  -7.944  1.00  0.81           O  
ATOM    718  CB  ALA A 117      16.332  17.836 -10.842  1.00  0.81           C  
ATOM    719  H   ALA A 117      17.804  15.868 -10.472  1.00  0.00           H  
ATOM    720  HA  ALA A 117      17.173  18.121  -8.898  1.00  0.00           H  
ATOM    721  HB1 ALA A 117      15.614  18.655 -10.799  1.00  0.00           H  
ATOM    722  HB2 ALA A 117      17.226  18.218 -11.336  1.00  0.00           H  
ATOM    723  HB3 ALA A 117      15.911  17.052 -11.471  1.00  0.00           H  
ATOM    724  N   ILE A 118      14.923  15.714  -8.732  1.00  0.79           N  
ATOM    725  CA  ILE A 118      13.818  15.192  -7.921  1.00  0.79           C  
ATOM    726  C   ILE A 118      14.143  15.166  -6.412  1.00  0.79           C  
ATOM    727  O   ILE A 118      13.287  15.563  -5.624  1.00  0.79           O  
ATOM    728  CB  ILE A 118      13.337  13.792  -8.424  1.00  0.79           C  
ATOM    729  CG1 ILE A 118      12.499  13.956  -9.713  1.00  0.79           C  
ATOM    730  CG2 ILE A 118      12.556  12.930  -7.404  1.00  0.79           C  
ATOM    731  CD1 ILE A 118      12.350  12.674 -10.545  1.00  0.79           C  
ATOM    732  H   ILE A 118      15.367  15.056  -9.360  1.00  0.00           H  
ATOM    733  HA  ILE A 118      12.987  15.888  -8.046  1.00  0.00           H  
ATOM    734  HB  ILE A 118      14.230  13.226  -8.689  1.00  0.00           H  
ATOM    735 HG13 ILE A 118      12.943  14.719 -10.350  1.00  0.00           H  
ATOM    736 HG12 ILE A 118      11.509  14.336  -9.457  1.00  0.00           H  
ATOM    737 HG21 ILE A 118      12.232  11.987  -7.844  1.00  0.00           H  
ATOM    738 HG22 ILE A 118      13.162  12.662  -6.537  1.00  0.00           H  
ATOM    739 HG23 ILE A 118      11.665  13.450  -7.050  1.00  0.00           H  
ATOM    740 HD11 ILE A 118      12.029  12.912 -11.559  1.00  0.00           H  
ATOM    741 HD12 ILE A 118      13.291  12.130 -10.619  1.00  0.00           H  
ATOM    742 HD13 ILE A 118      11.604  12.005 -10.117  1.00  0.00           H  
ATOM    743  N   ALA A 119      15.375  14.767  -6.042  1.00  0.83           N  
ATOM    744  CA  ALA A 119      15.868  14.783  -4.660  1.00  0.83           C  
ATOM    745  C   ALA A 119      15.955  16.201  -4.069  1.00  0.83           C  
ATOM    746  O   ALA A 119      15.562  16.400  -2.921  1.00  0.83           O  
ATOM    747  CB  ALA A 119      17.240  14.090  -4.590  1.00  0.83           C  
ATOM    748  H   ALA A 119      16.032  14.462  -6.747  1.00  0.00           H  
ATOM    749  HA  ALA A 119      15.164  14.207  -4.055  1.00  0.00           H  
ATOM    750  HB1 ALA A 119      17.533  13.910  -3.555  1.00  0.00           H  
ATOM    751  HB2 ALA A 119      17.227  13.128  -5.101  1.00  0.00           H  
ATOM    752  HB3 ALA A 119      18.025  14.690  -5.050  1.00  0.00           H  
ATOM    753  N   ASP A 120      16.435  17.160  -4.878  1.00  0.78           N  
ATOM    754  CA  ASP A 120      16.575  18.569  -4.503  1.00  0.78           C  
ATOM    755  C   ASP A 120      15.245  19.344  -4.515  1.00  0.78           C  
ATOM    756  O   ASP A 120      15.104  20.276  -3.727  1.00  0.78           O  
ATOM    757  CB  ASP A 120      17.635  19.268  -5.381  1.00  0.78           C  
ATOM    758  CG  ASP A 120      18.997  18.572  -5.390  1.00  0.78           C  
ATOM    759  OD1 ASP A 120      19.635  18.316  -6.407  1.00  0.78           O  
ATOM    760  OD2 ASP A 120      19.452  18.318  -4.133  1.00  0.78           O  
ATOM    761  H   ASP A 120      16.741  16.911  -5.810  1.00  0.00           H  
ATOM    762  HA  ASP A 120      16.917  18.625  -3.467  1.00  0.00           H  
ATOM    763  HB3 ASP A 120      17.797  20.289  -5.036  1.00  0.00           H  
ATOM    764  HB2 ASP A 120      17.288  19.314  -6.413  1.00  0.00           H  
ATOM    765  HD2 ASP A 120      20.322  17.913  -4.147  1.00  0.00           H  
ATOM    766  N   MET A 121      14.279  18.937  -5.357  1.00  0.75           N  
ATOM    767  CA  MET A 121      12.906  19.452  -5.355  1.00  0.75           C  
ATOM    768  C   MET A 121      12.145  19.040  -4.080  1.00  0.75           C  
ATOM    769  O   MET A 121      11.413  19.860  -3.527  1.00  0.75           O  
ATOM    770  CB  MET A 121      12.182  18.987  -6.637  1.00  0.75           C  
ATOM    771  CG  MET A 121      10.711  19.425  -6.761  1.00  0.75           C  
ATOM    772  SD  MET A 121       9.877  18.849  -8.263  1.00  0.75           S  
ATOM    773  CE  MET A 121       9.723  17.078  -7.903  1.00  0.75           C  
ATOM    774  H   MET A 121      14.472  18.191  -6.013  1.00  0.00           H  
ATOM    775  HA  MET A 121      12.955  20.543  -5.374  1.00  0.00           H  
ATOM    776  HB3 MET A 121      12.237  17.900  -6.700  1.00  0.00           H  
ATOM    777  HB2 MET A 121      12.721  19.360  -7.507  1.00  0.00           H  
ATOM    778  HG3 MET A 121      10.657  20.515  -6.746  1.00  0.00           H  
ATOM    779  HG2 MET A 121      10.120  19.075  -5.915  1.00  0.00           H  
ATOM    780  HE1 MET A 121       9.161  16.584  -8.696  1.00  0.00           H  
ATOM    781  HE2 MET A 121      10.703  16.606  -7.839  1.00  0.00           H  
ATOM    782  HE3 MET A 121       9.199  16.924  -6.960  1.00  0.00           H  
ATOM    783  N   LEU A 122      12.365  17.791  -3.631  1.00  0.77           N  
ATOM    784  CA  LEU A 122      11.813  17.234  -2.396  1.00  0.77           C  
ATOM    785  C   LEU A 122      12.412  17.863  -1.124  1.00  0.77           C  
ATOM    786  O   LEU A 122      11.696  17.937  -0.127  1.00  0.77           O  
ATOM    787  CB  LEU A 122      11.993  15.703  -2.391  1.00  0.77           C  
ATOM    788  CG  LEU A 122      11.050  14.942  -3.351  1.00  0.77           C  
ATOM    789  CD1 LEU A 122      11.528  13.492  -3.568  1.00  0.77           C  
ATOM    790  CD2 LEU A 122       9.575  15.013  -2.904  1.00  0.77           C  
ATOM    791  H   LEU A 122      12.968  17.175  -4.159  1.00  0.00           H  
ATOM    792  HA  LEU A 122      10.747  17.465  -2.379  1.00  0.00           H  
ATOM    793  HB3 LEU A 122      11.815  15.320  -1.388  1.00  0.00           H  
ATOM    794  HB2 LEU A 122      13.034  15.471  -2.617  1.00  0.00           H  
ATOM    795  HG  LEU A 122      11.107  15.434  -4.321  1.00  0.00           H  
ATOM    796 HD11 LEU A 122      11.421  13.204  -4.613  1.00  0.00           H  
ATOM    797 HD12 LEU A 122      12.580  13.364  -3.312  1.00  0.00           H  
ATOM    798 HD13 LEU A 122      10.967  12.774  -2.970  1.00  0.00           H  
ATOM    799 HD21 LEU A 122       9.124  14.029  -2.780  1.00  0.00           H  
ATOM    800 HD22 LEU A 122       9.460  15.538  -1.956  1.00  0.00           H  
ATOM    801 HD23 LEU A 122       8.976  15.549  -3.640  1.00  0.00           H  
ATOM    802  N   LEU A 123      13.653  18.378  -1.173  1.00  0.77           N  
ATOM    803  CA  LEU A 123      14.214  19.215  -0.111  1.00  0.77           C  
ATOM    804  C   LEU A 123      13.460  20.553  -0.035  1.00  0.77           C  
ATOM    805  O   LEU A 123      13.043  20.952   1.054  1.00  0.77           O  
ATOM    806  CB  LEU A 123      15.719  19.515  -0.323  1.00  0.77           C  
ATOM    807  CG  LEU A 123      16.694  18.356  -0.044  1.00  0.77           C  
ATOM    808  CD1 LEU A 123      18.111  18.703  -0.531  1.00  0.77           C  
ATOM    809  CD2 LEU A 123      16.746  17.994   1.449  1.00  0.77           C  
ATOM    810  H   LEU A 123      14.214  18.191  -1.995  1.00  0.00           H  
ATOM    811  HA  LEU A 123      14.075  18.692   0.833  1.00  0.00           H  
ATOM    812  HB3 LEU A 123      16.012  20.335   0.334  1.00  0.00           H  
ATOM    813  HB2 LEU A 123      15.875  19.884  -1.335  1.00  0.00           H  
ATOM    814  HG  LEU A 123      16.357  17.488  -0.608  1.00  0.00           H  
ATOM    815 HD11 LEU A 123      18.791  17.862  -0.391  1.00  0.00           H  
ATOM    816 HD12 LEU A 123      18.127  18.954  -1.590  1.00  0.00           H  
ATOM    817 HD13 LEU A 123      18.525  19.552   0.016  1.00  0.00           H  
ATOM    818 HD21 LEU A 123      17.515  17.248   1.649  1.00  0.00           H  
ATOM    819 HD22 LEU A 123      16.976  18.863   2.069  1.00  0.00           H  
ATOM    820 HD23 LEU A 123      15.803  17.576   1.790  1.00  0.00           H  
ATOM    821  N   GLY A 124      13.231  21.214  -1.182  1.00  0.77           N  
ATOM    822  CA  GLY A 124      12.552  22.509  -1.262  1.00  0.77           C  
ATOM    823  C   GLY A 124      11.073  22.470  -0.846  1.00  0.77           C  
ATOM    824  O   GLY A 124      10.536  23.524  -0.509  1.00  0.77           O  
ATOM    825  H   GLY A 124      13.567  20.823  -2.051  1.00  0.00           H  
ATOM    826  HA3 GLY A 124      12.594  22.859  -2.292  1.00  0.00           H  
ATOM    827  HA2 GLY A 124      13.083  23.243  -0.656  1.00  0.00           H  
ATOM    828  N   PHE A 125      10.423  21.291  -0.863  1.00  0.71           N  
ATOM    829  CA  PHE A 125       8.991  21.142  -0.601  1.00  0.71           C  
ATOM    830  C   PHE A 125       8.667  20.502   0.764  1.00  0.71           C  
ATOM    831  O   PHE A 125       7.658  20.887   1.354  1.00  0.71           O  
ATOM    832  CB  PHE A 125       8.337  20.401  -1.789  1.00  0.71           C  
ATOM    833  CG  PHE A 125       6.831  20.218  -1.689  1.00  0.71           C  
ATOM    834  CD1 PHE A 125       6.280  18.977  -1.306  1.00  0.71           C  
ATOM    835  CD2 PHE A 125       5.976  21.332  -1.833  1.00  0.71           C  
ATOM    836  CE1 PHE A 125       4.910  18.855  -1.112  1.00  0.71           C  
ATOM    837  CE2 PHE A 125       4.608  21.189  -1.634  1.00  0.71           C  
ATOM    838  CZ  PHE A 125       4.079  19.956  -1.276  1.00  0.71           C  
ATOM    839  H   PHE A 125      10.917  20.460  -1.156  1.00  0.00           H  
ATOM    840  HA  PHE A 125       8.525  22.129  -0.573  1.00  0.00           H  
ATOM    841  HB3 PHE A 125       8.816  19.433  -1.945  1.00  0.00           H  
ATOM    842  HB2 PHE A 125       8.527  20.975  -2.698  1.00  0.00           H  
ATOM    843  HD1 PHE A 125       6.919  18.120  -1.161  1.00  0.00           H  
ATOM    844  HD2 PHE A 125       6.382  22.299  -2.088  1.00  0.00           H  
ATOM    845  HE1 PHE A 125       4.491  17.902  -0.824  1.00  0.00           H  
ATOM    846  HE2 PHE A 125       3.957  22.042  -1.749  1.00  0.00           H  
ATOM    847  HZ  PHE A 125       3.015  19.854  -1.119  1.00  0.00           H  
ATOM    848  N   LEU A 126       9.497  19.559   1.248  1.00  0.74           N  
ATOM    849  CA  LEU A 126       9.240  18.826   2.497  1.00  0.74           C  
ATOM    850  C   LEU A 126      10.180  19.236   3.638  1.00  0.74           C  
ATOM    851  O   LEU A 126       9.734  19.241   4.785  1.00  0.74           O  
ATOM    852  CB  LEU A 126       9.355  17.301   2.262  1.00  0.74           C  
ATOM    853  CG  LEU A 126       8.286  16.705   1.321  1.00  0.74           C  
ATOM    854  CD1 LEU A 126       8.543  15.206   1.074  1.00  0.74           C  
ATOM    855  CD2 LEU A 126       6.850  16.956   1.827  1.00  0.74           C  
ATOM    856  H   LEU A 126      10.312  19.276   0.720  1.00  0.00           H  
ATOM    857  HA  LEU A 126       8.232  19.035   2.857  1.00  0.00           H  
ATOM    858  HB3 LEU A 126       9.283  16.783   3.221  1.00  0.00           H  
ATOM    859  HB2 LEU A 126      10.350  17.067   1.885  1.00  0.00           H  
ATOM    860  HG  LEU A 126       8.395  17.199   0.355  1.00  0.00           H  
ATOM    861 HD11 LEU A 126       8.374  14.948   0.029  1.00  0.00           H  
ATOM    862 HD12 LEU A 126       9.567  14.920   1.316  1.00  0.00           H  
ATOM    863 HD13 LEU A 126       7.888  14.575   1.676  1.00  0.00           H  
ATOM    864 HD21 LEU A 126       6.188  16.114   1.625  1.00  0.00           H  
ATOM    865 HD22 LEU A 126       6.825  17.135   2.902  1.00  0.00           H  
ATOM    866 HD23 LEU A 126       6.416  17.829   1.341  1.00  0.00           H  
ATOM    867  N   VAL A 127      11.441  19.580   3.349  1.00  0.77           N  
ATOM    868  CA  VAL A 127      12.474  19.739   4.369  1.00  0.77           C  
ATOM    869  C   VAL A 127      12.698  21.225   4.686  1.00  0.77           C  
ATOM    870  O   VAL A 127      12.611  21.621   5.854  1.00  0.77           O  
ATOM    871  CB  VAL A 127      13.763  19.027   3.880  1.00  0.77           C  
ATOM    872  CG1 VAL A 127      14.990  19.300   4.767  1.00  0.77           C  
ATOM    873  CG2 VAL A 127      13.516  17.508   3.743  1.00  0.77           C  
ATOM    874  H   VAL A 127      11.723  19.631   2.380  1.00  0.00           H  
ATOM    875  HA  VAL A 127      12.167  19.255   5.297  1.00  0.00           H  
ATOM    876  HB  VAL A 127      14.024  19.413   2.898  1.00  0.00           H  
ATOM    877 HG11 VAL A 127      15.845  18.690   4.475  1.00  0.00           H  
ATOM    878 HG12 VAL A 127      15.319  20.335   4.687  1.00  0.00           H  
ATOM    879 HG13 VAL A 127      14.779  19.103   5.818  1.00  0.00           H  
ATOM    880 HG21 VAL A 127      14.403  16.982   3.400  1.00  0.00           H  
ATOM    881 HG22 VAL A 127      13.233  17.067   4.700  1.00  0.00           H  
ATOM    882 HG23 VAL A 127      12.725  17.283   3.027  1.00  0.00           H  
ATOM    883  N   MET A 128      12.992  22.058   3.677  1.00  0.71           N  
ATOM    884  CA  MET A 128      13.273  23.486   3.854  1.00  0.71           C  
ATOM    885  C   MET A 128      12.123  24.346   4.431  1.00  0.71           C  
ATOM    886  O   MET A 128      12.432  25.207   5.253  1.00  0.71           O  
ATOM    887  CB  MET A 128      13.815  24.137   2.566  1.00  0.71           C  
ATOM    888  CG  MET A 128      15.092  23.518   1.985  1.00  0.71           C  
ATOM    889  SD  MET A 128      15.647  24.396   0.501  1.00  0.71           S  
ATOM    890  CE  MET A 128      16.702  23.142  -0.269  1.00  0.71           C  
ATOM    891  H   MET A 128      13.066  21.699   2.733  1.00  0.00           H  
ATOM    892  HA  MET A 128      14.085  23.532   4.581  1.00  0.00           H  
ATOM    893  HB3 MET A 128      14.028  25.186   2.777  1.00  0.00           H  
ATOM    894  HB2 MET A 128      13.047  24.140   1.792  1.00  0.00           H  
ATOM    895  HG3 MET A 128      14.943  22.470   1.739  1.00  0.00           H  
ATOM    896  HG2 MET A 128      15.892  23.547   2.723  1.00  0.00           H  
ATOM    897  HE1 MET A 128      17.287  23.587  -1.072  1.00  0.00           H  
ATOM    898  HE2 MET A 128      17.382  22.697   0.456  1.00  0.00           H  
ATOM    899  HE3 MET A 128      16.086  22.356  -0.699  1.00  0.00           H  
ATOM    900  N   PRO A 129      10.835  24.105   4.077  1.00  0.72           N  
ATOM    901  CA  PRO A 129       9.714  24.838   4.703  1.00  0.72           C  
ATOM    902  C   PRO A 129       9.527  24.554   6.204  1.00  0.72           C  
ATOM    903  O   PRO A 129       9.163  25.463   6.948  1.00  0.72           O  
ATOM    904  CB  PRO A 129       8.483  24.435   3.872  1.00  0.72           C  
ATOM    905  CG  PRO A 129       9.058  23.975   2.543  1.00  0.72           C  
ATOM    906  CD  PRO A 129      10.349  23.289   2.964  1.00  0.72           C  
ATOM    907  HA  PRO A 129       9.902  25.902   4.561  1.00  0.00           H  
ATOM    908  HB3 PRO A 129       7.772  25.253   3.752  1.00  0.00           H  
ATOM    909  HB2 PRO A 129       7.952  23.603   4.340  1.00  0.00           H  
ATOM    910  HG3 PRO A 129       9.293  24.843   1.925  1.00  0.00           H  
ATOM    911  HG2 PRO A 129       8.383  23.335   1.977  1.00  0.00           H  
ATOM    912  HD2 PRO A 129      10.142  22.281   3.326  1.00  0.00           H  
ATOM    913  HD3 PRO A 129      11.043  23.214   2.129  1.00  0.00           H  
ATOM    914  N   VAL A 130       9.821  23.324   6.643  1.00  0.71           N  
ATOM    915  CA  VAL A 130       9.781  22.908   8.042  1.00  0.71           C  
ATOM    916  C   VAL A 130      11.025  23.440   8.785  1.00  0.71           C  
ATOM    917  O   VAL A 130      10.943  23.775   9.964  1.00  0.71           O  
ATOM    918  CB  VAL A 130       9.716  21.358   8.082  1.00  0.71           C  
ATOM    919  CG1 VAL A 130       9.743  20.766   9.503  1.00  0.71           C  
ATOM    920  CG2 VAL A 130       8.475  20.820   7.344  1.00  0.71           C  
ATOM    921  H   VAL A 130      10.091  22.621   5.971  1.00  0.00           H  
ATOM    922  HA  VAL A 130       8.889  23.321   8.516  1.00  0.00           H  
ATOM    923  HB  VAL A 130      10.588  20.971   7.558  1.00  0.00           H  
ATOM    924 HG11 VAL A 130       9.688  19.680   9.454  1.00  0.00           H  
ATOM    925 HG12 VAL A 130      10.665  21.002  10.035  1.00  0.00           H  
ATOM    926 HG13 VAL A 130       8.907  21.114  10.108  1.00  0.00           H  
ATOM    927 HG21 VAL A 130       8.457  19.730   7.354  1.00  0.00           H  
ATOM    928 HG22 VAL A 130       7.553  21.171   7.809  1.00  0.00           H  
ATOM    929 HG23 VAL A 130       8.453  21.120   6.296  1.00  0.00           H  
ATOM    930  N   SER A 131      12.155  23.612   8.085  1.00  0.67           N  
ATOM    931  CA  SER A 131      13.411  24.134   8.643  1.00  0.67           C  
ATOM    932  C   SER A 131      13.292  25.617   9.062  1.00  0.67           C  
ATOM    933  O   SER A 131      14.107  26.105   9.842  1.00  0.67           O  
ATOM    934  CB  SER A 131      14.555  23.998   7.609  1.00  0.67           C  
ATOM    935  OG  SER A 131      14.821  22.648   7.247  1.00  0.67           O  
ATOM    936  H   SER A 131      12.152  23.321   7.118  1.00  0.00           H  
ATOM    937  HA  SER A 131      13.663  23.562   9.538  1.00  0.00           H  
ATOM    938  HB3 SER A 131      15.473  24.411   8.031  1.00  0.00           H  
ATOM    939  HB2 SER A 131      14.354  24.584   6.714  1.00  0.00           H  
ATOM    940  HG  SER A 131      14.030  22.280   6.854  1.00  0.00           H  
ATOM    941  N   MET A 132      12.270  26.336   8.575  1.00  0.58           N  
ATOM    942  CA  MET A 132      11.949  27.706   8.984  1.00  0.58           C  
ATOM    943  C   MET A 132      11.185  27.795  10.318  1.00  0.58           C  
ATOM    944  O   MET A 132      11.110  28.894  10.864  1.00  0.58           O  
ATOM    945  CB  MET A 132      11.152  28.430   7.881  1.00  0.58           C  
ATOM    946  CG  MET A 132      11.898  28.559   6.547  1.00  0.58           C  
ATOM    947  SD  MET A 132      11.211  29.813   5.436  1.00  0.58           S  
ATOM    948  CE  MET A 132       9.611  29.071   5.020  1.00  0.58           C  
ATOM    949  H   MET A 132      11.639  25.906   7.912  1.00  0.00           H  
ATOM    950  HA  MET A 132      12.884  28.252   9.125  1.00  0.00           H  
ATOM    951  HB3 MET A 132      10.881  29.432   8.220  1.00  0.00           H  
ATOM    952  HB2 MET A 132      10.210  27.907   7.717  1.00  0.00           H  
ATOM    953  HG3 MET A 132      11.913  27.603   6.027  1.00  0.00           H  
ATOM    954  HG2 MET A 132      12.937  28.831   6.733  1.00  0.00           H  
ATOM    955  HE1 MET A 132       9.050  29.736   4.365  1.00  0.00           H  
ATOM    956  HE2 MET A 132       9.758  28.127   4.500  1.00  0.00           H  
ATOM    957  HE3 MET A 132       9.018  28.893   5.917  1.00  0.00           H  
ATOM    958  N   LEU A 133      10.629  26.677  10.823  1.00  0.54           N  
ATOM    959  CA  LEU A 133       9.832  26.643  12.056  1.00  0.54           C  
ATOM    960  C   LEU A 133      10.635  27.000  13.319  1.00  0.54           C  
ATOM    961  O   LEU A 133      10.098  27.698  14.174  1.00  0.54           O  
ATOM    962  CB  LEU A 133       9.149  25.268  12.228  1.00  0.54           C  
ATOM    963  CG  LEU A 133       8.079  24.936  11.164  1.00  0.54           C  
ATOM    964  CD1 LEU A 133       7.570  23.490  11.333  1.00  0.54           C  
ATOM    965  CD2 LEU A 133       6.916  25.948  11.153  1.00  0.54           C  
ATOM    966  H   LEU A 133      10.732  25.799  10.333  1.00  0.00           H  
ATOM    967  HA  LEU A 133       9.060  27.407  11.958  1.00  0.00           H  
ATOM    968  HB3 LEU A 133       8.674  25.218  13.210  1.00  0.00           H  
ATOM    969  HB2 LEU A 133       9.915  24.492  12.237  1.00  0.00           H  
ATOM    970  HG  LEU A 133       8.561  24.985  10.187  1.00  0.00           H  
ATOM    971 HD11 LEU A 133       7.480  22.992  10.368  1.00  0.00           H  
ATOM    972 HD12 LEU A 133       8.239  22.886  11.947  1.00  0.00           H  
ATOM    973 HD13 LEU A 133       6.591  23.457  11.808  1.00  0.00           H  
ATOM    974 HD21 LEU A 133       5.947  25.468  11.017  1.00  0.00           H  
ATOM    975 HD22 LEU A 133       6.863  26.515  12.082  1.00  0.00           H  
ATOM    976 HD23 LEU A 133       7.034  26.662  10.338  1.00  0.00           H  
ATOM    977  N   THR A 134      11.904  26.603  13.413  1.00  0.41           N  
ATOM    978  CA  THR A 134      12.769  26.924  14.550  1.00  0.41           C  
ATOM    979  C   THR A 134      13.360  28.349  14.456  1.00  0.41           C  
ATOM    980  O   THR A 134      13.977  28.813  15.411  1.00  0.41           O  
ATOM    981  CB  THR A 134      13.886  25.844  14.632  1.00  0.41           C  
ATOM    982  OG1 THR A 134      14.659  25.726  13.443  1.00  0.41           O  
ATOM    983  CG2 THR A 134      13.322  24.450  14.956  1.00  0.41           C  
ATOM    984  H   THR A 134      12.319  26.039  12.682  1.00  0.00           H  
ATOM    985  HA  THR A 134      12.188  26.888  15.475  1.00  0.00           H  
ATOM    986  HB  THR A 134      14.569  26.116  15.440  1.00  0.00           H  
ATOM    987  HG1 THR A 134      15.212  26.491  13.351  1.00  0.00           H  
ATOM    988 HG21 THR A 134      14.125  23.724  15.092  1.00  0.00           H  
ATOM    989 HG22 THR A 134      12.738  24.469  15.877  1.00  0.00           H  
ATOM    990 HG23 THR A 134      12.675  24.078  14.161  1.00  0.00           H  
ATOM    991  N   ILE A 135      13.180  29.040  13.320  1.00  0.40           N  
ATOM    992  CA  ILE A 135      13.573  30.433  13.104  1.00  0.40           C  
ATOM    993  C   ILE A 135      12.380  31.380  13.389  1.00  0.40           C  
ATOM    994  O   ILE A 135      12.581  32.437  13.985  1.00  0.40           O  
ATOM    995  CB  ILE A 135      14.062  30.669  11.639  1.00  0.40           C  
ATOM    996  CG1 ILE A 135      15.126  29.639  11.185  1.00  0.40           C  
ATOM    997  CG2 ILE A 135      14.596  32.101  11.414  1.00  0.40           C  
ATOM    998  CD1 ILE A 135      15.423  29.673   9.676  1.00  0.40           C  
ATOM    999  H   ILE A 135      12.770  28.571  12.526  1.00  0.00           H  
ATOM   1000  HA  ILE A 135      14.387  30.695  13.784  1.00  0.00           H  
ATOM   1001  HB  ILE A 135      13.203  30.535  10.982  1.00  0.00           H  
ATOM   1002 HG13 ILE A 135      14.809  28.625  11.423  1.00  0.00           H  
ATOM   1003 HG12 ILE A 135      16.049  29.800  11.743  1.00  0.00           H  
ATOM   1004 HG21 ILE A 135      14.914  32.259  10.384  1.00  0.00           H  
ATOM   1005 HG22 ILE A 135      13.835  32.850  11.617  1.00  0.00           H  
ATOM   1006 HG23 ILE A 135      15.449  32.312  12.060  1.00  0.00           H  
ATOM   1007 HD11 ILE A 135      16.354  30.202   9.470  1.00  0.00           H  
ATOM   1008 HD12 ILE A 135      15.521  28.663   9.279  1.00  0.00           H  
ATOM   1009 HD13 ILE A 135      14.631  30.164   9.111  1.00  0.00           H  
ATOM   1010  N   LEU A 136      11.162  30.974  12.983  1.00  0.40           N  
ATOM   1011  CA  LEU A 136       9.906  31.697  13.212  1.00  0.40           C  
ATOM   1012  C   LEU A 136       9.413  31.593  14.664  1.00  0.40           C  
ATOM   1013  O   LEU A 136       8.955  32.596  15.212  1.00  0.40           O  
ATOM   1014  CB  LEU A 136       8.816  31.150  12.260  1.00  0.40           C  
ATOM   1015  CG  LEU A 136       8.989  31.572  10.787  1.00  0.40           C  
ATOM   1016  CD1 LEU A 136       8.040  30.783   9.862  1.00  0.40           C  
ATOM   1017  CD2 LEU A 136       8.845  33.098  10.606  1.00  0.40           C  
ATOM   1018  H   LEU A 136      11.079  30.099  12.483  1.00  0.00           H  
ATOM   1019  HA  LEU A 136      10.072  32.755  13.004  1.00  0.00           H  
ATOM   1020  HB3 LEU A 136       7.827  31.471  12.593  1.00  0.00           H  
ATOM   1021  HB2 LEU A 136       8.807  30.061  12.330  1.00  0.00           H  
ATOM   1022  HG  LEU A 136       9.997  31.294  10.489  1.00  0.00           H  
ATOM   1023 HD11 LEU A 136       8.599  30.286   9.069  1.00  0.00           H  
ATOM   1024 HD12 LEU A 136       7.494  30.008  10.400  1.00  0.00           H  
ATOM   1025 HD13 LEU A 136       7.295  31.421   9.386  1.00  0.00           H  
ATOM   1026 HD21 LEU A 136       8.382  33.364   9.655  1.00  0.00           H  
ATOM   1027 HD22 LEU A 136       8.244  33.544  11.398  1.00  0.00           H  
ATOM   1028 HD23 LEU A 136       9.821  33.582  10.632  1.00  0.00           H  
ATOM   1029  N   TYR A 137       9.504  30.384  15.238  1.00  0.42           N  
ATOM   1030  CA  TYR A 137       9.043  30.038  16.582  1.00  0.42           C  
ATOM   1031  C   TYR A 137      10.249  29.678  17.471  1.00  0.42           C  
ATOM   1032  O   TYR A 137      11.387  30.002  17.129  1.00  0.42           O  
ATOM   1033  CB  TYR A 137       8.009  28.886  16.486  1.00  0.42           C  
ATOM   1034  CG  TYR A 137       6.808  29.175  15.601  1.00  0.42           C  
ATOM   1035  CD1 TYR A 137       5.717  29.906  16.114  1.00  0.42           C  
ATOM   1036  CD2 TYR A 137       6.776  28.721  14.265  1.00  0.42           C  
ATOM   1037  CE1 TYR A 137       4.602  30.180  15.298  1.00  0.42           C  
ATOM   1038  CE2 TYR A 137       5.666  29.002  13.447  1.00  0.42           C  
ATOM   1039  CZ  TYR A 137       4.577  29.730  13.964  1.00  0.42           C  
ATOM   1040  OH  TYR A 137       3.499  29.995  13.170  1.00  0.42           O  
ATOM   1041  H   TYR A 137       9.910  29.619  14.714  1.00  0.00           H  
ATOM   1042  HA  TYR A 137       8.555  30.895  17.049  1.00  0.00           H  
ATOM   1043  HB3 TYR A 137       7.622  28.644  17.477  1.00  0.00           H  
ATOM   1044  HB2 TYR A 137       8.489  27.972  16.135  1.00  0.00           H  
ATOM   1045  HD1 TYR A 137       5.732  30.259  17.135  1.00  0.00           H  
ATOM   1046  HD2 TYR A 137       7.603  28.159  13.861  1.00  0.00           H  
ATOM   1047  HE1 TYR A 137       3.770  30.740  15.701  1.00  0.00           H  
ATOM   1048  HE2 TYR A 137       5.651  28.658  12.423  1.00  0.00           H  
ATOM   1049  HH  TYR A 137       2.807  30.482  13.623  1.00  0.00           H  
ATOM   1050  N   GLY A 138       9.973  29.034  18.617  1.00  0.44           N  
ATOM   1051  CA  GLY A 138      10.981  28.582  19.573  1.00  0.44           C  
ATOM   1052  C   GLY A 138      11.571  27.220  19.172  1.00  0.44           C  
ATOM   1053  O   GLY A 138      11.336  26.703  18.079  1.00  0.44           O  
ATOM   1054  H   GLY A 138       9.014  28.806  18.833  1.00  0.00           H  
ATOM   1055  HA3 GLY A 138      10.511  28.496  20.553  1.00  0.00           H  
ATOM   1056  HA2 GLY A 138      11.784  29.315  19.668  1.00  0.00           H  
ATOM   1057  N   TYR A 139      12.349  26.648  20.104  1.00  0.39           N  
ATOM   1058  CA  TYR A 139      13.028  25.351  20.000  1.00  0.39           C  
ATOM   1059  C   TYR A 139      12.078  24.133  19.953  1.00  0.39           C  
ATOM   1060  O   TYR A 139      12.490  23.075  19.480  1.00  0.39           O  
ATOM   1061  CB  TYR A 139      14.030  25.239  21.176  1.00  0.39           C  
ATOM   1062  CG  TYR A 139      13.421  25.054  22.563  1.00  0.39           C  
ATOM   1063  CD1 TYR A 139      12.891  26.153  23.273  1.00  0.39           C  
ATOM   1064  CD2 TYR A 139      13.379  23.771  23.148  1.00  0.39           C  
ATOM   1065  CE1 TYR A 139      12.303  25.962  24.539  1.00  0.39           C  
ATOM   1066  CE2 TYR A 139      12.791  23.577  24.411  1.00  0.39           C  
ATOM   1067  CZ  TYR A 139      12.248  24.674  25.108  1.00  0.39           C  
ATOM   1068  OH  TYR A 139      11.673  24.487  26.331  1.00  0.39           O  
ATOM   1069  H   TYR A 139      12.502  27.140  20.972  1.00  0.00           H  
ATOM   1070  HA  TYR A 139      13.597  25.354  19.068  1.00  0.00           H  
ATOM   1071  HB3 TYR A 139      14.683  26.112  21.193  1.00  0.00           H  
ATOM   1072  HB2 TYR A 139      14.693  24.392  20.988  1.00  0.00           H  
ATOM   1073  HD1 TYR A 139      12.928  27.145  22.849  1.00  0.00           H  
ATOM   1074  HD2 TYR A 139      13.803  22.930  22.627  1.00  0.00           H  
ATOM   1075  HE1 TYR A 139      11.892  26.807  25.073  1.00  0.00           H  
ATOM   1076  HE2 TYR A 139      12.763  22.586  24.841  1.00  0.00           H  
ATOM   1077  HH  TYR A 139      11.784  23.590  26.655  1.00  0.00           H  
ATOM   1078  N   ARG A 140      10.844  24.299  20.460  1.00  0.46           N  
ATOM   1079  CA  ARG A 140       9.807  23.271  20.544  1.00  0.46           C  
ATOM   1080  C   ARG A 140       9.194  22.962  19.167  1.00  0.46           C  
ATOM   1081  O   ARG A 140       9.078  23.861  18.335  1.00  0.46           O  
ATOM   1082  CB  ARG A 140       8.714  23.742  21.527  1.00  0.46           C  
ATOM   1083  CG  ARG A 140       9.229  24.037  22.949  1.00  0.46           C  
ATOM   1084  CD  ARG A 140       8.132  24.610  23.858  1.00  0.46           C  
ATOM   1085  NE  ARG A 140       8.573  24.717  25.260  1.00  0.46           N  
ATOM   1086  CZ  ARG A 140       7.805  24.744  26.367  1.00  0.46           C  
ATOM   1087  NH1 ARG A 140       8.399  24.905  27.556  1.00  0.46           N  
ATOM   1088  NH2 ARG A 140       6.471  24.613  26.321  1.00  0.46           N1+
ATOM   1089  H   ARG A 140      10.585  25.210  20.807  1.00  0.00           H  
ATOM   1090  HA  ARG A 140      10.262  22.360  20.939  1.00  0.00           H  
ATOM   1091  HB3 ARG A 140       7.937  22.978  21.592  1.00  0.00           H  
ATOM   1092  HB2 ARG A 140       8.228  24.635  21.131  1.00  0.00           H  
ATOM   1093  HG3 ARG A 140       9.992  24.810  22.853  1.00  0.00           H  
ATOM   1094  HG2 ARG A 140       9.729  23.176  23.398  1.00  0.00           H  
ATOM   1095  HD3 ARG A 140       7.180  24.105  23.713  1.00  0.00           H  
ATOM   1096  HD2 ARG A 140       7.967  25.647  23.564  1.00  0.00           H  
ATOM   1097  HE  ARG A 140       9.573  24.798  25.387  1.00  0.00           H  
ATOM   1098 HH12 ARG A 140       7.852  24.922  28.404  1.00  0.00           H  
ATOM   1099 HH11 ARG A 140       9.403  25.005  27.612  1.00  0.00           H  
ATOM   1100 HH22 ARG A 140       5.915  24.638  27.163  1.00  0.00           H  
ATOM   1101 HH21 ARG A 140       6.022  24.390  25.442  1.00  0.00           H  
ATOM   1102  N   TRP A 141       8.805  21.693  18.976  1.00  0.53           N  
ATOM   1103  CA  TRP A 141       8.222  21.155  17.748  1.00  0.53           C  
ATOM   1104  C   TRP A 141       6.685  21.344  17.755  1.00  0.53           C  
ATOM   1105  O   TRP A 141       6.029  20.710  18.583  1.00  0.53           O  
ATOM   1106  CB  TRP A 141       8.612  19.664  17.700  1.00  0.53           C  
ATOM   1107  CG  TRP A 141       8.146  18.876  16.512  1.00  0.53           C  
ATOM   1108  CD1 TRP A 141       7.206  17.905  16.541  1.00  0.53           C  
ATOM   1109  CD2 TRP A 141       8.561  18.990  15.116  1.00  0.53           C  
ATOM   1110  NE1 TRP A 141       7.024  17.399  15.273  1.00  0.53           N  
ATOM   1111  CE2 TRP A 141       7.837  18.024  14.354  1.00  0.53           C  
ATOM   1112  CE3 TRP A 141       9.476  19.807  14.409  1.00  0.53           C  
ATOM   1113  CZ2 TRP A 141       8.018  17.870  12.970  1.00  0.53           C  
ATOM   1114  CZ3 TRP A 141       9.685  19.643  13.025  1.00  0.53           C  
ATOM   1115  CH2 TRP A 141       8.962  18.670  12.308  1.00  0.53           C  
ATOM   1116  H   TRP A 141       8.935  21.023  19.723  1.00  0.00           H  
ATOM   1117  HA  TRP A 141       8.689  21.639  16.891  1.00  0.00           H  
ATOM   1118  HB3 TRP A 141       8.251  19.155  18.596  1.00  0.00           H  
ATOM   1119  HB2 TRP A 141       9.698  19.581  17.740  1.00  0.00           H  
ATOM   1120  HD1 TRP A 141       6.684  17.586  17.431  1.00  0.00           H  
ATOM   1121  HE1 TRP A 141       6.357  16.663  15.073  1.00  0.00           H  
ATOM   1122  HE3 TRP A 141      10.040  20.556  14.944  1.00  0.00           H  
ATOM   1123  HZ2 TRP A 141       7.446  17.138  12.422  1.00  0.00           H  
ATOM   1124  HZ3 TRP A 141      10.406  20.262  12.512  1.00  0.00           H  
ATOM   1125  HH2 TRP A 141       9.124  18.533  11.251  1.00  0.00           H  
ATOM   1126  N   PRO A 142       6.128  22.208  16.870  1.00  0.56           N  
ATOM   1127  CA  PRO A 142       4.682  22.502  16.869  1.00  0.56           C  
ATOM   1128  C   PRO A 142       3.799  21.440  16.176  1.00  0.56           C  
ATOM   1129  O   PRO A 142       2.597  21.413  16.436  1.00  0.56           O  
ATOM   1130  CB  PRO A 142       4.607  23.864  16.163  1.00  0.56           C  
ATOM   1131  CG  PRO A 142       5.747  23.832  15.158  1.00  0.56           C  
ATOM   1132  CD  PRO A 142       6.829  23.021  15.869  1.00  0.56           C  
ATOM   1133  HA  PRO A 142       4.316  22.616  17.892  1.00  0.00           H  
ATOM   1134  HB3 PRO A 142       4.784  24.657  16.892  1.00  0.00           H  
ATOM   1135  HB2 PRO A 142       3.643  24.065  15.693  1.00  0.00           H  
ATOM   1136  HG3 PRO A 142       6.083  24.823  14.850  1.00  0.00           H  
ATOM   1137  HG2 PRO A 142       5.420  23.304  14.264  1.00  0.00           H  
ATOM   1138  HD2 PRO A 142       7.396  22.416  15.160  1.00  0.00           H  
ATOM   1139  HD3 PRO A 142       7.517  23.701  16.369  1.00  0.00           H  
ATOM   1140  N   LEU A 143       4.399  20.596  15.319  1.00  0.64           N  
ATOM   1141  CA  LEU A 143       3.735  19.504  14.598  1.00  0.64           C  
ATOM   1142  C   LEU A 143       3.499  18.271  15.508  1.00  0.64           C  
ATOM   1143  O   LEU A 143       4.058  18.214  16.605  1.00  0.64           O  
ATOM   1144  CB  LEU A 143       4.596  19.141  13.357  1.00  0.64           C  
ATOM   1145  CG  LEU A 143       4.221  19.892  12.060  1.00  0.64           C  
ATOM   1146  CD1 LEU A 143       4.452  21.408  12.179  1.00  0.64           C  
ATOM   1147  CD2 LEU A 143       4.973  19.308  10.844  1.00  0.64           C  
ATOM   1148  H   LEU A 143       5.393  20.677  15.169  1.00  0.00           H  
ATOM   1149  HA  LEU A 143       2.764  19.872  14.266  1.00  0.00           H  
ATOM   1150  HB3 LEU A 143       4.535  18.072  13.154  1.00  0.00           H  
ATOM   1151  HB2 LEU A 143       5.647  19.320  13.576  1.00  0.00           H  
ATOM   1152  HG  LEU A 143       3.158  19.731  11.880  1.00  0.00           H  
ATOM   1153 HD11 LEU A 143       4.606  21.878  11.207  1.00  0.00           H  
ATOM   1154 HD12 LEU A 143       3.596  21.900  12.642  1.00  0.00           H  
ATOM   1155 HD13 LEU A 143       5.331  21.618  12.786  1.00  0.00           H  
ATOM   1156 HD21 LEU A 143       4.272  18.995  10.069  1.00  0.00           H  
ATOM   1157 HD22 LEU A 143       5.658  20.027  10.393  1.00  0.00           H  
ATOM   1158 HD23 LEU A 143       5.570  18.435  11.107  1.00  0.00           H  
ATOM   1159  N   PRO A 144       2.738  17.264  15.011  1.00  0.65           N  
ATOM   1160  CA  PRO A 144       2.701  15.900  15.586  1.00  0.65           C  
ATOM   1161  C   PRO A 144       4.086  15.251  15.768  1.00  0.65           C  
ATOM   1162  O   PRO A 144       4.932  15.368  14.880  1.00  0.65           O  
ATOM   1163  CB  PRO A 144       1.844  15.109  14.583  1.00  0.65           C  
ATOM   1164  CG  PRO A 144       0.922  16.149  13.974  1.00  0.65           C  
ATOM   1165  CD  PRO A 144       1.817  17.377  13.876  1.00  0.65           C  
ATOM   1166  HA  PRO A 144       2.183  15.966  16.545  1.00  0.00           H  
ATOM   1167  HB3 PRO A 144       1.292  14.294  15.053  1.00  0.00           H  
ATOM   1168  HB2 PRO A 144       2.465  14.676  13.796  1.00  0.00           H  
ATOM   1169  HG3 PRO A 144       0.101  16.352  14.663  1.00  0.00           H  
ATOM   1170  HG2 PRO A 144       0.494  15.848  13.017  1.00  0.00           H  
ATOM   1171  HD2 PRO A 144       2.379  17.361  12.945  1.00  0.00           H  
ATOM   1172  HD3 PRO A 144       1.219  18.289  13.899  1.00  0.00           H  
ATOM   1173  N   SER A 145       4.284  14.593  16.923  1.00  0.59           N  
ATOM   1174  CA  SER A 145       5.540  13.966  17.355  1.00  0.59           C  
ATOM   1175  C   SER A 145       6.134  12.919  16.388  1.00  0.59           C  
ATOM   1176  O   SER A 145       7.358  12.808  16.319  1.00  0.59           O  
ATOM   1177  CB  SER A 145       5.348  13.398  18.778  1.00  0.59           C  
ATOM   1178  OG  SER A 145       4.479  12.279  18.795  1.00  0.59           O  
ATOM   1179  H   SER A 145       3.528  14.540  17.591  1.00  0.00           H  
ATOM   1180  HA  SER A 145       6.270  14.775  17.425  1.00  0.00           H  
ATOM   1181  HB3 SER A 145       4.960  14.164  19.450  1.00  0.00           H  
ATOM   1182  HB2 SER A 145       6.310  13.088  19.187  1.00  0.00           H  
ATOM   1183  HG  SER A 145       4.436  11.944  19.694  1.00  0.00           H  
ATOM   1184  N   LYS A 146       5.272  12.210  15.636  1.00  0.56           N  
ATOM   1185  CA  LYS A 146       5.655  11.234  14.611  1.00  0.56           C  
ATOM   1186  C   LYS A 146       6.395  11.857  13.412  1.00  0.56           C  
ATOM   1187  O   LYS A 146       7.267  11.199  12.845  1.00  0.56           O  
ATOM   1188  CB  LYS A 146       4.402  10.481  14.118  1.00  0.56           C  
ATOM   1189  CG  LYS A 146       3.751   9.582  15.182  1.00  0.56           C  
ATOM   1190  CD  LYS A 146       2.554   8.794  14.625  1.00  0.56           C  
ATOM   1191  CE  LYS A 146       1.917   7.866  15.672  1.00  0.56           C  
ATOM   1192  NZ  LYS A 146       0.778   7.113  15.114  1.00  0.56           N1+
ATOM   1193  H   LYS A 146       4.281  12.357  15.763  1.00  0.00           H  
ATOM   1194  HA  LYS A 146       6.332  10.515  15.077  1.00  0.00           H  
ATOM   1195  HB3 LYS A 146       4.679   9.850  13.272  1.00  0.00           H  
ATOM   1196  HB2 LYS A 146       3.668  11.193  13.735  1.00  0.00           H  
ATOM   1197  HG3 LYS A 146       3.424  10.188  16.029  1.00  0.00           H  
ATOM   1198  HG2 LYS A 146       4.495   8.887  15.573  1.00  0.00           H  
ATOM   1199  HD3 LYS A 146       2.883   8.209  13.765  1.00  0.00           H  
ATOM   1200  HD2 LYS A 146       1.809   9.497  14.251  1.00  0.00           H  
ATOM   1201  HE3 LYS A 146       1.568   8.445  16.528  1.00  0.00           H  
ATOM   1202  HE2 LYS A 146       2.655   7.155  16.044  1.00  0.00           H  
ATOM   1203  HZ1 LYS A 146       1.093   6.549  14.338  1.00  0.00           H  
ATOM   1204  HZ2 LYS A 146       0.387   6.514  15.827  1.00  0.00           H  
ATOM   1205  HZ3 LYS A 146       0.071   7.759  14.794  1.00  0.00           H  
ATOM   1206  N   LEU A 147       6.043  13.105  13.057  1.00  0.65           N  
ATOM   1207  CA  LEU A 147       6.598  13.830  11.914  1.00  0.65           C  
ATOM   1208  C   LEU A 147       8.019  14.374  12.144  1.00  0.65           C  
ATOM   1209  O   LEU A 147       8.655  14.745  11.159  1.00  0.65           O  
ATOM   1210  CB  LEU A 147       5.637  14.969  11.500  1.00  0.65           C  
ATOM   1211  CG  LEU A 147       4.270  14.491  10.962  1.00  0.65           C  
ATOM   1212  CD1 LEU A 147       3.319  15.684  10.738  1.00  0.65           C  
ATOM   1213  CD2 LEU A 147       4.410  13.616   9.697  1.00  0.65           C  
ATOM   1214  H   LEU A 147       5.342  13.596  13.594  1.00  0.00           H  
ATOM   1215  HA  LEU A 147       6.675  13.127  11.085  1.00  0.00           H  
ATOM   1216  HB3 LEU A 147       6.105  15.587  10.732  1.00  0.00           H  
ATOM   1217  HB2 LEU A 147       5.483  15.632  12.352  1.00  0.00           H  
ATOM   1218  HG  LEU A 147       3.809  13.874  11.735  1.00  0.00           H  
ATOM   1219 HD11 LEU A 147       2.367  15.519  11.242  1.00  0.00           H  
ATOM   1220 HD12 LEU A 147       3.733  16.613  11.127  1.00  0.00           H  
ATOM   1221 HD13 LEU A 147       3.102  15.857   9.684  1.00  0.00           H  
ATOM   1222 HD21 LEU A 147       3.660  13.847   8.940  1.00  0.00           H  
ATOM   1223 HD22 LEU A 147       5.386  13.733   9.224  1.00  0.00           H  
ATOM   1224 HD23 LEU A 147       4.293  12.561   9.946  1.00  0.00           H  
ATOM   1225  N   CYS A 148       8.522  14.409  13.386  1.00  0.67           N  
ATOM   1226  CA  CYS A 148       9.865  14.910  13.694  1.00  0.67           C  
ATOM   1227  C   CYS A 148      10.937  13.957  13.140  1.00  0.67           C  
ATOM   1228  O   CYS A 148      11.747  14.360  12.304  1.00  0.67           O  
ATOM   1229  CB  CYS A 148      10.027  15.105  15.217  1.00  0.67           C  
ATOM   1230  SG  CYS A 148      11.723  15.443  15.772  1.00  0.67           S  
ATOM   1231  H   CYS A 148       7.951  14.054  14.141  1.00  0.00           H  
ATOM   1232  HA  CYS A 148      10.004  15.877  13.206  1.00  0.00           H  
ATOM   1233  HB3 CYS A 148       9.686  14.217  15.750  1.00  0.00           H  
ATOM   1234  HB2 CYS A 148       9.395  15.925  15.555  1.00  0.00           H  
ATOM   1235  N   ALA A 149      10.911  12.678  13.547  1.00  0.72           N  
ATOM   1236  CA  ALA A 149      11.863  11.663  13.088  1.00  0.72           C  
ATOM   1237  C   ALA A 149      11.800  11.402  11.572  1.00  0.72           C  
ATOM   1238  O   ALA A 149      12.831  11.085  10.982  1.00  0.72           O  
ATOM   1239  CB  ALA A 149      11.635  10.363  13.873  1.00  0.72           C  
ATOM   1240  H   ALA A 149      10.189  12.361  14.178  1.00  0.00           H  
ATOM   1241  HA  ALA A 149      12.868  12.025  13.316  1.00  0.00           H  
ATOM   1242  HB1 ALA A 149      12.338   9.589  13.565  1.00  0.00           H  
ATOM   1243  HB2 ALA A 149      11.775  10.522  14.943  1.00  0.00           H  
ATOM   1244  HB3 ALA A 149      10.626   9.976  13.723  1.00  0.00           H  
ATOM   1245  N   VAL A 150      10.608  11.588  10.976  1.00  0.74           N  
ATOM   1246  CA  VAL A 150      10.361  11.527   9.535  1.00  0.74           C  
ATOM   1247  C   VAL A 150      11.013  12.703   8.779  1.00  0.74           C  
ATOM   1248  O   VAL A 150      11.618  12.465   7.737  1.00  0.74           O  
ATOM   1249  CB  VAL A 150       8.833  11.486   9.235  1.00  0.74           C  
ATOM   1250  CG1 VAL A 150       8.430  11.724   7.764  1.00  0.74           C  
ATOM   1251  CG2 VAL A 150       8.217  10.162   9.724  1.00  0.74           C  
ATOM   1252  H   VAL A 150       9.815  11.844  11.545  1.00  0.00           H  
ATOM   1253  HA  VAL A 150      10.809  10.604   9.161  1.00  0.00           H  
ATOM   1254  HB  VAL A 150       8.365  12.281   9.815  1.00  0.00           H  
ATOM   1255 HG11 VAL A 150       7.362  11.563   7.618  1.00  0.00           H  
ATOM   1256 HG12 VAL A 150       8.632  12.747   7.445  1.00  0.00           H  
ATOM   1257 HG13 VAL A 150       8.961  11.049   7.092  1.00  0.00           H  
ATOM   1258 HG21 VAL A 150       7.133  10.164   9.603  1.00  0.00           H  
ATOM   1259 HG22 VAL A 150       8.613   9.314   9.165  1.00  0.00           H  
ATOM   1260 HG23 VAL A 150       8.424   9.985  10.779  1.00  0.00           H  
ATOM   1261  N   TRP A 151      10.927  13.933   9.305  1.00  0.73           N  
ATOM   1262  CA  TRP A 151      11.543  15.122   8.716  1.00  0.73           C  
ATOM   1263  C   TRP A 151      13.076  15.001   8.684  1.00  0.73           C  
ATOM   1264  O   TRP A 151      13.669  15.190   7.622  1.00  0.73           O  
ATOM   1265  CB  TRP A 151      11.085  16.380   9.482  1.00  0.73           C  
ATOM   1266  CG  TRP A 151      11.829  17.649   9.181  1.00  0.73           C  
ATOM   1267  CD1 TRP A 151      11.840  18.313   8.002  1.00  0.73           C  
ATOM   1268  CD2 TRP A 151      12.703  18.399  10.071  1.00  0.73           C  
ATOM   1269  NE1 TRP A 151      12.667  19.417   8.104  1.00  0.73           N  
ATOM   1270  CE2 TRP A 151      13.231  19.517   9.359  1.00  0.73           C  
ATOM   1271  CE3 TRP A 151      13.107  18.244  11.416  1.00  0.73           C  
ATOM   1272  CZ2 TRP A 151      14.116  20.431   9.955  1.00  0.73           C  
ATOM   1273  CZ3 TRP A 151      13.991  19.154  12.026  1.00  0.73           C  
ATOM   1274  CH2 TRP A 151      14.495  20.248  11.298  1.00  0.73           C  
ATOM   1275  H   TRP A 151      10.412  14.060  10.169  1.00  0.00           H  
ATOM   1276  HA  TRP A 151      11.204  15.211   7.682  1.00  0.00           H  
ATOM   1277  HB3 TRP A 151      11.158  16.212  10.556  1.00  0.00           H  
ATOM   1278  HB2 TRP A 151      10.028  16.558   9.287  1.00  0.00           H  
ATOM   1279  HD1 TRP A 151      11.284  18.007   7.125  1.00  0.00           H  
ATOM   1280  HE1 TRP A 151      12.813  20.072   7.345  1.00  0.00           H  
ATOM   1281  HE3 TRP A 151      12.726  17.408  11.981  1.00  0.00           H  
ATOM   1282  HZ2 TRP A 151      14.507  21.265   9.393  1.00  0.00           H  
ATOM   1283  HZ3 TRP A 151      14.285  19.009  13.056  1.00  0.00           H  
ATOM   1284  HH2 TRP A 151      15.174  20.944  11.769  1.00  0.00           H  
ATOM   1285  N   ILE A 152      13.703  14.627   9.812  1.00  0.73           N  
ATOM   1286  CA  ILE A 152      15.161  14.472   9.911  1.00  0.73           C  
ATOM   1287  C   ILE A 152      15.644  13.308   9.009  1.00  0.73           C  
ATOM   1288  O   ILE A 152      16.698  13.414   8.384  1.00  0.73           O  
ATOM   1289  CB  ILE A 152      15.616  14.285  11.392  1.00  0.73           C  
ATOM   1290  CG1 ILE A 152      15.073  15.389  12.338  1.00  0.73           C  
ATOM   1291  CG2 ILE A 152      17.159  14.250  11.502  1.00  0.73           C  
ATOM   1292  CD1 ILE A 152      15.332  15.135  13.834  1.00  0.73           C  
ATOM   1293  H   ILE A 152      13.143  14.492  10.646  1.00  0.00           H  
ATOM   1294  HA  ILE A 152      15.613  15.393   9.538  1.00  0.00           H  
ATOM   1295  HB  ILE A 152      15.222  13.330  11.742  1.00  0.00           H  
ATOM   1296 HG13 ILE A 152      13.998  15.493  12.217  1.00  0.00           H  
ATOM   1297 HG12 ILE A 152      15.492  16.356  12.054  1.00  0.00           H  
ATOM   1298 HG21 ILE A 152      17.481  14.021  12.514  1.00  0.00           H  
ATOM   1299 HG22 ILE A 152      17.620  13.496  10.865  1.00  0.00           H  
ATOM   1300 HG23 ILE A 152      17.595  15.210  11.223  1.00  0.00           H  
ATOM   1301 HD11 ILE A 152      14.874  15.916  14.440  1.00  0.00           H  
ATOM   1302 HD12 ILE A 152      14.906  14.183  14.153  1.00  0.00           H  
ATOM   1303 HD13 ILE A 152      16.392  15.135  14.080  1.00  0.00           H  
ATOM   1304  N   TYR A 153      14.859  12.226   8.883  1.00  0.75           N  
ATOM   1305  CA  TYR A 153      15.128  11.126   7.953  1.00  0.75           C  
ATOM   1306  C   TYR A 153      15.133  11.611   6.490  1.00  0.75           C  
ATOM   1307  O   TYR A 153      16.119  11.392   5.787  1.00  0.75           O  
ATOM   1308  CB  TYR A 153      14.101   9.991   8.165  1.00  0.75           C  
ATOM   1309  CG  TYR A 153      14.236   8.816   7.208  1.00  0.75           C  
ATOM   1310  CD1 TYR A 153      15.295   7.896   7.353  1.00  0.75           C  
ATOM   1311  CD2 TYR A 153      13.328   8.666   6.139  1.00  0.75           C  
ATOM   1312  CE1 TYR A 153      15.452   6.844   6.430  1.00  0.75           C  
ATOM   1313  CE2 TYR A 153      13.483   7.611   5.220  1.00  0.75           C  
ATOM   1314  CZ  TYR A 153      14.548   6.700   5.362  1.00  0.75           C  
ATOM   1315  OH  TYR A 153      14.703   5.678   4.472  1.00  0.75           O  
ATOM   1316  H   TYR A 153      14.007  12.189   9.427  1.00  0.00           H  
ATOM   1317  HA  TYR A 153      16.123  10.734   8.174  1.00  0.00           H  
ATOM   1318  HB3 TYR A 153      13.088  10.383   8.087  1.00  0.00           H  
ATOM   1319  HB2 TYR A 153      14.186   9.610   9.181  1.00  0.00           H  
ATOM   1320  HD1 TYR A 153      16.003   8.007   8.159  1.00  0.00           H  
ATOM   1321  HD2 TYR A 153      12.519   9.370   6.006  1.00  0.00           H  
ATOM   1322  HE1 TYR A 153      16.282   6.159   6.522  1.00  0.00           H  
ATOM   1323  HE2 TYR A 153      12.783   7.515   4.403  1.00  0.00           H  
ATOM   1324  HH  TYR A 153      14.081   5.717   3.760  1.00  0.00           H  
ATOM   1325  N   LEU A 154      14.071  12.312   6.054  1.00  0.79           N  
ATOM   1326  CA  LEU A 154      13.914  12.858   4.700  1.00  0.79           C  
ATOM   1327  C   LEU A 154      15.037  13.841   4.339  1.00  0.79           C  
ATOM   1328  O   LEU A 154      15.610  13.762   3.253  1.00  0.79           O  
ATOM   1329  CB  LEU A 154      12.551  13.575   4.573  1.00  0.79           C  
ATOM   1330  CG  LEU A 154      11.316  12.649   4.570  1.00  0.79           C  
ATOM   1331  CD1 LEU A 154      10.044  13.458   4.870  1.00  0.79           C  
ATOM   1332  CD2 LEU A 154      11.151  11.883   3.251  1.00  0.79           C  
ATOM   1333  H   LEU A 154      13.312  12.480   6.708  1.00  0.00           H  
ATOM   1334  HA  LEU A 154      13.962  12.033   3.989  1.00  0.00           H  
ATOM   1335  HB3 LEU A 154      12.534  14.182   3.668  1.00  0.00           H  
ATOM   1336  HB2 LEU A 154      12.462  14.290   5.393  1.00  0.00           H  
ATOM   1337  HG  LEU A 154      11.432  11.903   5.354  1.00  0.00           H  
ATOM   1338 HD11 LEU A 154       9.165  12.814   4.898  1.00  0.00           H  
ATOM   1339 HD12 LEU A 154      10.112  13.957   5.837  1.00  0.00           H  
ATOM   1340 HD13 LEU A 154       9.870  14.225   4.113  1.00  0.00           H  
ATOM   1341 HD21 LEU A 154      10.334  11.164   3.320  1.00  0.00           H  
ATOM   1342 HD22 LEU A 154      10.914  12.562   2.434  1.00  0.00           H  
ATOM   1343 HD23 LEU A 154      12.047  11.328   2.981  1.00  0.00           H  
ATOM   1344  N   ASP A 155      15.370  14.732   5.280  1.00  0.80           N  
ATOM   1345  CA  ASP A 155      16.484  15.673   5.243  1.00  0.80           C  
ATOM   1346  C   ASP A 155      17.814  14.987   4.877  1.00  0.80           C  
ATOM   1347  O   ASP A 155      18.404  15.288   3.836  1.00  0.80           O  
ATOM   1348  CB  ASP A 155      16.488  16.464   6.574  1.00  0.80           C  
ATOM   1349  CG  ASP A 155      17.815  17.099   6.969  1.00  0.80           C  
ATOM   1350  OD1 ASP A 155      18.201  18.095   6.323  1.00  0.80           O  
ATOM   1351  OD2 ASP A 155      18.432  16.579   7.922  1.00  0.80           O1-
ATOM   1352  H   ASP A 155      14.822  14.720   6.136  1.00  0.00           H  
ATOM   1353  HA  ASP A 155      16.297  16.384   4.439  1.00  0.00           H  
ATOM   1354  HB3 ASP A 155      16.223  15.793   7.387  1.00  0.00           H  
ATOM   1355  HB2 ASP A 155      15.712  17.225   6.572  1.00  0.00           H  
ATOM   1356  N   VAL A 156      18.242  14.032   5.713  1.00  0.77           N  
ATOM   1357  CA  VAL A 156      19.483  13.276   5.559  1.00  0.77           C  
ATOM   1358  C   VAL A 156      19.453  12.407   4.279  1.00  0.77           C  
ATOM   1359  O   VAL A 156      20.444  12.352   3.547  1.00  0.77           O  
ATOM   1360  CB  VAL A 156      19.736  12.459   6.864  1.00  0.77           C  
ATOM   1361  CG1 VAL A 156      20.946  11.505   6.808  1.00  0.77           C  
ATOM   1362  CG2 VAL A 156      19.937  13.390   8.079  1.00  0.77           C  
ATOM   1363  H   VAL A 156      17.688  13.861   6.546  1.00  0.00           H  
ATOM   1364  HA  VAL A 156      20.281  14.008   5.442  1.00  0.00           H  
ATOM   1365  HB  VAL A 156      18.850  11.849   7.052  1.00  0.00           H  
ATOM   1366 HG11 VAL A 156      21.040  10.942   7.736  1.00  0.00           H  
ATOM   1367 HG12 VAL A 156      20.901  10.790   5.988  1.00  0.00           H  
ATOM   1368 HG13 VAL A 156      21.872  12.053   6.695  1.00  0.00           H  
ATOM   1369 HG21 VAL A 156      20.043  12.820   9.002  1.00  0.00           H  
ATOM   1370 HG22 VAL A 156      20.831  14.004   7.963  1.00  0.00           H  
ATOM   1371 HG23 VAL A 156      19.103  14.072   8.225  1.00  0.00           H  
ATOM   1372  N   LEU A 157      18.308  11.778   3.975  1.00  0.78           N  
ATOM   1373  CA  LEU A 157      18.054  10.963   2.784  1.00  0.78           C  
ATOM   1374  C   LEU A 157      18.285  11.754   1.486  1.00  0.78           C  
ATOM   1375  O   LEU A 157      19.145  11.393   0.679  1.00  0.78           O  
ATOM   1376  CB  LEU A 157      16.617  10.389   2.870  1.00  0.78           C  
ATOM   1377  CG  LEU A 157      16.063   9.657   1.626  1.00  0.78           C  
ATOM   1378  CD1 LEU A 157      16.873   8.401   1.282  1.00  0.78           C  
ATOM   1379  CD2 LEU A 157      14.585   9.305   1.835  1.00  0.78           C  
ATOM   1380  H   LEU A 157      17.533  11.876   4.629  1.00  0.00           H  
ATOM   1381  HA  LEU A 157      18.763  10.133   2.795  1.00  0.00           H  
ATOM   1382  HB3 LEU A 157      15.936  11.207   3.093  1.00  0.00           H  
ATOM   1383  HB2 LEU A 157      16.554   9.719   3.729  1.00  0.00           H  
ATOM   1384  HG  LEU A 157      16.096  10.328   0.768  1.00  0.00           H  
ATOM   1385 HD11 LEU A 157      17.908   8.645   1.052  1.00  0.00           H  
ATOM   1386 HD12 LEU A 157      16.869   7.700   2.115  1.00  0.00           H  
ATOM   1387 HD13 LEU A 157      16.459   7.891   0.412  1.00  0.00           H  
ATOM   1388 HD21 LEU A 157      14.454   8.640   2.689  1.00  0.00           H  
ATOM   1389 HD22 LEU A 157      13.990  10.201   2.015  1.00  0.00           H  
ATOM   1390 HD23 LEU A 157      14.167   8.809   0.958  1.00  0.00           H  
ATOM   1391  N   PHE A 158      17.534  12.845   1.289  1.00  0.82           N  
ATOM   1392  CA  PHE A 158      17.565  13.632   0.057  1.00  0.82           C  
ATOM   1393  C   PHE A 158      18.877  14.418  -0.081  1.00  0.82           C  
ATOM   1394  O   PHE A 158      19.360  14.614  -1.197  1.00  0.82           O  
ATOM   1395  CB  PHE A 158      16.393  14.631   0.048  1.00  0.82           C  
ATOM   1396  CG  PHE A 158      14.984  14.059   0.060  1.00  0.82           C  
ATOM   1397  CD1 PHE A 158      14.661  12.890  -0.661  1.00  0.82           C  
ATOM   1398  CD2 PHE A 158      13.977  14.722   0.793  1.00  0.82           C  
ATOM   1399  CE1 PHE A 158      13.353  12.375  -0.628  1.00  0.82           C  
ATOM   1400  CE2 PHE A 158      12.670  14.207   0.828  1.00  0.82           C  
ATOM   1401  CZ  PHE A 158      12.356  13.034   0.115  1.00  0.82           C  
ATOM   1402  H   PHE A 158      16.857  13.110   2.004  1.00  0.00           H  
ATOM   1403  HA  PHE A 158      17.495  12.964  -0.802  1.00  0.00           H  
ATOM   1404  HB3 PHE A 158      16.472  15.252  -0.842  1.00  0.00           H  
ATOM   1405  HB2 PHE A 158      16.495  15.300   0.901  1.00  0.00           H  
ATOM   1406  HD1 PHE A 158      15.409  12.377  -1.242  1.00  0.00           H  
ATOM   1407  HD2 PHE A 158      14.208  15.622   1.343  1.00  0.00           H  
ATOM   1408  HE1 PHE A 158      13.110  11.478  -1.180  1.00  0.00           H  
ATOM   1409  HE2 PHE A 158      11.906  14.720   1.393  1.00  0.00           H  
ATOM   1410  HZ  PHE A 158      11.349  12.644   0.127  1.00  0.00           H  
ATOM   1411  N   SER A 159      19.492  14.818   1.040  1.00  0.78           N  
ATOM   1412  CA  SER A 159      20.768  15.530   1.030  1.00  0.78           C  
ATOM   1413  C   SER A 159      21.916  14.565   0.659  1.00  0.78           C  
ATOM   1414  O   SER A 159      22.760  14.928  -0.163  1.00  0.78           O  
ATOM   1415  CB  SER A 159      21.047  16.174   2.402  1.00  0.78           C  
ATOM   1416  OG  SER A 159      20.104  17.172   2.762  1.00  0.78           O  
ATOM   1417  H   SER A 159      19.046  14.655   1.936  1.00  0.00           H  
ATOM   1418  HA  SER A 159      20.733  16.323   0.280  1.00  0.00           H  
ATOM   1419  HB3 SER A 159      22.013  16.670   2.344  1.00  0.00           H  
ATOM   1420  HB2 SER A 159      21.104  15.425   3.193  1.00  0.00           H  
ATOM   1421  HG  SER A 159      19.344  16.717   3.124  1.00  0.00           H  
ATOM   1422  N   THR A 160      21.918  13.317   1.170  1.00  0.77           N  
ATOM   1423  CA  THR A 160      22.912  12.285   0.814  1.00  0.77           C  
ATOM   1424  C   THR A 160      22.771  11.902  -0.667  1.00  0.77           C  
ATOM   1425  O   THR A 160      23.779  11.734  -1.358  1.00  0.77           O  
ATOM   1426  CB  THR A 160      22.803  11.021   1.717  1.00  0.77           C  
ATOM   1427  OG1 THR A 160      23.020  11.321   3.084  1.00  0.77           O  
ATOM   1428  CG2 THR A 160      23.891   9.976   1.420  1.00  0.77           C  
ATOM   1429  H   THR A 160      21.199  13.055   1.837  1.00  0.00           H  
ATOM   1430  HA  THR A 160      23.911  12.699   0.908  1.00  0.00           H  
ATOM   1431  HB  THR A 160      21.817  10.565   1.613  1.00  0.00           H  
ATOM   1432  HG1 THR A 160      22.276  11.836   3.396  1.00  0.00           H  
ATOM   1433 HG21 THR A 160      23.831   9.158   2.132  1.00  0.00           H  
ATOM   1434 HG22 THR A 160      23.792   9.545   0.425  1.00  0.00           H  
ATOM   1435 HG23 THR A 160      24.890  10.408   1.493  1.00  0.00           H  
ATOM   1436  N   ALA A 161      21.532  11.861  -1.179  1.00  0.81           N  
ATOM   1437  CA  ALA A 161      21.258  11.625  -2.586  1.00  0.81           C  
ATOM   1438  C   ALA A 161      21.882  12.721  -3.463  1.00  0.81           C  
ATOM   1439  O   ALA A 161      22.439  12.392  -4.502  1.00  0.81           O  
ATOM   1440  CB  ALA A 161      19.745  11.518  -2.815  1.00  0.81           C  
ATOM   1441  H   ALA A 161      20.746  11.949  -0.544  1.00  0.00           H  
ATOM   1442  HA  ALA A 161      21.716  10.672  -2.862  1.00  0.00           H  
ATOM   1443  HB1 ALA A 161      19.519  11.268  -3.852  1.00  0.00           H  
ATOM   1444  HB2 ALA A 161      19.313  10.733  -2.193  1.00  0.00           H  
ATOM   1445  HB3 ALA A 161      19.230  12.447  -2.582  1.00  0.00           H  
ATOM   1446  N   SER A 162      21.861  13.992  -3.038  1.00  0.79           N  
ATOM   1447  CA  SER A 162      22.435  15.129  -3.745  1.00  0.79           C  
ATOM   1448  C   SER A 162      23.942  14.949  -4.061  1.00  0.79           C  
ATOM   1449  O   SER A 162      24.335  15.012  -5.225  1.00  0.79           O  
ATOM   1450  CB  SER A 162      22.141  16.401  -2.921  1.00  0.79           C  
ATOM   1451  OG  SER A 162      22.039  17.542  -3.747  1.00  0.79           O  
ATOM   1452  H   SER A 162      21.390  14.176  -2.159  1.00  0.00           H  
ATOM   1453  HA  SER A 162      21.898  15.193  -4.693  1.00  0.00           H  
ATOM   1454  HB3 SER A 162      22.911  16.572  -2.167  1.00  0.00           H  
ATOM   1455  HB2 SER A 162      21.196  16.308  -2.382  1.00  0.00           H  
ATOM   1456  HG  SER A 162      22.810  17.588  -4.309  1.00  0.00           H  
ATOM   1457  N   ILE A 163      24.777  14.668  -3.048  1.00  0.74           N  
ATOM   1458  CA  ILE A 163      26.227  14.472  -3.198  1.00  0.74           C  
ATOM   1459  C   ILE A 163      26.547  13.146  -3.904  1.00  0.74           C  
ATOM   1460  O   ILE A 163      27.375  13.121  -4.819  1.00  0.74           O  
ATOM   1461  CB  ILE A 163      26.934  14.554  -1.809  1.00  0.74           C  
ATOM   1462  CG1 ILE A 163      28.449  14.210  -1.805  1.00  0.74           C  
ATOM   1463  CG2 ILE A 163      26.243  13.691  -0.740  1.00  0.74           C  
ATOM   1464  CD1 ILE A 163      29.359  15.116  -2.647  1.00  0.74           C  
ATOM   1465  H   ILE A 163      24.380  14.547  -2.125  1.00  0.00           H  
ATOM   1466  HA  ILE A 163      26.612  15.267  -3.838  1.00  0.00           H  
ATOM   1467  HB  ILE A 163      26.844  15.588  -1.473  1.00  0.00           H  
ATOM   1468 HG13 ILE A 163      28.594  13.176  -2.115  1.00  0.00           H  
ATOM   1469 HG12 ILE A 163      28.815  14.247  -0.778  1.00  0.00           H  
ATOM   1470 HG21 ILE A 163      26.696  13.879   0.227  1.00  0.00           H  
ATOM   1471 HG22 ILE A 163      25.184  13.912  -0.636  1.00  0.00           H  
ATOM   1472 HG23 ILE A 163      26.353  12.624  -0.932  1.00  0.00           H  
ATOM   1473 HD11 ILE A 163      30.386  14.749  -2.624  1.00  0.00           H  
ATOM   1474 HD12 ILE A 163      29.053  15.147  -3.693  1.00  0.00           H  
ATOM   1475 HD13 ILE A 163      29.377  16.133  -2.255  1.00  0.00           H  
ATOM   1476  N   MET A 164      25.882  12.045  -3.520  1.00  0.75           N  
ATOM   1477  CA  MET A 164      26.111  10.742  -4.148  1.00  0.75           C  
ATOM   1478  C   MET A 164      25.737  10.688  -5.643  1.00  0.75           C  
ATOM   1479  O   MET A 164      26.350   9.905  -6.369  1.00  0.75           O  
ATOM   1480  CB  MET A 164      25.366   9.648  -3.355  1.00  0.75           C  
ATOM   1481  CG  MET A 164      25.967   9.312  -1.977  1.00  0.75           C  
ATOM   1482  SD  MET A 164      27.690   8.735  -1.938  1.00  0.75           S  
ATOM   1483  CE  MET A 164      27.674   7.446  -3.212  1.00  0.75           C  
ATOM   1484  H   MET A 164      25.134  12.080  -2.840  1.00  0.00           H  
ATOM   1485  HA  MET A 164      27.182  10.538  -4.099  1.00  0.00           H  
ATOM   1486  HB3 MET A 164      25.313   8.728  -3.938  1.00  0.00           H  
ATOM   1487  HB2 MET A 164      24.329   9.956  -3.212  1.00  0.00           H  
ATOM   1488  HG3 MET A 164      25.352   8.546  -1.504  1.00  0.00           H  
ATOM   1489  HG2 MET A 164      25.911  10.183  -1.324  1.00  0.00           H  
ATOM   1490  HE1 MET A 164      28.609   6.886  -3.189  1.00  0.00           H  
ATOM   1491  HE2 MET A 164      26.849   6.753  -3.050  1.00  0.00           H  
ATOM   1492  HE3 MET A 164      27.566   7.887  -4.203  1.00  0.00           H  
ATOM   1493  N   HIS A 165      24.784  11.527  -6.092  1.00  0.77           N  
ATOM   1494  CA  HIS A 165      24.432  11.697  -7.505  1.00  0.77           C  
ATOM   1495  C   HIS A 165      25.570  12.322  -8.327  1.00  0.77           C  
ATOM   1496  O   HIS A 165      25.821  11.844  -9.430  1.00  0.77           O  
ATOM   1497  CB  HIS A 165      23.138  12.524  -7.666  1.00  0.77           C  
ATOM   1498  CG  HIS A 165      21.858  11.723  -7.710  1.00  0.77           C  
ATOM   1499  ND1 HIS A 165      21.024  11.574  -6.617  1.00  0.77           N  
ATOM   1500  CD2 HIS A 165      21.228  11.060  -8.740  1.00  0.77           C  
ATOM   1501  CE1 HIS A 165      19.982  10.835  -7.000  1.00  0.77           C  
ATOM   1502  NE2 HIS A 165      20.039  10.490  -8.278  1.00  0.77           N  
ATOM   1503  H   HIS A 165      24.291  12.115  -5.433  1.00  0.00           H  
ATOM   1504  HA  HIS A 165      24.255  10.707  -7.930  1.00  0.00           H  
ATOM   1505  HB3 HIS A 165      23.163  13.103  -8.591  1.00  0.00           H  
ATOM   1506  HB2 HIS A 165      23.070  13.258  -6.863  1.00  0.00           H  
ATOM   1507  HD1 HIS A 165      21.206  11.927  -5.686  1.00  0.00           H  
ATOM   1508  HD2 HIS A 165      21.534  10.952  -9.770  1.00  0.00           H  
ATOM   1509  HE1 HIS A 165      19.178  10.547  -6.337  1.00  0.00           H  
ATOM   1510  N   LEU A 166      26.258  13.342  -7.779  1.00  0.74           N  
ATOM   1511  CA  LEU A 166      27.412  13.975  -8.430  1.00  0.74           C  
ATOM   1512  C   LEU A 166      28.656  13.074  -8.463  1.00  0.74           C  
ATOM   1513  O   LEU A 166      29.437  13.181  -9.407  1.00  0.74           O  
ATOM   1514  CB  LEU A 166      27.763  15.314  -7.753  1.00  0.74           C  
ATOM   1515  CG  LEU A 166      26.653  16.384  -7.760  1.00  0.74           C  
ATOM   1516  CD1 LEU A 166      27.221  17.721  -7.262  1.00  0.74           C  
ATOM   1517  CD2 LEU A 166      25.930  16.546  -9.109  1.00  0.74           C  
ATOM   1518  H   LEU A 166      26.007  13.692  -6.865  1.00  0.00           H  
ATOM   1519  HA  LEU A 166      27.149  14.159  -9.471  1.00  0.00           H  
ATOM   1520  HB3 LEU A 166      28.635  15.730  -8.258  1.00  0.00           H  
ATOM   1521  HB2 LEU A 166      28.078  15.134  -6.723  1.00  0.00           H  
ATOM   1522  HG  LEU A 166      25.903  16.073  -7.037  1.00  0.00           H  
ATOM   1523 HD11 LEU A 166      26.500  18.225  -6.619  1.00  0.00           H  
ATOM   1524 HD12 LEU A 166      28.138  17.584  -6.688  1.00  0.00           H  
ATOM   1525 HD13 LEU A 166      27.467  18.389  -8.086  1.00  0.00           H  
ATOM   1526 HD21 LEU A 166      25.651  17.581  -9.308  1.00  0.00           H  
ATOM   1527 HD22 LEU A 166      26.536  16.214  -9.945  1.00  0.00           H  
ATOM   1528 HD23 LEU A 166      25.015  15.955  -9.119  1.00  0.00           H  
ATOM   1529  N   CYS A 167      28.794  12.191  -7.461  1.00  0.78           N  
ATOM   1530  CA  CYS A 167      29.816  11.150  -7.395  1.00  0.78           C  
ATOM   1531  C   CYS A 167      29.621  10.087  -8.497  1.00  0.78           C  
ATOM   1532  O   CYS A 167      30.598   9.705  -9.143  1.00  0.78           O  
ATOM   1533  CB  CYS A 167      29.873  10.550  -5.974  1.00  0.78           C  
ATOM   1534  SG  CYS A 167      31.172   9.301  -5.779  1.00  0.78           S  
ATOM   1535  H   CYS A 167      28.115  12.193  -6.712  1.00  0.00           H  
ATOM   1536  HA  CYS A 167      30.776  11.631  -7.587  1.00  0.00           H  
ATOM   1537  HB3 CYS A 167      28.921  10.093  -5.710  1.00  0.00           H  
ATOM   1538  HB2 CYS A 167      30.054  11.342  -5.247  1.00  0.00           H  
ATOM   1539  HG  CYS A 167      32.199  10.151  -5.870  1.00  0.00           H  
ATOM   1540  N   ALA A 168      28.358   9.684  -8.726  1.00  0.80           N  
ATOM   1541  CA  ALA A 168      27.956   8.758  -9.785  1.00  0.80           C  
ATOM   1542  C   ALA A 168      28.089   9.351 -11.199  1.00  0.80           C  
ATOM   1543  O   ALA A 168      28.526   8.631 -12.096  1.00  0.80           O  
ATOM   1544  CB  ALA A 168      26.523   8.275  -9.519  1.00  0.80           C  
ATOM   1545  H   ALA A 168      27.612  10.042  -8.145  1.00  0.00           H  
ATOM   1546  HA  ALA A 168      28.614   7.889  -9.728  1.00  0.00           H  
ATOM   1547  HB1 ALA A 168      26.209   7.546 -10.266  1.00  0.00           H  
ATOM   1548  HB2 ALA A 168      26.451   7.792  -8.544  1.00  0.00           H  
ATOM   1549  HB3 ALA A 168      25.808   9.098  -9.534  1.00  0.00           H  
ATOM   1550  N   ILE A 169      27.750  10.644 -11.369  1.00  0.75           N  
ATOM   1551  CA  ILE A 169      27.885  11.384 -12.630  1.00  0.75           C  
ATOM   1552  C   ILE A 169      29.358  11.631 -13.019  1.00  0.75           C  
ATOM   1553  O   ILE A 169      29.678  11.528 -14.202  1.00  0.75           O  
ATOM   1554  CB  ILE A 169      27.110  12.741 -12.600  1.00  0.75           C  
ATOM   1555  CG1 ILE A 169      25.584  12.505 -12.557  1.00  0.75           C  
ATOM   1556  CG2 ILE A 169      27.429  13.713 -13.761  1.00  0.75           C  
ATOM   1557  CD1 ILE A 169      24.776  13.703 -12.028  1.00  0.75           C  
ATOM   1558  H   ILE A 169      27.370  11.162 -10.588  1.00  0.00           H  
ATOM   1559  HA  ILE A 169      27.445  10.767 -13.417  1.00  0.00           H  
ATOM   1560  HB  ILE A 169      27.390  13.245 -11.673  1.00  0.00           H  
ATOM   1561 HG13 ILE A 169      25.345  11.635 -11.947  1.00  0.00           H  
ATOM   1562 HG12 ILE A 169      25.238  12.249 -13.560  1.00  0.00           H  
ATOM   1563 HG21 ILE A 169      26.783  14.590 -13.738  1.00  0.00           H  
ATOM   1564 HG22 ILE A 169      28.453  14.082 -13.721  1.00  0.00           H  
ATOM   1565 HG23 ILE A 169      27.284  13.231 -14.728  1.00  0.00           H  
ATOM   1566 HD11 ILE A 169      23.887  13.367 -11.493  1.00  0.00           H  
ATOM   1567 HD12 ILE A 169      25.356  14.315 -11.338  1.00  0.00           H  
ATOM   1568 HD13 ILE A 169      24.444  14.344 -12.845  1.00  0.00           H  
ATOM   1569  N   SER A 170      30.226  11.912 -12.029  1.00  0.72           N  
ATOM   1570  CA  SER A 170      31.673  12.084 -12.212  1.00  0.72           C  
ATOM   1571  C   SER A 170      32.364  10.798 -12.695  1.00  0.72           C  
ATOM   1572  O   SER A 170      33.205  10.862 -13.592  1.00  0.72           O  
ATOM   1573  CB  SER A 170      32.322  12.561 -10.898  1.00  0.72           C  
ATOM   1574  OG  SER A 170      32.009  13.914 -10.655  1.00  0.72           O  
ATOM   1575  H   SER A 170      29.887  11.992 -11.080  1.00  0.00           H  
ATOM   1576  HA  SER A 170      31.833  12.844 -12.980  1.00  0.00           H  
ATOM   1577  HB3 SER A 170      33.410  12.486 -10.953  1.00  0.00           H  
ATOM   1578  HB2 SER A 170      32.006  11.953 -10.051  1.00  0.00           H  
ATOM   1579  HG  SER A 170      31.096  13.958 -10.354  1.00  0.00           H  
ATOM   1580  N   LEU A 171      31.961   9.656 -12.111  1.00  0.75           N  
ATOM   1581  CA  LEU A 171      32.425   8.322 -12.481  1.00  0.75           C  
ATOM   1582  C   LEU A 171      31.930   7.891 -13.875  1.00  0.75           C  
ATOM   1583  O   LEU A 171      32.708   7.286 -14.610  1.00  0.75           O  
ATOM   1584  CB  LEU A 171      32.020   7.330 -11.364  1.00  0.75           C  
ATOM   1585  CG  LEU A 171      32.428   5.852 -11.575  1.00  0.75           C  
ATOM   1586  CD1 LEU A 171      33.951   5.676 -11.764  1.00  0.75           C  
ATOM   1587  CD2 LEU A 171      31.875   4.966 -10.438  1.00  0.75           C  
ATOM   1588  H   LEU A 171      31.273   9.694 -11.372  1.00  0.00           H  
ATOM   1589  HA  LEU A 171      33.514   8.364 -12.524  1.00  0.00           H  
ATOM   1590  HB3 LEU A 171      30.937   7.379 -11.234  1.00  0.00           H  
ATOM   1591  HB2 LEU A 171      32.445   7.677 -10.421  1.00  0.00           H  
ATOM   1592  HG  LEU A 171      31.947   5.498 -12.487  1.00  0.00           H  
ATOM   1593 HD11 LEU A 171      34.350   4.829 -11.205  1.00  0.00           H  
ATOM   1594 HD12 LEU A 171      34.190   5.500 -12.813  1.00  0.00           H  
ATOM   1595 HD13 LEU A 171      34.507   6.556 -11.447  1.00  0.00           H  
ATOM   1596 HD21 LEU A 171      31.316   4.121 -10.842  1.00  0.00           H  
ATOM   1597 HD22 LEU A 171      32.660   4.562  -9.799  1.00  0.00           H  
ATOM   1598 HD23 LEU A 171      31.195   5.515  -9.786  1.00  0.00           H  
ATOM   1599  N   ASP A 172      30.674   8.222 -14.226  1.00  0.70           N  
ATOM   1600  CA  ASP A 172      30.068   7.867 -15.514  1.00  0.70           C  
ATOM   1601  C   ASP A 172      30.623   8.718 -16.680  1.00  0.70           C  
ATOM   1602  O   ASP A 172      30.728   8.195 -17.788  1.00  0.70           O  
ATOM   1603  CB  ASP A 172      28.517   7.927 -15.456  1.00  0.70           C  
ATOM   1604  CG  ASP A 172      27.761   7.027 -16.455  1.00  0.70           C  
ATOM   1605  OD1 ASP A 172      28.235   5.900 -16.727  1.00  0.70           O  
ATOM   1606  OD2 ASP A 172      26.631   7.415 -16.821  1.00  0.70           O1-
ATOM   1607  H   ASP A 172      30.081   8.714 -13.571  1.00  0.00           H  
ATOM   1608  HA  ASP A 172      30.376   6.839 -15.709  1.00  0.00           H  
ATOM   1609  HB3 ASP A 172      28.186   8.963 -15.554  1.00  0.00           H  
ATOM   1610  HB2 ASP A 172      28.184   7.628 -14.463  1.00  0.00           H  
ATOM   1611  N   ARG A 173      31.012   9.982 -16.414  1.00  0.65           N  
ATOM   1612  CA  ARG A 173      31.736  10.849 -17.356  1.00  0.65           C  
ATOM   1613  C   ARG A 173      33.179  10.370 -17.577  1.00  0.65           C  
ATOM   1614  O   ARG A 173      33.636  10.425 -18.717  1.00  0.65           O  
ATOM   1615  CB  ARG A 173      31.752  12.318 -16.865  1.00  0.65           C  
ATOM   1616  CG  ARG A 173      30.540  13.236 -17.171  1.00  0.65           C  
ATOM   1617  CD  ARG A 173      29.149  12.626 -17.432  1.00  0.65           C  
ATOM   1618  NE  ARG A 173      28.998  12.079 -18.797  1.00  0.65           N  
ATOM   1619  CZ  ARG A 173      28.327  10.975 -19.180  1.00  0.65           C  
ATOM   1620  NH1 ARG A 173      27.663  10.201 -18.311  1.00  0.65           N  
ATOM   1621  NH2 ARG A 173      28.325  10.636 -20.475  1.00  0.65           N1+
ATOM   1622  H   ARG A 173      30.870  10.357 -15.485  1.00  0.00           H  
ATOM   1623  HA  ARG A 173      31.264  10.792 -18.335  1.00  0.00           H  
ATOM   1624  HB3 ARG A 173      32.622  12.829 -17.282  1.00  0.00           H  
ATOM   1625  HB2 ARG A 173      31.932  12.321 -15.788  1.00  0.00           H  
ATOM   1626  HG3 ARG A 173      30.823  13.772 -18.079  1.00  0.00           H  
ATOM   1627  HG2 ARG A 173      30.458  14.013 -16.420  1.00  0.00           H  
ATOM   1628  HD3 ARG A 173      28.355  13.333 -17.189  1.00  0.00           H  
ATOM   1629  HD2 ARG A 173      29.029  11.798 -16.737  1.00  0.00           H  
ATOM   1630  HE  ARG A 173      29.456  12.615 -19.519  1.00  0.00           H  
ATOM   1631 HH12 ARG A 173      27.184   9.362 -18.606  1.00  0.00           H  
ATOM   1632 HH11 ARG A 173      27.638  10.452 -17.333  1.00  0.00           H  
ATOM   1633 HH22 ARG A 173      27.832   9.809 -20.781  1.00  0.00           H  
ATOM   1634 HH21 ARG A 173      28.818  11.196 -21.154  1.00  0.00           H  
ATOM   1635  N   TYR A 174      33.858   9.886 -16.519  1.00  0.67           N  
ATOM   1636  CA  TYR A 174      35.181   9.267 -16.633  1.00  0.67           C  
ATOM   1637  C   TYR A 174      35.154   7.988 -17.495  1.00  0.67           C  
ATOM   1638  O   TYR A 174      36.016   7.836 -18.358  1.00  0.67           O  
ATOM   1639  CB  TYR A 174      35.804   9.037 -15.235  1.00  0.67           C  
ATOM   1640  CG  TYR A 174      37.060   8.178 -15.246  1.00  0.67           C  
ATOM   1641  CD1 TYR A 174      37.084   6.942 -14.565  1.00  0.67           C  
ATOM   1642  CD2 TYR A 174      38.171   8.567 -16.025  1.00  0.67           C  
ATOM   1643  CE1 TYR A 174      38.195   6.085 -14.696  1.00  0.67           C  
ATOM   1644  CE2 TYR A 174      39.268   7.699 -16.175  1.00  0.67           C  
ATOM   1645  CZ  TYR A 174      39.279   6.455 -15.516  1.00  0.67           C  
ATOM   1646  OH  TYR A 174      40.338   5.610 -15.671  1.00  0.67           O  
ATOM   1647  H   TYR A 174      33.439   9.896 -15.599  1.00  0.00           H  
ATOM   1648  HA  TYR A 174      35.818   9.987 -17.151  1.00  0.00           H  
ATOM   1649  HB3 TYR A 174      35.070   8.556 -14.587  1.00  0.00           H  
ATOM   1650  HB2 TYR A 174      36.030   9.993 -14.762  1.00  0.00           H  
ATOM   1651  HD1 TYR A 174      36.239   6.631 -13.968  1.00  0.00           H  
ATOM   1652  HD2 TYR A 174      38.161   9.508 -16.555  1.00  0.00           H  
ATOM   1653  HE1 TYR A 174      38.203   5.134 -14.185  1.00  0.00           H  
ATOM   1654  HE2 TYR A 174      40.099   7.990 -16.799  1.00  0.00           H  
ATOM   1655  HH  TYR A 174      40.967   5.914 -16.332  1.00  0.00           H  
ATOM   1656  N   VAL A 175      34.145   7.128 -17.275  1.00  0.66           N  
ATOM   1657  CA  VAL A 175      33.901   5.907 -18.047  1.00  0.66           C  
ATOM   1658  C   VAL A 175      33.536   6.181 -19.523  1.00  0.66           C  
ATOM   1659  O   VAL A 175      33.914   5.383 -20.374  1.00  0.66           O  
ATOM   1660  CB  VAL A 175      32.812   5.028 -17.360  1.00  0.66           C  
ATOM   1661  CG1 VAL A 175      32.166   3.930 -18.233  1.00  0.66           C  
ATOM   1662  CG2 VAL A 175      33.376   4.378 -16.083  1.00  0.66           C  
ATOM   1663  H   VAL A 175      33.485   7.321 -16.533  1.00  0.00           H  
ATOM   1664  HA  VAL A 175      34.835   5.341 -18.056  1.00  0.00           H  
ATOM   1665  HB  VAL A 175      32.004   5.691 -17.048  1.00  0.00           H  
ATOM   1666 HG11 VAL A 175      31.510   3.299 -17.634  1.00  0.00           H  
ATOM   1667 HG12 VAL A 175      31.555   4.348 -19.034  1.00  0.00           H  
ATOM   1668 HG13 VAL A 175      32.922   3.284 -18.682  1.00  0.00           H  
ATOM   1669 HG21 VAL A 175      32.595   3.868 -15.520  1.00  0.00           H  
ATOM   1670 HG22 VAL A 175      34.144   3.642 -16.326  1.00  0.00           H  
ATOM   1671 HG23 VAL A 175      33.832   5.110 -15.418  1.00  0.00           H  
ATOM   1672  N   ALA A 176      32.865   7.310 -19.813  1.00  0.65           N  
ATOM   1673  CA  ALA A 176      32.542   7.743 -21.176  1.00  0.65           C  
ATOM   1674  C   ALA A 176      33.769   8.200 -21.990  1.00  0.65           C  
ATOM   1675  O   ALA A 176      33.763   8.034 -23.208  1.00  0.65           O  
ATOM   1676  CB  ALA A 176      31.482   8.852 -21.116  1.00  0.65           C  
ATOM   1677  H   ALA A 176      32.571   7.924 -19.066  1.00  0.00           H  
ATOM   1678  HA  ALA A 176      32.103   6.891 -21.700  1.00  0.00           H  
ATOM   1679  HB1 ALA A 176      31.186   9.166 -22.117  1.00  0.00           H  
ATOM   1680  HB2 ALA A 176      30.585   8.505 -20.603  1.00  0.00           H  
ATOM   1681  HB3 ALA A 176      31.848   9.732 -20.588  1.00  0.00           H  
ATOM   1682  N   ILE A 177      34.792   8.744 -21.310  1.00  0.62           N  
ATOM   1683  CA  ILE A 177      36.060   9.176 -21.909  1.00  0.62           C  
ATOM   1684  C   ILE A 177      37.034   7.991 -22.056  1.00  0.62           C  
ATOM   1685  O   ILE A 177      37.655   7.847 -23.108  1.00  0.62           O  
ATOM   1686  CB  ILE A 177      36.742  10.272 -21.037  1.00  0.62           C  
ATOM   1687  CG1 ILE A 177      35.872  11.545 -20.966  1.00  0.62           C  
ATOM   1688  CG2 ILE A 177      38.178  10.656 -21.463  1.00  0.62           C  
ATOM   1689  CD1 ILE A 177      36.166  12.408 -19.735  1.00  0.62           C  
ATOM   1690  H   ILE A 177      34.711   8.865 -20.310  1.00  0.00           H  
ATOM   1691  HA  ILE A 177      35.870   9.591 -22.901  1.00  0.00           H  
ATOM   1692  HB  ILE A 177      36.812   9.870 -20.025  1.00  0.00           H  
ATOM   1693 HG13 ILE A 177      34.811  11.298 -20.955  1.00  0.00           H  
ATOM   1694 HG12 ILE A 177      36.016  12.137 -21.869  1.00  0.00           H  
ATOM   1695 HG21 ILE A 177      38.573  11.457 -20.838  1.00  0.00           H  
ATOM   1696 HG22 ILE A 177      38.881   9.828 -21.380  1.00  0.00           H  
ATOM   1697 HG23 ILE A 177      38.200  11.006 -22.495  1.00  0.00           H  
ATOM   1698 HD11 ILE A 177      35.243  12.840 -19.349  1.00  0.00           H  
ATOM   1699 HD12 ILE A 177      36.616  11.836 -18.924  1.00  0.00           H  
ATOM   1700 HD13 ILE A 177      36.846  13.222 -19.986  1.00  0.00           H  
ATOM   1701  N   GLN A 178      37.142   7.172 -20.995  1.00  0.57           N  
ATOM   1702  CA  GLN A 178      38.027   6.010 -20.906  1.00  0.57           C  
ATOM   1703  C   GLN A 178      37.569   4.841 -21.803  1.00  0.57           C  
ATOM   1704  O   GLN A 178      38.417   4.098 -22.298  1.00  0.57           O  
ATOM   1705  CB  GLN A 178      38.124   5.596 -19.417  1.00  0.57           C  
ATOM   1706  CG  GLN A 178      39.129   4.472 -19.087  1.00  0.57           C  
ATOM   1707  CD  GLN A 178      40.574   4.861 -19.405  1.00  0.57           C  
ATOM   1708  OE1 GLN A 178      41.113   5.799 -18.820  1.00  0.57           O  
ATOM   1709  NE2 GLN A 178      41.212   4.137 -20.327  1.00  0.57           N  
ATOM   1710  H   GLN A 178      36.599   7.373 -20.164  1.00  0.00           H  
ATOM   1711  HA  GLN A 178      39.012   6.328 -21.251  1.00  0.00           H  
ATOM   1712  HB3 GLN A 178      37.137   5.293 -19.064  1.00  0.00           H  
ATOM   1713  HB2 GLN A 178      38.387   6.473 -18.824  1.00  0.00           H  
ATOM   1714  HG3 GLN A 178      38.859   3.548 -19.600  1.00  0.00           H  
ATOM   1715  HG2 GLN A 178      39.071   4.247 -18.022  1.00  0.00           H  
ATOM   1716 HE22 GLN A 178      42.166   4.356 -20.570  1.00  0.00           H  
ATOM   1717 HE21 GLN A 178      40.736   3.385 -20.805  1.00  0.00           H  
ATOM   1718  N   ASN A 179      36.248   4.722 -22.007  1.00  0.57           N  
ATOM   1719  CA  ASN A 179      35.598   3.738 -22.871  1.00  0.57           C  
ATOM   1720  C   ASN A 179      34.650   4.501 -23.821  1.00  0.57           C  
ATOM   1721  O   ASN A 179      33.453   4.569 -23.538  1.00  0.57           O  
ATOM   1722  CB  ASN A 179      34.842   2.661 -22.042  1.00  0.57           C  
ATOM   1723  CG  ASN A 179      35.706   1.957 -20.990  1.00  0.57           C  
ATOM   1724  OD1 ASN A 179      35.597   2.245 -19.800  1.00  0.57           O  
ATOM   1725  ND2 ASN A 179      36.565   1.032 -21.424  1.00  0.57           N  
ATOM   1726  H   ASN A 179      35.620   5.370 -21.549  1.00  0.00           H  
ATOM   1727  HA  ASN A 179      36.321   3.202 -23.484  1.00  0.00           H  
ATOM   1728  HB3 ASN A 179      34.423   1.908 -22.711  1.00  0.00           H  
ATOM   1729  HB2 ASN A 179      33.991   3.096 -21.519  1.00  0.00           H  
ATOM   1730 HD22 ASN A 179      37.157   0.548 -20.764  1.00  0.00           H  
ATOM   1731 HD21 ASN A 179      36.646   0.825 -22.408  1.00  0.00           H  
ATOM   1732  N   PRO A 180      35.186   5.099 -24.914  1.00  0.46           N  
ATOM   1733  CA  PRO A 180      34.363   5.854 -25.881  1.00  0.46           C  
ATOM   1734  C   PRO A 180      33.440   4.973 -26.748  1.00  0.46           C  
ATOM   1735  O   PRO A 180      32.397   5.451 -27.191  1.00  0.46           O  
ATOM   1736  CB  PRO A 180      35.403   6.618 -26.714  1.00  0.46           C  
ATOM   1737  CG  PRO A 180      36.629   5.720 -26.703  1.00  0.46           C  
ATOM   1738  CD  PRO A 180      36.600   5.105 -25.307  1.00  0.46           C  
ATOM   1739  HA  PRO A 180      33.729   6.572 -25.359  1.00  0.00           H  
ATOM   1740  HB3 PRO A 180      35.636   7.562 -26.218  1.00  0.00           H  
ATOM   1741  HB2 PRO A 180      35.069   6.857 -27.725  1.00  0.00           H  
ATOM   1742  HG3 PRO A 180      37.557   6.250 -26.921  1.00  0.00           H  
ATOM   1743  HG2 PRO A 180      36.509   4.934 -27.450  1.00  0.00           H  
ATOM   1744  HD2 PRO A 180      37.055   4.115 -25.319  1.00  0.00           H  
ATOM   1745  HD3 PRO A 180      37.157   5.732 -24.611  1.00  0.00           H  
ATOM   1746  N   ILE A 181      33.830   3.701 -26.934  1.00  0.50           N  
ATOM   1747  CA  ILE A 181      33.037   2.641 -27.553  1.00  0.50           C  
ATOM   1748  C   ILE A 181      32.368   1.761 -26.471  1.00  0.50           C  
ATOM   1749  O   ILE A 181      32.511   2.036 -25.279  1.00  0.50           O  
ATOM   1750  CB  ILE A 181      33.934   1.764 -28.478  1.00  0.50           C  
ATOM   1751  CG1 ILE A 181      35.123   1.081 -27.756  1.00  0.50           C  
ATOM   1752  CG2 ILE A 181      34.404   2.574 -29.701  1.00  0.50           C  
ATOM   1753  CD1 ILE A 181      35.770  -0.047 -28.572  1.00  0.50           C  
ATOM   1754  H   ILE A 181      34.705   3.403 -26.528  1.00  0.00           H  
ATOM   1755  HA  ILE A 181      32.236   3.077 -28.152  1.00  0.00           H  
ATOM   1756  HB  ILE A 181      33.309   0.968 -28.885  1.00  0.00           H  
ATOM   1757 HG13 ILE A 181      34.809   0.659 -26.803  1.00  0.00           H  
ATOM   1758 HG12 ILE A 181      35.881   1.825 -27.510  1.00  0.00           H  
ATOM   1759 HG21 ILE A 181      34.916   1.943 -30.427  1.00  0.00           H  
ATOM   1760 HG22 ILE A 181      33.559   3.034 -30.214  1.00  0.00           H  
ATOM   1761 HG23 ILE A 181      35.090   3.371 -29.414  1.00  0.00           H  
ATOM   1762 HD11 ILE A 181      36.446  -0.633 -27.950  1.00  0.00           H  
ATOM   1763 HD12 ILE A 181      35.020  -0.729 -28.973  1.00  0.00           H  
ATOM   1764 HD13 ILE A 181      36.351   0.346 -29.405  1.00  0.00           H  
ATOM   1765  N   HIS A 182      31.626   0.729 -26.915  1.00  0.39           N  
ATOM   1766  CA  HIS A 182      30.834  -0.212 -26.103  1.00  0.39           C  
ATOM   1767  C   HIS A 182      29.521   0.383 -25.550  1.00  0.39           C  
ATOM   1768  O   HIS A 182      28.849  -0.282 -24.761  1.00  0.39           O  
ATOM   1769  CB  HIS A 182      31.675  -0.904 -24.999  1.00  0.39           C  
ATOM   1770  CG  HIS A 182      32.948  -1.561 -25.476  1.00  0.39           C  
ATOM   1771  ND1 HIS A 182      34.172  -1.356 -24.863  1.00  0.39           N  
ATOM   1772  CD2 HIS A 182      33.194  -2.440 -26.508  1.00  0.39           C  
ATOM   1773  CE1 HIS A 182      35.073  -2.086 -25.527  1.00  0.39           C  
ATOM   1774  NE2 HIS A 182      34.550  -2.771 -26.537  1.00  0.39           N  
ATOM   1775  H   HIS A 182      31.570   0.578 -27.911  1.00  0.00           H  
ATOM   1776  HA  HIS A 182      30.522  -0.989 -26.802  1.00  0.00           H  
ATOM   1777  HB3 HIS A 182      31.079  -1.688 -24.530  1.00  0.00           H  
ATOM   1778  HB2 HIS A 182      31.913  -0.204 -24.198  1.00  0.00           H  
ATOM   1779  HD1 HIS A 182      34.351  -0.766 -24.063  1.00  0.00           H  
ATOM   1780  HD2 HIS A 182      32.504  -2.857 -27.227  1.00  0.00           H  
ATOM   1781  HE1 HIS A 182      36.121  -2.117 -25.270  1.00  0.00           H  
ATOM   1782  N   HIS A 183      29.157   1.597 -25.996  1.00  0.40           N  
ATOM   1783  CA  HIS A 183      27.884   2.248 -25.706  1.00  0.40           C  
ATOM   1784  C   HIS A 183      26.767   1.657 -26.586  1.00  0.40           C  
ATOM   1785  O   HIS A 183      26.935   1.555 -27.801  1.00  0.40           O  
ATOM   1786  CB  HIS A 183      28.046   3.768 -25.920  1.00  0.40           C  
ATOM   1787  CG  HIS A 183      26.776   4.580 -25.818  1.00  0.40           C  
ATOM   1788  ND1 HIS A 183      26.033   4.678 -24.635  1.00  0.40           N  
ATOM   1789  CD2 HIS A 183      26.141   5.311 -26.800  1.00  0.40           C  
ATOM   1790  CE1 HIS A 183      24.998   5.448 -24.944  1.00  0.40           C  
ATOM   1791  NE2 HIS A 183      25.011   5.853 -26.214  1.00  0.40           N  
ATOM   1792  H   HIS A 183      29.764   2.084 -26.639  1.00  0.00           H  
ATOM   1793  HA  HIS A 183      27.631   2.080 -24.657  1.00  0.00           H  
ATOM   1794  HB3 HIS A 183      28.486   3.960 -26.901  1.00  0.00           H  
ATOM   1795  HB2 HIS A 183      28.755   4.164 -25.192  1.00  0.00           H  
ATOM   1796  HD2 HIS A 183      26.393   5.479 -27.837  1.00  0.00           H  
ATOM   1797  HE1 HIS A 183      24.224   5.717 -24.240  1.00  0.00           H  
ATOM   1798  HE2 HIS A 183      24.329   6.448 -26.662  1.00  0.00           H  
ATOM   1799  N   SER A 184      25.639   1.322 -25.945  1.00  0.38           N  
ATOM   1800  CA  SER A 184      24.412   0.856 -26.584  1.00  0.38           C  
ATOM   1801  C   SER A 184      23.235   1.486 -25.831  1.00  0.38           C  
ATOM   1802  O   SER A 184      23.228   1.452 -24.602  1.00  0.38           O  
ATOM   1803  CB  SER A 184      24.372  -0.686 -26.566  1.00  0.38           C  
ATOM   1804  OG  SER A 184      23.162  -1.182 -27.106  1.00  0.38           O  
ATOM   1805  H   SER A 184      25.581   1.452 -24.944  1.00  0.00           H  
ATOM   1806  HA  SER A 184      24.380   1.199 -27.620  1.00  0.00           H  
ATOM   1807  HB3 SER A 184      24.483  -1.064 -25.550  1.00  0.00           H  
ATOM   1808  HB2 SER A 184      25.202  -1.091 -27.145  1.00  0.00           H  
ATOM   1809  HG  SER A 184      23.106  -2.122 -26.914  1.00  0.00           H  
ATOM   1810  N   ARG A 185      22.276   2.055 -26.579  1.00  0.40           N  
ATOM   1811  CA  ARG A 185      21.162   2.856 -26.062  1.00  0.40           C  
ATOM   1812  C   ARG A 185      20.272   2.141 -25.028  1.00  0.40           C  
ATOM   1813  O   ARG A 185      19.975   2.735 -23.993  1.00  0.40           O  
ATOM   1814  CB  ARG A 185      20.358   3.416 -27.255  1.00  0.40           C  
ATOM   1815  CG  ARG A 185      19.164   4.317 -26.869  1.00  0.40           C  
ATOM   1816  CD  ARG A 185      18.541   5.072 -28.060  1.00  0.40           C  
ATOM   1817  NE  ARG A 185      19.414   6.146 -28.573  1.00  0.40           N  
ATOM   1818  CZ  ARG A 185      19.552   7.388 -28.070  1.00  0.40           C  
ATOM   1819  NH1 ARG A 185      20.430   8.226 -28.634  1.00  0.40           N  
ATOM   1820  NH2 ARG A 185      18.841   7.814 -27.015  1.00  0.40           N1+
ATOM   1821  H   ARG A 185      22.354   2.011 -27.585  1.00  0.00           H  
ATOM   1822  HA  ARG A 185      21.613   3.707 -25.547  1.00  0.00           H  
ATOM   1823  HB3 ARG A 185      19.981   2.589 -27.859  1.00  0.00           H  
ATOM   1824  HB2 ARG A 185      21.043   3.968 -27.899  1.00  0.00           H  
ATOM   1825  HG3 ARG A 185      19.561   5.052 -26.167  1.00  0.00           H  
ATOM   1826  HG2 ARG A 185      18.388   3.784 -26.318  1.00  0.00           H  
ATOM   1827  HD3 ARG A 185      17.520   5.397 -27.859  1.00  0.00           H  
ATOM   1828  HD2 ARG A 185      18.469   4.375 -28.896  1.00  0.00           H  
ATOM   1829  HE  ARG A 185      19.991   5.890 -29.361  1.00  0.00           H  
ATOM   1830 HH12 ARG A 185      20.547   9.160 -28.265  1.00  0.00           H  
ATOM   1831 HH11 ARG A 185      20.974   7.941 -29.435  1.00  0.00           H  
ATOM   1832 HH22 ARG A 185      18.980   8.749 -26.648  1.00  0.00           H  
ATOM   1833 HH21 ARG A 185      18.164   7.205 -26.583  1.00  0.00           H  
ATOM   1834  N   PHE A 186      19.887   0.886 -25.315  1.00  0.37           N  
ATOM   1835  CA  PHE A 186      19.058   0.056 -24.437  1.00  0.37           C  
ATOM   1836  C   PHE A 186      19.777  -0.356 -23.137  1.00  0.37           C  
ATOM   1837  O   PHE A 186      19.186  -0.268 -22.060  1.00  0.37           O  
ATOM   1838  CB  PHE A 186      18.528  -1.154 -25.238  1.00  0.37           C  
ATOM   1839  CG  PHE A 186      17.676  -2.142 -24.459  1.00  0.37           C  
ATOM   1840  CD1 PHE A 186      18.262  -3.277 -23.855  1.00  0.37           C  
ATOM   1841  CD2 PHE A 186      16.322  -1.847 -24.192  1.00  0.37           C  
ATOM   1842  CE1 PHE A 186      17.491  -4.115 -23.061  1.00  0.37           C  
ATOM   1843  CE2 PHE A 186      15.568  -2.700 -23.397  1.00  0.37           C  
ATOM   1844  CZ  PHE A 186      16.149  -3.831 -22.838  1.00  0.37           C  
ATOM   1845  H   PHE A 186      20.188   0.460 -26.180  1.00  0.00           H  
ATOM   1846  HA  PHE A 186      18.194   0.655 -24.143  1.00  0.00           H  
ATOM   1847  HB3 PHE A 186      19.360  -1.693 -25.695  1.00  0.00           H  
ATOM   1848  HB2 PHE A 186      17.922  -0.786 -26.067  1.00  0.00           H  
ATOM   1849  HD1 PHE A 186      19.309  -3.494 -24.006  1.00  0.00           H  
ATOM   1850  HD2 PHE A 186      15.867  -0.959 -24.606  1.00  0.00           H  
ATOM   1851  HE1 PHE A 186      17.938  -4.988 -22.608  1.00  0.00           H  
ATOM   1852  HE2 PHE A 186      14.529  -2.478 -23.204  1.00  0.00           H  
ATOM   1853  HZ  PHE A 186      15.558  -4.487 -22.216  1.00  0.00           H  
ATOM   1854  N   ASN A 187      21.044  -0.781 -23.274  1.00  0.48           N  
ATOM   1855  CA  ASN A 187      21.895  -1.245 -22.174  1.00  0.48           C  
ATOM   1856  C   ASN A 187      22.332  -0.101 -21.244  1.00  0.48           C  
ATOM   1857  O   ASN A 187      22.457  -0.333 -20.043  1.00  0.48           O  
ATOM   1858  CB  ASN A 187      23.135  -1.981 -22.729  1.00  0.48           C  
ATOM   1859  CG  ASN A 187      22.787  -3.205 -23.583  1.00  0.48           C  
ATOM   1860  OD1 ASN A 187      22.462  -3.072 -24.761  1.00  0.48           O  
ATOM   1861  ND2 ASN A 187      22.862  -4.402 -22.998  1.00  0.48           N  
ATOM   1862  H   ASN A 187      21.457  -0.820 -24.196  1.00  0.00           H  
ATOM   1863  HA  ASN A 187      21.310  -1.953 -21.582  1.00  0.00           H  
ATOM   1864  HB3 ASN A 187      23.776  -2.301 -21.906  1.00  0.00           H  
ATOM   1865  HB2 ASN A 187      23.737  -1.298 -23.330  1.00  0.00           H  
ATOM   1866 HD22 ASN A 187      22.646  -5.235 -23.526  1.00  0.00           H  
ATOM   1867 HD21 ASN A 187      23.136  -4.487 -22.030  1.00  0.00           H  
ATOM   1868  N   SER A 188      22.534   1.105 -21.802  1.00  0.51           N  
ATOM   1869  CA  SER A 188      22.922   2.306 -21.063  1.00  0.51           C  
ATOM   1870  C   SER A 188      21.794   2.871 -20.185  1.00  0.51           C  
ATOM   1871  O   SER A 188      22.099   3.406 -19.123  1.00  0.51           O  
ATOM   1872  CB  SER A 188      23.478   3.369 -22.028  1.00  0.51           C  
ATOM   1873  OG  SER A 188      24.807   3.037 -22.379  1.00  0.51           O  
ATOM   1874  H   SER A 188      22.453   1.210 -22.805  1.00  0.00           H  
ATOM   1875  HA  SER A 188      23.729   2.030 -20.383  1.00  0.00           H  
ATOM   1876  HB3 SER A 188      23.511   4.348 -21.549  1.00  0.00           H  
ATOM   1877  HB2 SER A 188      22.858   3.473 -22.920  1.00  0.00           H  
ATOM   1878  HG  SER A 188      25.125   3.664 -23.036  1.00  0.00           H  
ATOM   1879  N   ARG A 189      20.524   2.713 -20.606  1.00  0.50           N  
ATOM   1880  CA  ARG A 189      19.343   3.045 -19.799  1.00  0.50           C  
ATOM   1881  C   ARG A 189      19.191   2.106 -18.589  1.00  0.50           C  
ATOM   1882  O   ARG A 189      18.861   2.586 -17.507  1.00  0.50           O  
ATOM   1883  CB  ARG A 189      18.075   2.992 -20.674  1.00  0.50           C  
ATOM   1884  CG  ARG A 189      17.968   4.138 -21.695  1.00  0.50           C  
ATOM   1885  CD  ARG A 189      16.885   3.861 -22.750  1.00  0.50           C  
ATOM   1886  NE  ARG A 189      16.619   5.032 -23.604  1.00  0.50           N  
ATOM   1887  CZ  ARG A 189      15.777   5.091 -24.654  1.00  0.50           C  
ATOM   1888  NH1 ARG A 189      15.605   6.262 -25.282  1.00  0.50           N  
ATOM   1889  NH2 ARG A 189      15.098   4.017 -25.087  1.00  0.50           N1+
ATOM   1890  H   ARG A 189      20.347   2.267 -21.495  1.00  0.00           H  
ATOM   1891  HA  ARG A 189      19.456   4.061 -19.414  1.00  0.00           H  
ATOM   1892  HB3 ARG A 189      17.190   3.041 -20.037  1.00  0.00           H  
ATOM   1893  HB2 ARG A 189      18.022   2.030 -21.184  1.00  0.00           H  
ATOM   1894  HG3 ARG A 189      18.927   4.202 -22.206  1.00  0.00           H  
ATOM   1895  HG2 ARG A 189      17.833   5.105 -21.209  1.00  0.00           H  
ATOM   1896  HD3 ARG A 189      15.977   3.447 -22.308  1.00  0.00           H  
ATOM   1897  HD2 ARG A 189      17.274   3.102 -23.430  1.00  0.00           H  
ATOM   1898  HE  ARG A 189      17.115   5.874 -23.345  1.00  0.00           H  
ATOM   1899 HH12 ARG A 189      14.959   6.334 -26.055  1.00  0.00           H  
ATOM   1900 HH11 ARG A 189      16.054   7.102 -24.941  1.00  0.00           H  
ATOM   1901 HH22 ARG A 189      14.456   4.087 -25.862  1.00  0.00           H  
ATOM   1902 HH21 ARG A 189      15.214   3.128 -24.620  1.00  0.00           H  
ATOM   1903  N   THR A 190      19.474   0.805 -18.783  1.00  0.66           N  
ATOM   1904  CA  THR A 190      19.468  -0.210 -17.726  1.00  0.66           C  
ATOM   1905  C   THR A 190      20.605   0.007 -16.703  1.00  0.66           C  
ATOM   1906  O   THR A 190      20.359  -0.086 -15.502  1.00  0.66           O  
ATOM   1907  CB  THR A 190      19.594  -1.641 -18.318  1.00  0.66           C  
ATOM   1908  OG1 THR A 190      18.524  -1.872 -19.216  1.00  0.66           O  
ATOM   1909  CG2 THR A 190      19.592  -2.785 -17.286  1.00  0.66           C  
ATOM   1910  H   THR A 190      19.751   0.492 -19.702  1.00  0.00           H  
ATOM   1911  HA  THR A 190      18.517  -0.137 -17.193  1.00  0.00           H  
ATOM   1912  HB  THR A 190      20.511  -1.714 -18.902  1.00  0.00           H  
ATOM   1913  HG1 THR A 190      18.609  -1.276 -19.965  1.00  0.00           H  
ATOM   1914 HG21 THR A 190      19.580  -3.757 -17.782  1.00  0.00           H  
ATOM   1915 HG22 THR A 190      20.478  -2.765 -16.650  1.00  0.00           H  
ATOM   1916 HG23 THR A 190      18.715  -2.733 -16.640  1.00  0.00           H  
ATOM   1917  N   LYS A 191      21.807   0.340 -17.208  1.00  0.66           N  
ATOM   1918  CA  LYS A 191      22.999   0.701 -16.438  1.00  0.66           C  
ATOM   1919  C   LYS A 191      22.818   1.997 -15.627  1.00  0.66           C  
ATOM   1920  O   LYS A 191      23.264   2.049 -14.481  1.00  0.66           O  
ATOM   1921  CB  LYS A 191      24.190   0.785 -17.418  1.00  0.66           C  
ATOM   1922  CG  LYS A 191      25.539   1.237 -16.827  1.00  0.66           C  
ATOM   1923  CD  LYS A 191      26.633   1.292 -17.903  1.00  0.66           C  
ATOM   1924  CE  LYS A 191      27.972   1.821 -17.368  1.00  0.66           C  
ATOM   1925  NZ  LYS A 191      28.989   1.892 -18.433  1.00  0.66           N1+
ATOM   1926  H   LYS A 191      21.917   0.373 -18.213  1.00  0.00           H  
ATOM   1927  HA  LYS A 191      23.193  -0.110 -15.733  1.00  0.00           H  
ATOM   1928  HB3 LYS A 191      23.929   1.478 -18.216  1.00  0.00           H  
ATOM   1929  HB2 LYS A 191      24.322  -0.187 -17.894  1.00  0.00           H  
ATOM   1930  HG3 LYS A 191      25.836   0.558 -16.026  1.00  0.00           H  
ATOM   1931  HG2 LYS A 191      25.446   2.226 -16.377  1.00  0.00           H  
ATOM   1932  HD3 LYS A 191      26.290   1.921 -18.727  1.00  0.00           H  
ATOM   1933  HD2 LYS A 191      26.771   0.292 -18.320  1.00  0.00           H  
ATOM   1934  HE3 LYS A 191      28.342   1.178 -16.569  1.00  0.00           H  
ATOM   1935  HE2 LYS A 191      27.843   2.819 -16.947  1.00  0.00           H  
ATOM   1936  HZ1 LYS A 191      28.670   2.515 -19.162  1.00  0.00           H  
ATOM   1937  HZ2 LYS A 191      29.857   2.242 -18.054  1.00  0.00           H  
ATOM   1938  HZ3 LYS A 191      29.139   0.972 -18.822  1.00  0.00           H  
ATOM   1939  N   ALA A 192      22.152   3.000 -16.226  1.00  0.71           N  
ATOM   1940  CA  ALA A 192      21.820   4.274 -15.592  1.00  0.71           C  
ATOM   1941  C   ALA A 192      20.861   4.098 -14.410  1.00  0.71           C  
ATOM   1942  O   ALA A 192      21.178   4.576 -13.326  1.00  0.71           O  
ATOM   1943  CB  ALA A 192      21.252   5.257 -16.627  1.00  0.71           C  
ATOM   1944  H   ALA A 192      21.841   2.889 -17.183  1.00  0.00           H  
ATOM   1945  HA  ALA A 192      22.748   4.697 -15.206  1.00  0.00           H  
ATOM   1946  HB1 ALA A 192      20.953   6.195 -16.157  1.00  0.00           H  
ATOM   1947  HB2 ALA A 192      21.998   5.501 -17.383  1.00  0.00           H  
ATOM   1948  HB3 ALA A 192      20.379   4.851 -17.138  1.00  0.00           H  
ATOM   1949  N   PHE A 193      19.749   3.369 -14.620  1.00  0.72           N  
ATOM   1950  CA  PHE A 193      18.764   3.059 -13.580  1.00  0.72           C  
ATOM   1951  C   PHE A 193      19.317   2.195 -12.431  1.00  0.72           C  
ATOM   1952  O   PHE A 193      18.882   2.381 -11.296  1.00  0.72           O  
ATOM   1953  CB  PHE A 193      17.509   2.407 -14.201  1.00  0.72           C  
ATOM   1954  CG  PHE A 193      16.706   3.239 -15.196  1.00  0.72           C  
ATOM   1955  CD1 PHE A 193      15.906   2.576 -16.152  1.00  0.72           C  
ATOM   1956  CD2 PHE A 193      16.599   4.645 -15.086  1.00  0.72           C  
ATOM   1957  CE1 PHE A 193      15.096   3.302 -17.014  1.00  0.72           C  
ATOM   1958  CE2 PHE A 193      15.787   5.354 -15.961  1.00  0.72           C  
ATOM   1959  CZ  PHE A 193      15.043   4.687 -16.924  1.00  0.72           C  
ATOM   1960  H   PHE A 193      19.556   3.003 -15.543  1.00  0.00           H  
ATOM   1961  HA  PHE A 193      18.469   4.001 -13.120  1.00  0.00           H  
ATOM   1962  HB3 PHE A 193      16.824   2.105 -13.407  1.00  0.00           H  
ATOM   1963  HB2 PHE A 193      17.809   1.486 -14.704  1.00  0.00           H  
ATOM   1964  HD1 PHE A 193      15.928   1.498 -16.224  1.00  0.00           H  
ATOM   1965  HD2 PHE A 193      17.146   5.192 -14.333  1.00  0.00           H  
ATOM   1966  HE1 PHE A 193      14.503   2.788 -17.756  1.00  0.00           H  
ATOM   1967  HE2 PHE A 193      15.727   6.430 -15.886  1.00  0.00           H  
ATOM   1968  HZ  PHE A 193      14.411   5.247 -17.598  1.00  0.00           H  
ATOM   1969  N   LEU A 194      20.286   1.309 -12.724  1.00  0.78           N  
ATOM   1970  CA  LEU A 194      20.996   0.498 -11.731  1.00  0.78           C  
ATOM   1971  C   LEU A 194      21.900   1.347 -10.815  1.00  0.78           C  
ATOM   1972  O   LEU A 194      21.891   1.125  -9.604  1.00  0.78           O  
ATOM   1973  CB  LEU A 194      21.767  -0.628 -12.460  1.00  0.78           C  
ATOM   1974  CG  LEU A 194      22.553  -1.612 -11.559  1.00  0.78           C  
ATOM   1975  CD1 LEU A 194      21.645  -2.329 -10.537  1.00  0.78           C  
ATOM   1976  CD2 LEU A 194      23.365  -2.606 -12.416  1.00  0.78           C  
ATOM   1977  H   LEU A 194      20.583   1.196 -13.684  1.00  0.00           H  
ATOM   1978  HA  LEU A 194      20.237   0.036 -11.097  1.00  0.00           H  
ATOM   1979  HB3 LEU A 194      22.460  -0.172 -13.168  1.00  0.00           H  
ATOM   1980  HB2 LEU A 194      21.063  -1.200 -13.065  1.00  0.00           H  
ATOM   1981  HG  LEU A 194      23.287  -1.038 -10.993  1.00  0.00           H  
ATOM   1982 HD11 LEU A 194      21.884  -3.387 -10.431  1.00  0.00           H  
ATOM   1983 HD12 LEU A 194      21.752  -1.880  -9.548  1.00  0.00           H  
ATOM   1984 HD13 LEU A 194      20.591  -2.265 -10.810  1.00  0.00           H  
ATOM   1985 HD21 LEU A 194      24.414  -2.605 -12.120  1.00  0.00           H  
ATOM   1986 HD22 LEU A 194      23.004  -3.631 -12.326  1.00  0.00           H  
ATOM   1987 HD23 LEU A 194      23.331  -2.356 -13.477  1.00  0.00           H  
ATOM   1988  N   LYS A 195      22.626   2.320 -11.396  1.00  0.75           N  
ATOM   1989  CA  LYS A 195      23.446   3.292 -10.665  1.00  0.75           C  
ATOM   1990  C   LYS A 195      22.616   4.290  -9.836  1.00  0.75           C  
ATOM   1991  O   LYS A 195      23.064   4.682  -8.760  1.00  0.75           O  
ATOM   1992  CB  LYS A 195      24.379   4.038 -11.640  1.00  0.75           C  
ATOM   1993  CG  LYS A 195      25.573   3.200 -12.129  1.00  0.75           C  
ATOM   1994  CD  LYS A 195      26.551   4.026 -12.981  1.00  0.75           C  
ATOM   1995  CE  LYS A 195      27.822   3.251 -13.362  1.00  0.75           C  
ATOM   1996  NZ  LYS A 195      28.813   4.120 -14.022  1.00  0.75           N1+
ATOM   1997  H   LYS A 195      22.585   2.437 -12.400  1.00  0.00           H  
ATOM   1998  HA  LYS A 195      24.066   2.733  -9.962  1.00  0.00           H  
ATOM   1999  HB3 LYS A 195      24.790   4.911 -11.130  1.00  0.00           H  
ATOM   2000  HB2 LYS A 195      23.809   4.422 -12.486  1.00  0.00           H  
ATOM   2001  HG3 LYS A 195      25.220   2.342 -12.701  1.00  0.00           H  
ATOM   2002  HG2 LYS A 195      26.103   2.794 -11.266  1.00  0.00           H  
ATOM   2003  HD3 LYS A 195      26.815   4.939 -12.443  1.00  0.00           H  
ATOM   2004  HD2 LYS A 195      26.044   4.344 -13.893  1.00  0.00           H  
ATOM   2005  HE3 LYS A 195      27.574   2.419 -14.023  1.00  0.00           H  
ATOM   2006  HE2 LYS A 195      28.286   2.827 -12.471  1.00  0.00           H  
ATOM   2007  HZ1 LYS A 195      28.418   4.521 -14.864  1.00  0.00           H  
ATOM   2008  HZ2 LYS A 195      29.072   4.869 -13.396  1.00  0.00           H  
ATOM   2009  HZ3 LYS A 195      29.635   3.585 -14.259  1.00  0.00           H  
ATOM   2010  N   ILE A 196      21.422   4.659 -10.330  1.00  0.79           N  
ATOM   2011  CA  ILE A 196      20.448   5.497  -9.627  1.00  0.79           C  
ATOM   2012  C   ILE A 196      19.887   4.807  -8.371  1.00  0.79           C  
ATOM   2013  O   ILE A 196      19.885   5.421  -7.305  1.00  0.79           O  
ATOM   2014  CB  ILE A 196      19.290   5.928 -10.578  1.00  0.79           C  
ATOM   2015  CG1 ILE A 196      19.784   6.971 -11.602  1.00  0.79           C  
ATOM   2016  CG2 ILE A 196      17.975   6.398  -9.911  1.00  0.79           C  
ATOM   2017  CD1 ILE A 196      20.135   8.333 -11.004  1.00  0.79           C  
ATOM   2018  H   ILE A 196      21.139   4.320 -11.240  1.00  0.00           H  
ATOM   2019  HA  ILE A 196      20.978   6.388  -9.287  1.00  0.00           H  
ATOM   2020  HB  ILE A 196      19.019   5.050 -11.161  1.00  0.00           H  
ATOM   2021 HG13 ILE A 196      19.034   7.097 -12.385  1.00  0.00           H  
ATOM   2022 HG12 ILE A 196      20.675   6.610 -12.108  1.00  0.00           H  
ATOM   2023 HG21 ILE A 196      17.277   6.784 -10.654  1.00  0.00           H  
ATOM   2024 HG22 ILE A 196      17.464   5.582  -9.400  1.00  0.00           H  
ATOM   2025 HG23 ILE A 196      18.149   7.188  -9.181  1.00  0.00           H  
ATOM   2026 HD11 ILE A 196      21.194   8.559 -11.127  1.00  0.00           H  
ATOM   2027 HD12 ILE A 196      19.565   9.101 -11.513  1.00  0.00           H  
ATOM   2028 HD13 ILE A 196      19.910   8.399  -9.942  1.00  0.00           H  
ATOM   2029  N   ILE A 197      19.481   3.533  -8.513  1.00  0.82           N  
ATOM   2030  CA  ILE A 197      19.026   2.673  -7.418  1.00  0.82           C  
ATOM   2031  C   ILE A 197      20.121   2.440  -6.356  1.00  0.82           C  
ATOM   2032  O   ILE A 197      19.804   2.460  -5.168  1.00  0.82           O  
ATOM   2033  CB  ILE A 197      18.485   1.312  -7.958  1.00  0.82           C  
ATOM   2034  CG1 ILE A 197      17.147   1.527  -8.704  1.00  0.82           C  
ATOM   2035  CG2 ILE A 197      18.318   0.189  -6.907  1.00  0.82           C  
ATOM   2036  CD1 ILE A 197      16.777   0.385  -9.663  1.00  0.82           C  
ATOM   2037  H   ILE A 197      19.510   3.103  -9.428  1.00  0.00           H  
ATOM   2038  HA  ILE A 197      18.204   3.193  -6.922  1.00  0.00           H  
ATOM   2039  HB  ILE A 197      19.211   0.952  -8.689  1.00  0.00           H  
ATOM   2040 HG13 ILE A 197      17.173   2.453  -9.278  1.00  0.00           H  
ATOM   2041 HG12 ILE A 197      16.345   1.664  -7.977  1.00  0.00           H  
ATOM   2042 HG21 ILE A 197      17.883  -0.707  -7.350  1.00  0.00           H  
ATOM   2043 HG22 ILE A 197      19.270  -0.120  -6.473  1.00  0.00           H  
ATOM   2044 HG23 ILE A 197      17.664   0.504  -6.093  1.00  0.00           H  
ATOM   2045 HD11 ILE A 197      16.149   0.751 -10.475  1.00  0.00           H  
ATOM   2046 HD12 ILE A 197      17.660  -0.068 -10.114  1.00  0.00           H  
ATOM   2047 HD13 ILE A 197      16.224  -0.400  -9.146  1.00  0.00           H  
ATOM   2048  N   ALA A 198      21.385   2.287  -6.791  1.00  0.84           N  
ATOM   2049  CA  ALA A 198      22.552   2.175  -5.915  1.00  0.84           C  
ATOM   2050  C   ALA A 198      22.790   3.433  -5.060  1.00  0.84           C  
ATOM   2051  O   ALA A 198      23.045   3.293  -3.867  1.00  0.84           O  
ATOM   2052  CB  ALA A 198      23.794   1.818  -6.743  1.00  0.84           C  
ATOM   2053  H   ALA A 198      21.570   2.270  -7.785  1.00  0.00           H  
ATOM   2054  HA  ALA A 198      22.365   1.343  -5.234  1.00  0.00           H  
ATOM   2055  HB1 ALA A 198      24.661   1.663  -6.100  1.00  0.00           H  
ATOM   2056  HB2 ALA A 198      23.637   0.898  -7.307  1.00  0.00           H  
ATOM   2057  HB3 ALA A 198      24.047   2.603  -7.453  1.00  0.00           H  
ATOM   2058  N   VAL A 199      22.647   4.628  -5.663  1.00  0.77           N  
ATOM   2059  CA  VAL A 199      22.729   5.924  -4.978  1.00  0.77           C  
ATOM   2060  C   VAL A 199      21.610   6.131  -3.934  1.00  0.77           C  
ATOM   2061  O   VAL A 199      21.906   6.621  -2.844  1.00  0.77           O  
ATOM   2062  CB  VAL A 199      22.758   7.103  -6.002  1.00  0.77           C  
ATOM   2063  CG1 VAL A 199      22.358   8.494  -5.463  1.00  0.77           C  
ATOM   2064  CG2 VAL A 199      24.139   7.197  -6.674  1.00  0.77           C  
ATOM   2065  H   VAL A 199      22.441   4.662  -6.652  1.00  0.00           H  
ATOM   2066  HA  VAL A 199      23.673   5.933  -4.430  1.00  0.00           H  
ATOM   2067  HB  VAL A 199      22.049   6.872  -6.798  1.00  0.00           H  
ATOM   2068 HG11 VAL A 199      22.567   9.270  -6.199  1.00  0.00           H  
ATOM   2069 HG12 VAL A 199      21.293   8.554  -5.236  1.00  0.00           H  
ATOM   2070 HG13 VAL A 199      22.909   8.746  -4.559  1.00  0.00           H  
ATOM   2071 HG21 VAL A 199      24.149   7.964  -7.449  1.00  0.00           H  
ATOM   2072 HG22 VAL A 199      24.914   7.449  -5.951  1.00  0.00           H  
ATOM   2073 HG23 VAL A 199      24.425   6.257  -7.143  1.00  0.00           H  
ATOM   2074  N   TRP A 200      20.369   5.728  -4.264  1.00  0.78           N  
ATOM   2075  CA  TRP A 200      19.222   5.799  -3.354  1.00  0.78           C  
ATOM   2076  C   TRP A 200      19.290   4.819  -2.172  1.00  0.78           C  
ATOM   2077  O   TRP A 200      18.977   5.238  -1.061  1.00  0.78           O  
ATOM   2078  CB  TRP A 200      17.891   5.669  -4.119  1.00  0.78           C  
ATOM   2079  CG  TRP A 200      17.448   6.907  -4.841  1.00  0.78           C  
ATOM   2080  CD1 TRP A 200      17.357   7.068  -6.180  1.00  0.78           C  
ATOM   2081  CD2 TRP A 200      17.031   8.179  -4.257  1.00  0.78           C  
ATOM   2082  NE1 TRP A 200      16.915   8.344  -6.465  1.00  0.78           N  
ATOM   2083  CE2 TRP A 200      16.689   9.074  -5.317  1.00  0.78           C  
ATOM   2084  CE3 TRP A 200      16.897   8.666  -2.936  1.00  0.78           C  
ATOM   2085  CZ2 TRP A 200      16.227  10.380  -5.078  1.00  0.78           C  
ATOM   2086  CZ3 TRP A 200      16.432   9.972  -2.682  1.00  0.78           C  
ATOM   2087  CH2 TRP A 200      16.092  10.826  -3.750  1.00  0.78           C  
ATOM   2088  H   TRP A 200      20.194   5.348  -5.185  1.00  0.00           H  
ATOM   2089  HA  TRP A 200      19.231   6.791  -2.897  1.00  0.00           H  
ATOM   2090  HB3 TRP A 200      17.086   5.436  -3.420  1.00  0.00           H  
ATOM   2091  HB2 TRP A 200      17.932   4.829  -4.815  1.00  0.00           H  
ATOM   2092  HD1 TRP A 200      17.575   6.301  -6.905  1.00  0.00           H  
ATOM   2093  HE1 TRP A 200      16.768   8.672  -7.412  1.00  0.00           H  
ATOM   2094  HE3 TRP A 200      17.147   8.023  -2.105  1.00  0.00           H  
ATOM   2095  HZ2 TRP A 200      15.970  11.030  -5.902  1.00  0.00           H  
ATOM   2096  HZ3 TRP A 200      16.337  10.311  -1.662  1.00  0.00           H  
ATOM   2097  HH2 TRP A 200      15.727  11.822  -3.553  1.00  0.00           H  
ATOM   2098  N   THR A 201      19.715   3.563  -2.398  1.00  0.81           N  
ATOM   2099  CA  THR A 201      19.875   2.563  -1.330  1.00  0.81           C  
ATOM   2100  C   THR A 201      21.066   2.865  -0.392  1.00  0.81           C  
ATOM   2101  O   THR A 201      20.966   2.549   0.794  1.00  0.81           O  
ATOM   2102  CB  THR A 201      20.035   1.122  -1.880  1.00  0.81           C  
ATOM   2103  OG1 THR A 201      21.153   1.005  -2.740  1.00  0.81           O  
ATOM   2104  CG2 THR A 201      18.779   0.612  -2.606  1.00  0.81           C  
ATOM   2105  H   THR A 201      19.946   3.268  -3.337  1.00  0.00           H  
ATOM   2106  HA  THR A 201      18.969   2.582  -0.722  1.00  0.00           H  
ATOM   2107  HB  THR A 201      20.220   0.444  -1.046  1.00  0.00           H  
ATOM   2108  HG1 THR A 201      20.941   1.432  -3.575  1.00  0.00           H  
ATOM   2109 HG21 THR A 201      18.944  -0.378  -3.032  1.00  0.00           H  
ATOM   2110 HG22 THR A 201      17.942   0.533  -1.911  1.00  0.00           H  
ATOM   2111 HG23 THR A 201      18.463   1.273  -3.410  1.00  0.00           H  
ATOM   2112  N   ILE A 202      22.123   3.529  -0.901  1.00  0.74           N  
ATOM   2113  CA  ILE A 202      23.207   4.099  -0.093  1.00  0.74           C  
ATOM   2114  C   ILE A 202      22.701   5.234   0.821  1.00  0.74           C  
ATOM   2115  O   ILE A 202      23.043   5.248   2.001  1.00  0.74           O  
ATOM   2116  CB  ILE A 202      24.391   4.603  -0.982  1.00  0.74           C  
ATOM   2117  CG1 ILE A 202      25.198   3.403  -1.528  1.00  0.74           C  
ATOM   2118  CG2 ILE A 202      25.355   5.614  -0.316  1.00  0.74           C  
ATOM   2119  CD1 ILE A 202      26.080   3.741  -2.741  1.00  0.74           C  
ATOM   2120  H   ILE A 202      22.156   3.725  -1.892  1.00  0.00           H  
ATOM   2121  HA  ILE A 202      23.584   3.307   0.556  1.00  0.00           H  
ATOM   2122  HB  ILE A 202      23.951   5.113  -1.841  1.00  0.00           H  
ATOM   2123 HG13 ILE A 202      24.525   2.593  -1.811  1.00  0.00           H  
ATOM   2124 HG12 ILE A 202      25.821   2.994  -0.733  1.00  0.00           H  
ATOM   2125 HG21 ILE A 202      26.195   5.856  -0.965  1.00  0.00           H  
ATOM   2126 HG22 ILE A 202      24.867   6.562  -0.090  1.00  0.00           H  
ATOM   2127 HG23 ILE A 202      25.767   5.213   0.611  1.00  0.00           H  
ATOM   2128 HD11 ILE A 202      26.227   2.862  -3.368  1.00  0.00           H  
ATOM   2129 HD12 ILE A 202      25.633   4.515  -3.366  1.00  0.00           H  
ATOM   2130 HD13 ILE A 202      27.064   4.091  -2.428  1.00  0.00           H  
ATOM   2131  N   SER A 203      21.871   6.132   0.265  1.00  0.77           N  
ATOM   2132  CA  SER A 203      21.289   7.274   0.972  1.00  0.77           C  
ATOM   2133  C   SER A 203      20.280   6.867   2.058  1.00  0.77           C  
ATOM   2134  O   SER A 203      20.257   7.499   3.114  1.00  0.77           O  
ATOM   2135  CB  SER A 203      20.635   8.220  -0.045  1.00  0.77           C  
ATOM   2136  OG  SER A 203      21.626   8.759  -0.888  1.00  0.77           O  
ATOM   2137  H   SER A 203      21.630   6.044  -0.712  1.00  0.00           H  
ATOM   2138  HA  SER A 203      22.099   7.809   1.471  1.00  0.00           H  
ATOM   2139  HB3 SER A 203      20.139   9.044   0.465  1.00  0.00           H  
ATOM   2140  HB2 SER A 203      19.881   7.713  -0.647  1.00  0.00           H  
ATOM   2141  HG  SER A 203      21.890   8.082  -1.520  1.00  0.00           H  
ATOM   2142  N   VAL A 204      19.498   5.804   1.793  1.00  0.78           N  
ATOM   2143  CA  VAL A 204      18.588   5.171   2.747  1.00  0.78           C  
ATOM   2144  C   VAL A 204      19.344   4.565   3.942  1.00  0.78           C  
ATOM   2145  O   VAL A 204      18.944   4.828   5.071  1.00  0.78           O  
ATOM   2146  CB  VAL A 204      17.691   4.087   2.071  1.00  0.78           C  
ATOM   2147  CG1 VAL A 204      17.028   3.061   3.020  1.00  0.78           C  
ATOM   2148  CG2 VAL A 204      16.596   4.745   1.214  1.00  0.78           C  
ATOM   2149  H   VAL A 204      19.558   5.365   0.883  1.00  0.00           H  
ATOM   2150  HA  VAL A 204      17.932   5.952   3.136  1.00  0.00           H  
ATOM   2151  HB  VAL A 204      18.323   3.517   1.390  1.00  0.00           H  
ATOM   2152 HG11 VAL A 204      16.336   2.417   2.477  1.00  0.00           H  
ATOM   2153 HG12 VAL A 204      17.758   2.401   3.490  1.00  0.00           H  
ATOM   2154 HG13 VAL A 204      16.462   3.556   3.810  1.00  0.00           H  
ATOM   2155 HG21 VAL A 204      16.045   4.001   0.638  1.00  0.00           H  
ATOM   2156 HG22 VAL A 204      15.878   5.283   1.833  1.00  0.00           H  
ATOM   2157 HG23 VAL A 204      17.009   5.460   0.505  1.00  0.00           H  
ATOM   2158  N   GLY A 205      20.433   3.818   3.684  1.00  0.74           N  
ATOM   2159  CA  GLY A 205      21.242   3.167   4.719  1.00  0.74           C  
ATOM   2160  C   GLY A 205      22.002   4.170   5.606  1.00  0.74           C  
ATOM   2161  O   GLY A 205      22.275   3.859   6.765  1.00  0.74           O  
ATOM   2162  H   GLY A 205      20.707   3.656   2.724  1.00  0.00           H  
ATOM   2163  HA3 GLY A 205      21.965   2.510   4.235  1.00  0.00           H  
ATOM   2164  HA2 GLY A 205      20.604   2.537   5.341  1.00  0.00           H  
ATOM   2165  N   ILE A 206      22.325   5.359   5.075  1.00  0.69           N  
ATOM   2166  CA  ILE A 206      22.992   6.453   5.785  1.00  0.69           C  
ATOM   2167  C   ILE A 206      21.985   7.259   6.636  1.00  0.69           C  
ATOM   2168  O   ILE A 206      22.358   7.767   7.692  1.00  0.69           O  
ATOM   2169  CB  ILE A 206      23.728   7.339   4.724  1.00  0.69           C  
ATOM   2170  CG1 ILE A 206      24.970   6.572   4.197  1.00  0.69           C  
ATOM   2171  CG2 ILE A 206      24.139   8.744   5.224  1.00  0.69           C  
ATOM   2172  CD1 ILE A 206      25.677   7.190   2.981  1.00  0.69           C  
ATOM   2173  H   ILE A 206      22.146   5.490   4.088  1.00  0.00           H  
ATOM   2174  HA  ILE A 206      23.730   6.042   6.477  1.00  0.00           H  
ATOM   2175  HB  ILE A 206      23.045   7.499   3.888  1.00  0.00           H  
ATOM   2176 HG13 ILE A 206      24.690   5.554   3.925  1.00  0.00           H  
ATOM   2177 HG12 ILE A 206      25.686   6.450   5.006  1.00  0.00           H  
ATOM   2178 HG21 ILE A 206      24.627   9.310   4.436  1.00  0.00           H  
ATOM   2179 HG22 ILE A 206      23.281   9.348   5.518  1.00  0.00           H  
ATOM   2180 HG23 ILE A 206      24.820   8.688   6.074  1.00  0.00           H  
ATOM   2181 HD11 ILE A 206      26.520   6.571   2.672  1.00  0.00           H  
ATOM   2182 HD12 ILE A 206      25.001   7.260   2.132  1.00  0.00           H  
ATOM   2183 HD13 ILE A 206      26.075   8.183   3.186  1.00  0.00           H  
ATOM   2184  N   SER A 207      20.720   7.371   6.213  1.00  0.75           N  
ATOM   2185  CA  SER A 207      19.676   8.122   6.924  1.00  0.75           C  
ATOM   2186  C   SER A 207      18.924   7.262   7.956  1.00  0.75           C  
ATOM   2187  O   SER A 207      18.398   7.791   8.935  1.00  0.75           O  
ATOM   2188  CB  SER A 207      18.694   8.749   5.897  1.00  0.75           C  
ATOM   2189  OG  SER A 207      18.163   7.852   4.937  1.00  0.75           O  
ATOM   2190  H   SER A 207      20.457   6.927   5.344  1.00  0.00           H  
ATOM   2191  HA  SER A 207      20.127   8.933   7.493  1.00  0.00           H  
ATOM   2192  HB3 SER A 207      19.192   9.543   5.346  1.00  0.00           H  
ATOM   2193  HB2 SER A 207      17.862   9.226   6.420  1.00  0.00           H  
ATOM   2194  HG  SER A 207      18.836   7.694   4.279  1.00  0.00           H  
ATOM   2195  N   MET A 208      18.908   5.935   7.794  1.00  0.68           N  
ATOM   2196  CA  MET A 208      18.153   4.981   8.617  1.00  0.68           C  
ATOM   2197  C   MET A 208      18.498   4.861  10.125  1.00  0.68           C  
ATOM   2198  O   MET A 208      17.582   4.519  10.873  1.00  0.68           O  
ATOM   2199  CB  MET A 208      18.087   3.608   7.904  1.00  0.68           C  
ATOM   2200  CG  MET A 208      17.165   2.541   8.524  1.00  0.68           C  
ATOM   2201  SD  MET A 208      15.408   2.995   8.641  1.00  0.68           S  
ATOM   2202  CE  MET A 208      14.949   3.022   6.888  1.00  0.68           C  
ATOM   2203  H   MET A 208      19.397   5.540   7.003  1.00  0.00           H  
ATOM   2204  HA  MET A 208      17.133   5.369   8.609  1.00  0.00           H  
ATOM   2205  HB3 MET A 208      19.095   3.200   7.819  1.00  0.00           H  
ATOM   2206  HB2 MET A 208      17.744   3.757   6.884  1.00  0.00           H  
ATOM   2207  HG3 MET A 208      17.517   2.263   9.517  1.00  0.00           H  
ATOM   2208  HG2 MET A 208      17.230   1.629   7.931  1.00  0.00           H  
ATOM   2209  HE1 MET A 208      13.885   3.236   6.785  1.00  0.00           H  
ATOM   2210  HE2 MET A 208      15.502   3.791   6.351  1.00  0.00           H  
ATOM   2211  HE3 MET A 208      15.154   2.057   6.424  1.00  0.00           H  
ATOM   2212  N   PRO A 209      19.717   5.224  10.600  1.00  0.71           N  
ATOM   2213  CA  PRO A 209      19.989   5.307  12.051  1.00  0.71           C  
ATOM   2214  C   PRO A 209      19.153   6.335  12.837  1.00  0.71           C  
ATOM   2215  O   PRO A 209      19.012   6.169  14.047  1.00  0.71           O  
ATOM   2216  CB  PRO A 209      21.492   5.616  12.135  1.00  0.71           C  
ATOM   2217  CG  PRO A 209      22.066   5.065  10.843  1.00  0.71           C  
ATOM   2218  CD  PRO A 209      20.961   5.359   9.841  1.00  0.71           C  
ATOM   2219  HA  PRO A 209      19.811   4.315  12.472  1.00  0.00           H  
ATOM   2220  HB3 PRO A 209      21.955   5.167  13.012  1.00  0.00           H  
ATOM   2221  HB2 PRO A 209      21.667   6.692  12.180  1.00  0.00           H  
ATOM   2222  HG3 PRO A 209      22.199   3.985  10.934  1.00  0.00           H  
ATOM   2223  HG2 PRO A 209      23.026   5.503  10.571  1.00  0.00           H  
ATOM   2224  HD2 PRO A 209      21.053   6.388   9.498  1.00  0.00           H  
ATOM   2225  HD3 PRO A 209      21.017   4.692   8.981  1.00  0.00           H  
ATOM   2226  N   ILE A 210      18.638   7.377  12.164  1.00  0.69           N  
ATOM   2227  CA  ILE A 210      17.813   8.452  12.719  1.00  0.69           C  
ATOM   2228  C   ILE A 210      16.465   7.923  13.283  1.00  0.69           C  
ATOM   2229  O   ILE A 210      16.284   7.979  14.500  1.00  0.69           O  
ATOM   2230  CB  ILE A 210      17.679   9.601  11.667  1.00  0.69           C  
ATOM   2231  CG1 ILE A 210      19.038  10.171  11.191  1.00  0.69           C  
ATOM   2232  CG2 ILE A 210      16.723  10.731  12.093  1.00  0.69           C  
ATOM   2233  CD1 ILE A 210      19.965  10.672  12.305  1.00  0.69           C  
ATOM   2234  H   ILE A 210      18.819   7.433  11.170  1.00  0.00           H  
ATOM   2235  HA  ILE A 210      18.350   8.851  13.582  1.00  0.00           H  
ATOM   2236  HB  ILE A 210      17.245   9.192  10.760  1.00  0.00           H  
ATOM   2237 HG13 ILE A 210      18.857  10.985  10.487  1.00  0.00           H  
ATOM   2238 HG12 ILE A 210      19.579   9.418  10.616  1.00  0.00           H  
ATOM   2239 HG21 ILE A 210      16.648  11.475  11.303  1.00  0.00           H  
ATOM   2240 HG22 ILE A 210      15.707  10.375  12.268  1.00  0.00           H  
ATOM   2241 HG23 ILE A 210      17.061  11.229  13.000  1.00  0.00           H  
ATOM   2242 HD11 ILE A 210      20.832  11.185  11.887  1.00  0.00           H  
ATOM   2243 HD12 ILE A 210      19.456  11.369  12.968  1.00  0.00           H  
ATOM   2244 HD13 ILE A 210      20.343   9.850  12.912  1.00  0.00           H  
ATOM   2245  N   PRO A 211      15.533   7.353  12.479  1.00  0.70           N  
ATOM   2246  CA  PRO A 211      14.257   6.820  12.999  1.00  0.70           C  
ATOM   2247  C   PRO A 211      14.392   5.557  13.871  1.00  0.70           C  
ATOM   2248  O   PRO A 211      13.542   5.353  14.737  1.00  0.70           O  
ATOM   2249  CB  PRO A 211      13.426   6.545  11.734  1.00  0.70           C  
ATOM   2250  CG  PRO A 211      14.463   6.257  10.663  1.00  0.70           C  
ATOM   2251  CD  PRO A 211      15.573   7.234  11.021  1.00  0.70           C  
ATOM   2252  HA  PRO A 211      13.754   7.582  13.597  1.00  0.00           H  
ATOM   2253  HB3 PRO A 211      12.864   7.442  11.469  1.00  0.00           H  
ATOM   2254  HB2 PRO A 211      12.707   5.732  11.845  1.00  0.00           H  
ATOM   2255  HG3 PRO A 211      14.085   6.380   9.648  1.00  0.00           H  
ATOM   2256  HG2 PRO A 211      14.825   5.233  10.766  1.00  0.00           H  
ATOM   2257  HD2 PRO A 211      16.530   6.913  10.623  1.00  0.00           H  
ATOM   2258  HD3 PRO A 211      15.333   8.208  10.600  1.00  0.00           H  
ATOM   2259  N   VAL A 212      15.444   4.749  13.641  1.00  0.63           N  
ATOM   2260  CA  VAL A 212      15.737   3.529  14.401  1.00  0.63           C  
ATOM   2261  C   VAL A 212      16.155   3.824  15.856  1.00  0.63           C  
ATOM   2262  O   VAL A 212      15.676   3.142  16.762  1.00  0.63           O  
ATOM   2263  CB  VAL A 212      16.819   2.667  13.684  1.00  0.63           C  
ATOM   2264  CG1 VAL A 212      17.479   1.561  14.537  1.00  0.63           C  
ATOM   2265  CG2 VAL A 212      16.236   2.034  12.408  1.00  0.63           C  
ATOM   2266  H   VAL A 212      16.092   4.975  12.900  1.00  0.00           H  
ATOM   2267  HA  VAL A 212      14.815   2.944  14.445  1.00  0.00           H  
ATOM   2268  HB  VAL A 212      17.621   3.337  13.370  1.00  0.00           H  
ATOM   2269 HG11 VAL A 212      18.142   0.943  13.931  1.00  0.00           H  
ATOM   2270 HG12 VAL A 212      18.090   1.972  15.342  1.00  0.00           H  
ATOM   2271 HG13 VAL A 212      16.731   0.904  14.981  1.00  0.00           H  
ATOM   2272 HG21 VAL A 212      17.006   1.513  11.838  1.00  0.00           H  
ATOM   2273 HG22 VAL A 212      15.455   1.311  12.647  1.00  0.00           H  
ATOM   2274 HG23 VAL A 212      15.795   2.783  11.750  1.00  0.00           H  
ATOM   2275  N   PHE A 213      16.998   4.853  16.053  1.00  0.54           N  
ATOM   2276  CA  PHE A 213      17.378   5.361  17.373  1.00  0.54           C  
ATOM   2277  C   PHE A 213      16.281   6.248  17.993  1.00  0.54           C  
ATOM   2278  O   PHE A 213      16.098   6.217  19.210  1.00  0.54           O  
ATOM   2279  CB  PHE A 213      18.732   6.090  17.251  1.00  0.54           C  
ATOM   2280  CG  PHE A 213      19.309   6.660  18.536  1.00  0.54           C  
ATOM   2281  CD1 PHE A 213      19.160   8.029  18.845  1.00  0.54           C  
ATOM   2282  CD2 PHE A 213      19.887   5.799  19.493  1.00  0.54           C  
ATOM   2283  CE1 PHE A 213      19.625   8.522  20.056  1.00  0.54           C  
ATOM   2284  CE2 PHE A 213      20.348   6.312  20.698  1.00  0.54           C  
ATOM   2285  CZ  PHE A 213      20.222   7.668  20.976  1.00  0.54           C  
ATOM   2286  H   PHE A 213      17.365   5.359  15.258  1.00  0.00           H  
ATOM   2287  HA  PHE A 213      17.524   4.509  18.040  1.00  0.00           H  
ATOM   2288  HB3 PHE A 213      18.654   6.897  16.521  1.00  0.00           H  
ATOM   2289  HB2 PHE A 213      19.463   5.388  16.849  1.00  0.00           H  
ATOM   2290  HD1 PHE A 213      18.689   8.697  18.139  1.00  0.00           H  
ATOM   2291  HD2 PHE A 213      19.975   4.742  19.290  1.00  0.00           H  
ATOM   2292  HE1 PHE A 213      19.520   9.572  20.285  1.00  0.00           H  
ATOM   2293  HE2 PHE A 213      20.801   5.654  21.425  1.00  0.00           H  
ATOM   2294  HZ  PHE A 213      20.581   8.059  21.916  1.00  0.00           H  
ATOM   2295  N   GLY A 214      15.564   6.999  17.139  1.00  0.51           N  
ATOM   2296  CA  GLY A 214      14.482   7.905  17.513  1.00  0.51           C  
ATOM   2297  C   GLY A 214      15.025   9.188  18.158  1.00  0.51           C  
ATOM   2298  O   GLY A 214      16.199   9.535  18.016  1.00  0.51           O  
ATOM   2299  H   GLY A 214      15.802   6.976  16.157  1.00  0.00           H  
ATOM   2300  HA3 GLY A 214      13.789   7.402  18.189  1.00  0.00           H  
ATOM   2301  HA2 GLY A 214      13.924   8.169  16.614  1.00  0.00           H  
ATOM   2302  N   LEU A 215      14.133   9.899  18.860  1.00  0.38           N  
ATOM   2303  CA  LEU A 215      14.436  11.105  19.622  1.00  0.38           C  
ATOM   2304  C   LEU A 215      13.531  11.130  20.859  1.00  0.38           C  
ATOM   2305  O   LEU A 215      12.324  10.916  20.737  1.00  0.38           O  
ATOM   2306  CB  LEU A 215      14.282  12.349  18.713  1.00  0.38           C  
ATOM   2307  CG  LEU A 215      14.420  13.724  19.410  1.00  0.38           C  
ATOM   2308  CD1 LEU A 215      15.766  13.886  20.150  1.00  0.38           C  
ATOM   2309  CD2 LEU A 215      14.165  14.863  18.405  1.00  0.38           C  
ATOM   2310  H   LEU A 215      13.180   9.572  18.934  1.00  0.00           H  
ATOM   2311  HA  LEU A 215      15.469  11.047  19.970  1.00  0.00           H  
ATOM   2312  HB3 LEU A 215      13.303  12.307  18.231  1.00  0.00           H  
ATOM   2313  HB2 LEU A 215      15.013  12.285  17.906  1.00  0.00           H  
ATOM   2314  HG  LEU A 215      13.632  13.808  20.160  1.00  0.00           H  
ATOM   2315 HD11 LEU A 215      16.207  14.872  20.016  1.00  0.00           H  
ATOM   2316 HD12 LEU A 215      15.632  13.754  21.224  1.00  0.00           H  
ATOM   2317 HD13 LEU A 215      16.505  13.157  19.819  1.00  0.00           H  
ATOM   2318 HD21 LEU A 215      14.979  15.584  18.360  1.00  0.00           H  
ATOM   2319 HD22 LEU A 215      14.028  14.489  17.390  1.00  0.00           H  
ATOM   2320 HD23 LEU A 215      13.261  15.409  18.673  1.00  0.00           H  
ATOM   2321  N   GLN A 216      14.144  11.396  22.022  1.00  0.40           N  
ATOM   2322  CA  GLN A 216      13.475  11.481  23.319  1.00  0.40           C  
ATOM   2323  C   GLN A 216      12.685  12.791  23.467  1.00  0.40           C  
ATOM   2324  O   GLN A 216      13.074  13.812  22.896  1.00  0.40           O  
ATOM   2325  CB  GLN A 216      14.541  11.373  24.435  1.00  0.40           C  
ATOM   2326  CG  GLN A 216      15.387  10.079  24.421  1.00  0.40           C  
ATOM   2327  CD  GLN A 216      14.553   8.797  24.510  1.00  0.40           C  
ATOM   2328  OE1 GLN A 216      13.680   8.677  25.366  1.00  0.40           O  
ATOM   2329  NE2 GLN A 216      14.833   7.824  23.641  1.00  0.40           N  
ATOM   2330  H   GLN A 216      15.137  11.577  22.028  1.00  0.00           H  
ATOM   2331  HA  GLN A 216      12.771  10.651  23.403  1.00  0.00           H  
ATOM   2332  HB3 GLN A 216      14.052  11.460  25.407  1.00  0.00           H  
ATOM   2333  HB2 GLN A 216      15.218  12.227  24.374  1.00  0.00           H  
ATOM   2334  HG3 GLN A 216      16.076  10.090  25.266  1.00  0.00           H  
ATOM   2335  HG2 GLN A 216      16.008  10.052  23.525  1.00  0.00           H  
ATOM   2336 HE22 GLN A 216      14.311   6.961  23.666  1.00  0.00           H  
ATOM   2337 HE21 GLN A 216      15.560   7.943  22.950  1.00  0.00           H  
ATOM   2338  N   ASP A 217      11.609  12.733  24.270  1.00  0.39           N  
ATOM   2339  CA  ASP A 217      10.783  13.884  24.655  1.00  0.39           C  
ATOM   2340  C   ASP A 217      11.600  14.888  25.487  1.00  0.39           C  
ATOM   2341  O   ASP A 217      12.340  14.478  26.384  1.00  0.39           O  
ATOM   2342  CB  ASP A 217       9.491  13.478  25.413  1.00  0.39           C  
ATOM   2343  CG  ASP A 217       8.579  12.446  24.717  1.00  0.39           C  
ATOM   2344  OD1 ASP A 217       8.630  12.334  23.471  1.00  0.39           O  
ATOM   2345  OD2 ASP A 217       7.744  11.859  25.440  1.00  0.39           O1-
ATOM   2346  H   ASP A 217      11.350  11.852  24.689  1.00  0.00           H  
ATOM   2347  HA  ASP A 217      10.483  14.384  23.731  1.00  0.00           H  
ATOM   2348  HB3 ASP A 217       8.887  14.369  25.590  1.00  0.00           H  
ATOM   2349  HB2 ASP A 217       9.759  13.081  26.394  1.00  0.00           H  
ATOM   2350  N   ASP A 218      11.452  16.177  25.151  1.00  0.38           N  
ATOM   2351  CA  ASP A 218      12.213  17.288  25.714  1.00  0.38           C  
ATOM   2352  C   ASP A 218      11.226  18.451  25.954  1.00  0.38           C  
ATOM   2353  O   ASP A 218      10.751  19.026  24.976  1.00  0.38           O  
ATOM   2354  CB  ASP A 218      13.393  17.690  24.788  1.00  0.38           C  
ATOM   2355  CG  ASP A 218      14.338  18.798  25.298  1.00  0.38           C  
ATOM   2356  OD1 ASP A 218      14.359  19.071  26.519  1.00  0.38           O  
ATOM   2357  OD2 ASP A 218      15.121  19.290  24.457  1.00  0.38           O1-
ATOM   2358  H   ASP A 218      10.772  16.428  24.448  1.00  0.00           H  
ATOM   2359  HA  ASP A 218      12.657  16.963  26.652  1.00  0.00           H  
ATOM   2360  HB3 ASP A 218      13.008  17.969  23.807  1.00  0.00           H  
ATOM   2361  HB2 ASP A 218      14.002  16.803  24.602  1.00  0.00           H  
ATOM   2362  N   SER A 219      10.911  18.823  27.209  1.00  0.39           N  
ATOM   2363  CA  SER A 219      11.370  18.255  28.483  1.00  0.39           C  
ATOM   2364  C   SER A 219      10.878  16.815  28.734  1.00  0.39           C  
ATOM   2365  O   SER A 219       9.870  16.405  28.161  1.00  0.39           O  
ATOM   2366  CB  SER A 219      10.924  19.203  29.614  1.00  0.39           C  
ATOM   2367  OG  SER A 219      11.863  20.245  29.779  1.00  0.39           O  
ATOM   2368  H   SER A 219      10.271  19.597  27.308  1.00  0.00           H  
ATOM   2369  HA  SER A 219      12.461  18.224  28.477  1.00  0.00           H  
ATOM   2370  HB3 SER A 219      10.849  18.681  30.568  1.00  0.00           H  
ATOM   2371  HB2 SER A 219       9.946  19.634  29.405  1.00  0.00           H  
ATOM   2372  HG  SER A 219      11.560  20.827  30.480  1.00  0.00           H  
ATOM   2373  N   LYS A 220      11.621  16.083  29.585  1.00  0.41           N  
ATOM   2374  CA  LYS A 220      11.439  14.663  29.923  1.00  0.41           C  
ATOM   2375  C   LYS A 220      10.007  14.268  30.336  1.00  0.41           C  
ATOM   2376  O   LYS A 220       9.487  13.278  29.823  1.00  0.41           O  
ATOM   2377  CB  LYS A 220      12.481  14.283  31.004  1.00  0.41           C  
ATOM   2378  CG  LYS A 220      12.390  12.843  31.553  1.00  0.41           C  
ATOM   2379  CD  LYS A 220      13.457  12.544  32.615  1.00  0.41           C  
ATOM   2380  CE  LYS A 220      13.302  11.136  33.213  1.00  0.41           C  
ATOM   2381  NZ  LYS A 220      14.307  10.868  34.258  1.00  0.41           N1+
ATOM   2382  H   LYS A 220      12.436  16.514  29.997  1.00  0.00           H  
ATOM   2383  HA  LYS A 220      11.676  14.099  29.019  1.00  0.00           H  
ATOM   2384  HB3 LYS A 220      12.386  14.974  31.843  1.00  0.00           H  
ATOM   2385  HB2 LYS A 220      13.481  14.441  30.598  1.00  0.00           H  
ATOM   2386  HG3 LYS A 220      12.479  12.134  30.729  1.00  0.00           H  
ATOM   2387  HG2 LYS A 220      11.411  12.672  32.002  1.00  0.00           H  
ATOM   2388  HD3 LYS A 220      13.394  13.294  33.406  1.00  0.00           H  
ATOM   2389  HD2 LYS A 220      14.447  12.652  32.168  1.00  0.00           H  
ATOM   2390  HE3 LYS A 220      13.399  10.382  32.432  1.00  0.00           H  
ATOM   2391  HE2 LYS A 220      12.310  11.021  33.651  1.00  0.00           H  
ATOM   2392  HZ1 LYS A 220      14.208  11.542  35.004  1.00  0.00           H  
ATOM   2393  HZ2 LYS A 220      14.171   9.937  34.625  1.00  0.00           H  
ATOM   2394  HZ3 LYS A 220      15.234  10.940  33.862  1.00  0.00           H  
ATOM   2395  N   VAL A 221       9.415  15.043  31.258  1.00  0.40           N  
ATOM   2396  CA  VAL A 221       8.071  14.812  31.796  1.00  0.40           C  
ATOM   2397  C   VAL A 221       6.949  15.418  30.923  1.00  0.40           C  
ATOM   2398  O   VAL A 221       5.788  15.055  31.114  1.00  0.40           O  
ATOM   2399  CB  VAL A 221       7.943  15.383  33.238  1.00  0.40           C  
ATOM   2400  CG1 VAL A 221       8.914  14.688  34.208  1.00  0.40           C  
ATOM   2401  CG2 VAL A 221       8.069  16.917  33.341  1.00  0.40           C  
ATOM   2402  H   VAL A 221       9.912  15.838  31.632  1.00  0.00           H  
ATOM   2403  HA  VAL A 221       7.891  13.736  31.843  1.00  0.00           H  
ATOM   2404  HB  VAL A 221       6.943  15.133  33.598  1.00  0.00           H  
ATOM   2405 HG11 VAL A 221       8.752  15.023  35.233  1.00  0.00           H  
ATOM   2406 HG12 VAL A 221       8.778  13.606  34.194  1.00  0.00           H  
ATOM   2407 HG13 VAL A 221       9.954  14.896  33.956  1.00  0.00           H  
ATOM   2408 HG21 VAL A 221       8.029  17.243  34.381  1.00  0.00           H  
ATOM   2409 HG22 VAL A 221       9.012  17.272  32.924  1.00  0.00           H  
ATOM   2410 HG23 VAL A 221       7.258  17.427  32.822  1.00  0.00           H  
ATOM   2411  N   PHE A 222       7.309  16.310  29.986  1.00  0.36           N  
ATOM   2412  CA  PHE A 222       6.402  16.931  29.023  1.00  0.36           C  
ATOM   2413  C   PHE A 222       6.177  16.038  27.794  1.00  0.36           C  
ATOM   2414  O   PHE A 222       7.060  15.271  27.414  1.00  0.36           O  
ATOM   2415  CB  PHE A 222       6.945  18.319  28.619  1.00  0.36           C  
ATOM   2416  CG  PHE A 222       6.722  19.400  29.664  1.00  0.36           C  
ATOM   2417  CD1 PHE A 222       5.586  20.234  29.588  1.00  0.36           C  
ATOM   2418  CD2 PHE A 222       7.550  19.479  30.803  1.00  0.36           C  
ATOM   2419  CE1 PHE A 222       5.339  21.165  30.589  1.00  0.36           C  
ATOM   2420  CE2 PHE A 222       7.287  20.415  31.794  1.00  0.36           C  
ATOM   2421  CZ  PHE A 222       6.190  21.259  31.683  1.00  0.36           C  
ATOM   2422  H   PHE A 222       8.290  16.511  29.852  1.00  0.00           H  
ATOM   2423  HA  PHE A 222       5.430  17.078  29.498  1.00  0.00           H  
ATOM   2424  HB3 PHE A 222       6.488  18.653  27.686  1.00  0.00           H  
ATOM   2425  HB2 PHE A 222       8.013  18.257  28.411  1.00  0.00           H  
ATOM   2426  HD1 PHE A 222       4.910  20.158  28.749  1.00  0.00           H  
ATOM   2427  HD2 PHE A 222       8.386  18.806  30.915  1.00  0.00           H  
ATOM   2428  HE1 PHE A 222       4.478  21.813  30.519  1.00  0.00           H  
ATOM   2429  HE2 PHE A 222       7.931  20.478  32.659  1.00  0.00           H  
ATOM   2430  HZ  PHE A 222       5.988  21.982  32.460  1.00  0.00           H  
ATOM   2431  N   LYS A 223       4.987  16.181  27.191  1.00  0.39           N  
ATOM   2432  CA  LYS A 223       4.548  15.438  26.005  1.00  0.39           C  
ATOM   2433  C   LYS A 223       5.110  15.999  24.682  1.00  0.39           C  
ATOM   2434  O   LYS A 223       4.958  15.349  23.648  1.00  0.39           O  
ATOM   2435  CB  LYS A 223       3.005  15.417  25.986  1.00  0.39           C  
ATOM   2436  CG  LYS A 223       2.394  14.674  27.188  1.00  0.39           C  
ATOM   2437  CD  LYS A 223       0.859  14.668  27.167  1.00  0.39           C  
ATOM   2438  CE  LYS A 223       0.265  13.957  28.394  1.00  0.39           C  
ATOM   2439  NZ  LYS A 223      -1.209  13.977  28.379  1.00  0.39           N1+
ATOM   2440  H   LYS A 223       4.319  16.837  27.568  1.00  0.00           H  
ATOM   2441  HA  LYS A 223       4.903  14.409  26.089  1.00  0.00           H  
ATOM   2442  HB3 LYS A 223       2.657  14.933  25.072  1.00  0.00           H  
ATOM   2443  HB2 LYS A 223       2.624  16.439  25.952  1.00  0.00           H  
ATOM   2444  HG3 LYS A 223       2.731  15.130  28.119  1.00  0.00           H  
ATOM   2445  HG2 LYS A 223       2.762  13.648  27.202  1.00  0.00           H  
ATOM   2446  HD3 LYS A 223       0.517  14.181  26.253  1.00  0.00           H  
ATOM   2447  HD2 LYS A 223       0.498  15.697  27.121  1.00  0.00           H  
ATOM   2448  HE3 LYS A 223       0.609  14.436  29.311  1.00  0.00           H  
ATOM   2449  HE2 LYS A 223       0.601  12.920  28.428  1.00  0.00           H  
ATOM   2450  HZ1 LYS A 223      -1.546  13.508  27.551  1.00  0.00           H  
ATOM   2451  HZ2 LYS A 223      -1.560  13.504  29.199  1.00  0.00           H  
ATOM   2452  HZ3 LYS A 223      -1.533  14.934  28.379  1.00  0.00           H  
ATOM   2453  N   GLU A 224       5.739  17.184  24.736  1.00  0.40           N  
ATOM   2454  CA  GLU A 224       6.392  17.854  23.614  1.00  0.40           C  
ATOM   2455  C   GLU A 224       7.870  17.443  23.510  1.00  0.40           C  
ATOM   2456  O   GLU A 224       8.458  16.988  24.493  1.00  0.40           O  
ATOM   2457  CB  GLU A 224       6.258  19.379  23.807  1.00  0.40           C  
ATOM   2458  CG  GLU A 224       4.788  19.866  23.789  1.00  0.40           C  
ATOM   2459  CD  GLU A 224       4.582  21.375  24.003  1.00  0.40           C  
ATOM   2460  OE1 GLU A 224       5.569  22.093  24.275  1.00  0.40           O  
ATOM   2461  OE2 GLU A 224       3.408  21.795  23.901  1.00  0.40           O1-
ATOM   2462  H   GLU A 224       5.835  17.642  25.630  1.00  0.00           H  
ATOM   2463  HA  GLU A 224       5.895  17.578  22.682  1.00  0.00           H  
ATOM   2464  HB3 GLU A 224       6.818  19.898  23.026  1.00  0.00           H  
ATOM   2465  HB2 GLU A 224       6.727  19.661  24.752  1.00  0.00           H  
ATOM   2466  HG3 GLU A 224       4.216  19.350  24.561  1.00  0.00           H  
ATOM   2467  HG2 GLU A 224       4.334  19.590  22.836  1.00  0.00           H  
ATOM   2468  N   GLY A 225       8.437  17.633  22.309  1.00  0.42           N  
ATOM   2469  CA  GLY A 225       9.846  17.396  22.014  1.00  0.42           C  
ATOM   2470  C   GLY A 225      10.446  18.644  21.359  1.00  0.42           C  
ATOM   2471  O   GLY A 225       9.728  19.493  20.826  1.00  0.42           O  
ATOM   2472  H   GLY A 225       7.883  18.026  21.561  1.00  0.00           H  
ATOM   2473  HA3 GLY A 225       9.930  16.553  21.327  1.00  0.00           H  
ATOM   2474  HA2 GLY A 225      10.420  17.145  22.903  1.00  0.00           H  
ATOM   2475  N   SER A 226      11.785  18.706  21.360  1.00  0.49           N  
ATOM   2476  CA  SER A 226      12.584  19.640  20.572  1.00  0.49           C  
ATOM   2477  C   SER A 226      13.237  18.824  19.454  1.00  0.49           C  
ATOM   2478  O   SER A 226      13.991  17.895  19.749  1.00  0.49           O  
ATOM   2479  CB  SER A 226      13.635  20.307  21.475  1.00  0.49           C  
ATOM   2480  OG  SER A 226      14.417  21.234  20.746  1.00  0.49           O  
ATOM   2481  H   SER A 226      12.310  17.977  21.821  1.00  0.00           H  
ATOM   2482  HA  SER A 226      11.955  20.419  20.136  1.00  0.00           H  
ATOM   2483  HB3 SER A 226      14.302  19.560  21.903  1.00  0.00           H  
ATOM   2484  HB2 SER A 226      13.149  20.814  22.309  1.00  0.00           H  
ATOM   2485  HG  SER A 226      13.836  21.918  20.398  1.00  0.00           H  
ATOM   2486  N   CYS A 227      12.901  19.118  18.194  1.00  0.56           N  
ATOM   2487  CA  CYS A 227      13.262  18.282  17.057  1.00  0.56           C  
ATOM   2488  C   CYS A 227      14.653  18.662  16.523  1.00  0.56           C  
ATOM   2489  O   CYS A 227      14.782  19.403  15.550  1.00  0.56           O  
ATOM   2490  CB  CYS A 227      12.182  18.423  15.967  1.00  0.56           C  
ATOM   2491  SG  CYS A 227      12.262  17.107  14.732  1.00  0.56           S  
ATOM   2492  H   CYS A 227      12.349  19.944  18.020  1.00  0.00           H  
ATOM   2493  HA  CYS A 227      13.286  17.241  17.370  1.00  0.00           H  
ATOM   2494  HB3 CYS A 227      12.239  19.389  15.464  1.00  0.00           H  
ATOM   2495  HB2 CYS A 227      11.191  18.363  16.414  1.00  0.00           H  
ATOM   2496  N   LEU A 228      15.699  18.146  17.173  1.00  0.52           N  
ATOM   2497  CA  LEU A 228      17.084  18.180  16.722  1.00  0.52           C  
ATOM   2498  C   LEU A 228      17.838  17.004  17.355  1.00  0.52           C  
ATOM   2499  O   LEU A 228      17.443  16.504  18.407  1.00  0.52           O  
ATOM   2500  CB  LEU A 228      17.718  19.568  16.979  1.00  0.52           C  
ATOM   2501  CG  LEU A 228      19.153  19.776  16.437  1.00  0.52           C  
ATOM   2502  CD1 LEU A 228      19.246  19.593  14.910  1.00  0.52           C  
ATOM   2503  CD2 LEU A 228      19.679  21.162  16.839  1.00  0.52           C  
ATOM   2504  H   LEU A 228      15.531  17.605  18.017  1.00  0.00           H  
ATOM   2505  HA  LEU A 228      17.060  17.996  15.646  1.00  0.00           H  
ATOM   2506  HB3 LEU A 228      17.716  19.750  18.055  1.00  0.00           H  
ATOM   2507  HB2 LEU A 228      17.078  20.340  16.551  1.00  0.00           H  
ATOM   2508  HG  LEU A 228      19.821  19.054  16.908  1.00  0.00           H  
ATOM   2509 HD11 LEU A 228      20.257  19.796  14.554  1.00  0.00           H  
ATOM   2510 HD12 LEU A 228      18.999  18.580  14.596  1.00  0.00           H  
ATOM   2511 HD13 LEU A 228      18.572  20.274  14.388  1.00  0.00           H  
ATOM   2512 HD21 LEU A 228      20.708  21.306  16.509  1.00  0.00           H  
ATOM   2513 HD22 LEU A 228      19.076  21.960  16.404  1.00  0.00           H  
ATOM   2514 HD23 LEU A 228      19.666  21.290  17.923  1.00  0.00           H  
ATOM   2515  N   LEU A 229      18.919  16.559  16.712  1.00  0.48           N  
ATOM   2516  CA  LEU A 229      19.761  15.455  17.152  1.00  0.48           C  
ATOM   2517  C   LEU A 229      20.808  15.976  18.155  1.00  0.48           C  
ATOM   2518  O   LEU A 229      21.469  16.984  17.904  1.00  0.48           O  
ATOM   2519  CB  LEU A 229      20.506  14.892  15.918  1.00  0.48           C  
ATOM   2520  CG  LEU A 229      19.596  14.384  14.773  1.00  0.48           C  
ATOM   2521  CD1 LEU A 229      20.434  14.043  13.529  1.00  0.48           C  
ATOM   2522  CD2 LEU A 229      18.726  13.190  15.204  1.00  0.48           C  
ATOM   2523  H   LEU A 229      19.241  17.080  15.912  1.00  0.00           H  
ATOM   2524  HA  LEU A 229      19.154  14.676  17.618  1.00  0.00           H  
ATOM   2525  HB3 LEU A 229      21.163  14.082  16.240  1.00  0.00           H  
ATOM   2526  HB2 LEU A 229      21.171  15.662  15.522  1.00  0.00           H  
ATOM   2527  HG  LEU A 229      18.922  15.189  14.475  1.00  0.00           H  
ATOM   2528 HD11 LEU A 229      19.807  13.738  12.692  1.00  0.00           H  
ATOM   2529 HD12 LEU A 229      21.012  14.906  13.195  1.00  0.00           H  
ATOM   2530 HD13 LEU A 229      21.137  13.234  13.725  1.00  0.00           H  
ATOM   2531 HD21 LEU A 229      18.112  12.829  14.381  1.00  0.00           H  
ATOM   2532 HD22 LEU A 229      19.334  12.355  15.550  1.00  0.00           H  
ATOM   2533 HD23 LEU A 229      18.040  13.460  16.008  1.00  0.00           H  
ATOM   2534  N   ALA A 230      20.951  15.275  19.284  1.00  0.48           N  
ATOM   2535  CA  ALA A 230      21.958  15.481  20.327  1.00  0.48           C  
ATOM   2536  C   ALA A 230      23.344  14.968  19.894  1.00  0.48           C  
ATOM   2537  O   ALA A 230      23.427  14.040  19.087  1.00  0.48           O  
ATOM   2538  CB  ALA A 230      21.490  14.769  21.605  1.00  0.48           C  
ATOM   2539  H   ALA A 230      20.349  14.474  19.405  1.00  0.00           H  
ATOM   2540  HA  ALA A 230      22.031  16.551  20.534  1.00  0.00           H  
ATOM   2541  HB1 ALA A 230      22.198  14.918  22.422  1.00  0.00           H  
ATOM   2542  HB2 ALA A 230      20.525  15.153  21.937  1.00  0.00           H  
ATOM   2543  HB3 ALA A 230      21.386  13.694  21.451  1.00  0.00           H  
ATOM   2544  N   ASP A 231      24.400  15.585  20.451  1.00  0.39           N  
ATOM   2545  CA  ASP A 231      25.809  15.311  20.142  1.00  0.39           C  
ATOM   2546  C   ASP A 231      26.322  14.028  20.824  1.00  0.39           C  
ATOM   2547  O   ASP A 231      27.088  14.103  21.786  1.00  0.39           O  
ATOM   2548  CB  ASP A 231      26.738  16.523  20.444  1.00  0.39           C  
ATOM   2549  CG  ASP A 231      26.411  17.840  19.717  1.00  0.39           C  
ATOM   2550  OD1 ASP A 231      25.776  17.792  18.639  1.00  0.39           O  
ATOM   2551  OD2 ASP A 231      26.938  18.875  20.180  1.00  0.39           O1-
ATOM   2552  H   ASP A 231      24.240  16.339  21.103  1.00  0.00           H  
ATOM   2553  HA  ASP A 231      25.881  15.123  19.068  1.00  0.00           H  
ATOM   2554  HB3 ASP A 231      27.767  16.268  20.188  1.00  0.00           H  
ATOM   2555  HB2 ASP A 231      26.719  16.731  21.516  1.00  0.00           H  
ATOM   2556  N   ASP A 232      25.917  12.872  20.276  1.00  0.43           N  
ATOM   2557  CA  ASP A 232      26.465  11.561  20.608  1.00  0.43           C  
ATOM   2558  C   ASP A 232      26.097  10.590  19.475  1.00  0.43           C  
ATOM   2559  O   ASP A 232      24.927  10.233  19.336  1.00  0.43           O  
ATOM   2560  CB  ASP A 232      26.029  11.034  22.008  1.00  0.43           C  
ATOM   2561  CG  ASP A 232      26.686   9.724  22.494  1.00  0.43           C  
ATOM   2562  OD1 ASP A 232      26.144   9.161  23.470  1.00  0.43           O  
ATOM   2563  OD2 ASP A 232      27.773   9.360  21.987  1.00  0.43           O1-
ATOM   2564  H   ASP A 232      25.250  12.893  19.516  1.00  0.00           H  
ATOM   2565  HA  ASP A 232      27.551  11.676  20.613  1.00  0.00           H  
ATOM   2566  HB3 ASP A 232      24.943  10.924  22.029  1.00  0.00           H  
ATOM   2567  HB2 ASP A 232      26.241  11.795  22.760  1.00  0.00           H  
ATOM   2568  N   ASN A 233      27.123  10.155  18.729  1.00  0.46           N  
ATOM   2569  CA  ASN A 233      27.082   9.007  17.822  1.00  0.46           C  
ATOM   2570  C   ASN A 233      27.154   9.430  16.346  1.00  0.46           C  
ATOM   2571  O   ASN A 233      28.175   9.959  15.903  1.00  0.46           O  
ATOM   2572  CB  ASN A 233      28.201   8.001  18.212  1.00  0.46           C  
ATOM   2573  CG  ASN A 233      29.603   8.601  18.414  1.00  0.46           C  
ATOM   2574  OD1 ASN A 233      30.393   8.677  17.476  1.00  0.46           O  
ATOM   2575  ND2 ASN A 233      29.920   9.022  19.641  1.00  0.46           N  
ATOM   2576  H   ASN A 233      28.045  10.529  18.906  1.00  0.00           H  
ATOM   2577  HA  ASN A 233      26.137   8.489  17.997  1.00  0.00           H  
ATOM   2578  HB3 ASN A 233      28.257   7.195  17.480  1.00  0.00           H  
ATOM   2579  HB2 ASN A 233      27.917   7.521  19.150  1.00  0.00           H  
ATOM   2580 HD22 ASN A 233      30.832   9.415  19.820  1.00  0.00           H  
ATOM   2581 HD21 ASN A 233      29.251   8.955  20.401  1.00  0.00           H  
ATOM   2582  N   PHE A 234      26.112   9.072  15.579  1.00  0.56           N  
ATOM   2583  CA  PHE A 234      26.013   9.079  14.111  1.00  0.56           C  
ATOM   2584  C   PHE A 234      26.400  10.381  13.397  1.00  0.56           C  
ATOM   2585  O   PHE A 234      26.677  10.362  12.201  1.00  0.56           O  
ATOM   2586  CB  PHE A 234      24.634   8.544  13.653  1.00  0.56           C  
ATOM   2587  CG  PHE A 234      23.398   9.030  14.403  1.00  0.56           C  
ATOM   2588  CD1 PHE A 234      23.145  10.406  14.609  1.00  0.56           C  
ATOM   2589  CD2 PHE A 234      22.475   8.081  14.893  1.00  0.56           C  
ATOM   2590  CE1 PHE A 234      22.004  10.819  15.323  1.00  0.56           C  
ATOM   2591  CE2 PHE A 234      21.325   8.497  15.587  1.00  0.56           C  
ATOM   2592  CZ  PHE A 234      21.090   9.865  15.810  1.00  0.56           C  
ATOM   2593  H   PHE A 234      25.302   8.702  16.058  1.00  0.00           H  
ATOM   2594  HA  PHE A 234      26.749   8.355  13.766  1.00  0.00           H  
ATOM   2595  HB3 PHE A 234      24.663   7.456  13.715  1.00  0.00           H  
ATOM   2596  HB2 PHE A 234      24.483   8.754  12.593  1.00  0.00           H  
ATOM   2597  HD1 PHE A 234      23.815  11.159  14.226  1.00  0.00           H  
ATOM   2598  HD2 PHE A 234      22.638   7.023  14.739  1.00  0.00           H  
ATOM   2599  HE1 PHE A 234      21.826  11.870  15.493  1.00  0.00           H  
ATOM   2600  HE2 PHE A 234      20.627   7.761  15.953  1.00  0.00           H  
ATOM   2601  HZ  PHE A 234      20.210  10.180  16.352  1.00  0.00           H  
ATOM   2602  N   VAL A 235      26.473  11.483  14.145  1.00  0.62           N  
ATOM   2603  CA  VAL A 235      26.920  12.813  13.761  1.00  0.62           C  
ATOM   2604  C   VAL A 235      28.293  12.778  13.048  1.00  0.62           C  
ATOM   2605  O   VAL A 235      28.474  13.398  11.998  1.00  0.62           O  
ATOM   2606  CB  VAL A 235      26.900  13.708  15.034  1.00  0.62           C  
ATOM   2607  CG1 VAL A 235      27.204  15.184  14.725  1.00  0.62           C  
ATOM   2608  CG2 VAL A 235      25.569  13.616  15.816  1.00  0.62           C  
ATOM   2609  H   VAL A 235      26.280  11.349  15.125  1.00  0.00           H  
ATOM   2610  HA  VAL A 235      26.183  13.200  13.061  1.00  0.00           H  
ATOM   2611  HB  VAL A 235      27.679  13.347  15.706  1.00  0.00           H  
ATOM   2612 HG11 VAL A 235      27.207  15.789  15.632  1.00  0.00           H  
ATOM   2613 HG12 VAL A 235      28.176  15.322  14.250  1.00  0.00           H  
ATOM   2614 HG13 VAL A 235      26.448  15.604  14.062  1.00  0.00           H  
ATOM   2615 HG21 VAL A 235      25.560  14.306  16.660  1.00  0.00           H  
ATOM   2616 HG22 VAL A 235      24.719  13.871  15.181  1.00  0.00           H  
ATOM   2617 HG23 VAL A 235      25.389  12.623  16.229  1.00  0.00           H  
ATOM   2618  N   LEU A 236      29.249  12.013  13.595  1.00  0.63           N  
ATOM   2619  CA  LEU A 236      30.622  11.971  13.099  1.00  0.63           C  
ATOM   2620  C   LEU A 236      30.731  10.974  11.925  1.00  0.63           C  
ATOM   2621  O   LEU A 236      31.141  11.359  10.829  1.00  0.63           O  
ATOM   2622  CB  LEU A 236      31.554  11.550  14.262  1.00  0.63           C  
ATOM   2623  CG  LEU A 236      32.963  12.188  14.234  1.00  0.63           C  
ATOM   2624  CD1 LEU A 236      33.742  11.798  15.499  1.00  0.63           C  
ATOM   2625  CD2 LEU A 236      33.783  11.819  12.987  1.00  0.63           C  
ATOM   2626  H   LEU A 236      29.009  11.471  14.417  1.00  0.00           H  
ATOM   2627  HA  LEU A 236      30.906  12.967  12.751  1.00  0.00           H  
ATOM   2628  HB3 LEU A 236      31.639  10.464  14.332  1.00  0.00           H  
ATOM   2629  HB2 LEU A 236      31.092  11.850  15.204  1.00  0.00           H  
ATOM   2630  HG  LEU A 236      32.846  13.274  14.247  1.00  0.00           H  
ATOM   2631 HD11 LEU A 236      34.737  12.238  15.509  1.00  0.00           H  
ATOM   2632 HD12 LEU A 236      33.234  12.130  16.401  1.00  0.00           H  
ATOM   2633 HD13 LEU A 236      33.864  10.716  15.571  1.00  0.00           H  
ATOM   2634 HD21 LEU A 236      33.334  12.204  12.072  1.00  0.00           H  
ATOM   2635 HD22 LEU A 236      34.787  12.241  13.039  1.00  0.00           H  
ATOM   2636 HD23 LEU A 236      33.884  10.738  12.880  1.00  0.00           H  
ATOM   2637  N   ILE A 237      30.337   9.703  12.111  1.00  0.63           N  
ATOM   2638  CA  ILE A 237      30.458   8.669  11.077  1.00  0.63           C  
ATOM   2639  C   ILE A 237      29.508   8.873   9.880  1.00  0.63           C  
ATOM   2640  O   ILE A 237      29.847   8.445   8.778  1.00  0.63           O  
ATOM   2641  CB  ILE A 237      30.235   7.239  11.648  1.00  0.63           C  
ATOM   2642  CG1 ILE A 237      28.857   7.028  12.328  1.00  0.63           C  
ATOM   2643  CG2 ILE A 237      31.389   6.844  12.588  1.00  0.63           C  
ATOM   2644  CD1 ILE A 237      28.543   5.561  12.650  1.00  0.63           C  
ATOM   2645  H   ILE A 237      29.895   9.424  12.975  1.00  0.00           H  
ATOM   2646  HA  ILE A 237      31.475   8.717  10.681  1.00  0.00           H  
ATOM   2647  HB  ILE A 237      30.282   6.547  10.805  1.00  0.00           H  
ATOM   2648 HG13 ILE A 237      28.049   7.406  11.703  1.00  0.00           H  
ATOM   2649 HG12 ILE A 237      28.816   7.610  13.249  1.00  0.00           H  
ATOM   2650 HG21 ILE A 237      31.319   5.799  12.891  1.00  0.00           H  
ATOM   2651 HG22 ILE A 237      32.356   6.973  12.101  1.00  0.00           H  
ATOM   2652 HG23 ILE A 237      31.390   7.450  13.494  1.00  0.00           H  
ATOM   2653 HD11 ILE A 237      27.467   5.400  12.711  1.00  0.00           H  
ATOM   2654 HD12 ILE A 237      28.932   4.887  11.886  1.00  0.00           H  
ATOM   2655 HD13 ILE A 237      28.973   5.269  13.608  1.00  0.00           H  
ATOM   2656  N   GLY A 238      28.366   9.535  10.095  1.00  0.68           N  
ATOM   2657  CA  GLY A 238      27.398   9.877   9.071  1.00  0.68           C  
ATOM   2658  C   GLY A 238      27.956  10.946   8.134  1.00  0.68           C  
ATOM   2659  O   GLY A 238      27.741  10.874   6.926  1.00  0.68           O  
ATOM   2660  H   GLY A 238      28.135   9.835  11.038  1.00  0.00           H  
ATOM   2661  HA3 GLY A 238      26.502  10.254   9.560  1.00  0.00           H  
ATOM   2662  HA2 GLY A 238      27.093   8.989   8.519  1.00  0.00           H  
ATOM   2663  N   SER A 239      28.738  11.894   8.671  1.00  0.68           N  
ATOM   2664  CA  SER A 239      29.421  12.941   7.906  1.00  0.68           C  
ATOM   2665  C   SER A 239      30.471  12.316   6.964  1.00  0.68           C  
ATOM   2666  O   SER A 239      30.611  12.722   5.809  1.00  0.68           O  
ATOM   2667  CB  SER A 239      30.115  13.942   8.867  1.00  0.68           C  
ATOM   2668  OG  SER A 239      29.201  14.695   9.658  1.00  0.68           O  
ATOM   2669  H   SER A 239      28.901  11.868   9.668  1.00  0.00           H  
ATOM   2670  HA  SER A 239      28.691  13.468   7.295  1.00  0.00           H  
ATOM   2671  HB3 SER A 239      30.701  14.648   8.278  1.00  0.00           H  
ATOM   2672  HB2 SER A 239      30.830  13.447   9.521  1.00  0.00           H  
ATOM   2673  HG  SER A 239      28.899  14.139  10.381  1.00  0.00           H  
ATOM   2674  N   PHE A 240      31.183  11.287   7.446  1.00  0.70           N  
ATOM   2675  CA  PHE A 240      32.222  10.577   6.706  1.00  0.70           C  
ATOM   2676  C   PHE A 240      31.690   9.827   5.472  1.00  0.70           C  
ATOM   2677  O   PHE A 240      32.260   9.975   4.394  1.00  0.70           O  
ATOM   2678  CB  PHE A 240      33.053   9.694   7.662  1.00  0.70           C  
ATOM   2679  CG  PHE A 240      34.199   8.935   7.014  1.00  0.70           C  
ATOM   2680  CD1 PHE A 240      34.059   7.573   6.670  1.00  0.70           C  
ATOM   2681  CD2 PHE A 240      35.363   9.626   6.614  1.00  0.70           C  
ATOM   2682  CE1 PHE A 240      35.084   6.918   5.999  1.00  0.70           C  
ATOM   2683  CE2 PHE A 240      36.372   8.955   5.935  1.00  0.70           C  
ATOM   2684  CZ  PHE A 240      36.235   7.606   5.634  1.00  0.70           C  
ATOM   2685  H   PHE A 240      31.014  10.973   8.391  1.00  0.00           H  
ATOM   2686  HA  PHE A 240      32.901  11.341   6.336  1.00  0.00           H  
ATOM   2687  HB3 PHE A 240      32.408   8.993   8.193  1.00  0.00           H  
ATOM   2688  HB2 PHE A 240      33.489  10.334   8.431  1.00  0.00           H  
ATOM   2689  HD1 PHE A 240      33.156   7.037   6.927  1.00  0.00           H  
ATOM   2690  HD2 PHE A 240      35.470  10.679   6.830  1.00  0.00           H  
ATOM   2691  HE1 PHE A 240      34.979   5.874   5.746  1.00  0.00           H  
ATOM   2692  HE2 PHE A 240      37.262   9.487   5.635  1.00  0.00           H  
ATOM   2693  HZ  PHE A 240      37.023   7.091   5.104  1.00  0.00           H  
ATOM   2694  N   VAL A 241      30.608   9.059   5.642  1.00  0.73           N  
ATOM   2695  CA  VAL A 241      30.034   8.243   4.578  1.00  0.73           C  
ATOM   2696  C   VAL A 241      29.218   9.083   3.583  1.00  0.73           C  
ATOM   2697  O   VAL A 241      29.210   8.767   2.396  1.00  0.73           O  
ATOM   2698  CB  VAL A 241      29.160   7.119   5.196  1.00  0.73           C  
ATOM   2699  CG1 VAL A 241      30.011   6.138   6.021  1.00  0.73           C  
ATOM   2700  CG2 VAL A 241      27.979   7.623   6.044  1.00  0.73           C  
ATOM   2701  H   VAL A 241      30.209   8.975   6.569  1.00  0.00           H  
ATOM   2702  HA  VAL A 241      30.844   7.791   4.011  1.00  0.00           H  
ATOM   2703  HB  VAL A 241      28.735   6.545   4.369  1.00  0.00           H  
ATOM   2704 HG11 VAL A 241      29.403   5.318   6.405  1.00  0.00           H  
ATOM   2705 HG12 VAL A 241      30.800   5.694   5.417  1.00  0.00           H  
ATOM   2706 HG13 VAL A 241      30.480   6.623   6.877  1.00  0.00           H  
ATOM   2707 HG21 VAL A 241      27.442   6.796   6.508  1.00  0.00           H  
ATOM   2708 HG22 VAL A 241      28.324   8.269   6.840  1.00  0.00           H  
ATOM   2709 HG23 VAL A 241      27.257   8.188   5.455  1.00  0.00           H  
ATOM   2710  N   SER A 242      28.550  10.145   4.052  1.00  0.74           N  
ATOM   2711  CA  SER A 242      27.702  10.981   3.207  1.00  0.74           C  
ATOM   2712  C   SER A 242      28.516  11.980   2.372  1.00  0.74           C  
ATOM   2713  O   SER A 242      28.100  12.270   1.259  1.00  0.74           O  
ATOM   2714  CB  SER A 242      26.651  11.728   4.063  1.00  0.74           C  
ATOM   2715  OG  SER A 242      27.180  12.649   5.003  1.00  0.74           O  
ATOM   2716  H   SER A 242      28.585  10.354   5.041  1.00  0.00           H  
ATOM   2717  HA  SER A 242      27.161  10.339   2.508  1.00  0.00           H  
ATOM   2718  HB3 SER A 242      26.025  11.017   4.597  1.00  0.00           H  
ATOM   2719  HB2 SER A 242      25.984  12.266   3.396  1.00  0.00           H  
ATOM   2720  HG  SER A 242      27.455  12.136   5.761  1.00  0.00           H  
ATOM   2721  N   PHE A 243      29.658  12.485   2.863  1.00  0.74           N  
ATOM   2722  CA  PHE A 243      30.374  13.592   2.228  1.00  0.74           C  
ATOM   2723  C   PHE A 243      31.837  13.257   1.930  1.00  0.74           C  
ATOM   2724  O   PHE A 243      32.276  13.361   0.784  1.00  0.74           O  
ATOM   2725  CB  PHE A 243      30.188  14.872   3.065  1.00  0.74           C  
ATOM   2726  CG  PHE A 243      30.869  16.106   2.502  1.00  0.74           C  
ATOM   2727  CD1 PHE A 243      30.398  16.688   1.307  1.00  0.74           C  
ATOM   2728  CD2 PHE A 243      31.990  16.656   3.159  1.00  0.74           C  
ATOM   2729  CE1 PHE A 243      31.058  17.805   0.763  1.00  0.74           C  
ATOM   2730  CE2 PHE A 243      32.646  17.776   2.617  1.00  0.74           C  
ATOM   2731  CZ  PHE A 243      32.180  18.346   1.419  1.00  0.74           C  
ATOM   2732  H   PHE A 243      29.903  12.249   3.816  1.00  0.00           H  
ATOM   2733  HA  PHE A 243      29.939  13.809   1.252  1.00  0.00           H  
ATOM   2734  HB3 PHE A 243      30.527  14.713   4.089  1.00  0.00           H  
ATOM   2735  HB2 PHE A 243      29.123  15.083   3.136  1.00  0.00           H  
ATOM   2736  HD1 PHE A 243      29.541  16.271   0.797  1.00  0.00           H  
ATOM   2737  HD2 PHE A 243      32.355  16.217   4.075  1.00  0.00           H  
ATOM   2738  HE1 PHE A 243      30.705  18.242  -0.158  1.00  0.00           H  
ATOM   2739  HE2 PHE A 243      33.508  18.194   3.118  1.00  0.00           H  
ATOM   2740  HZ  PHE A 243      32.682  19.203   1.001  1.00  0.00           H  
ATOM   2741  N   PHE A 244      32.613  12.838   2.932  1.00  0.75           N  
ATOM   2742  CA  PHE A 244      34.059  12.629   2.783  1.00  0.75           C  
ATOM   2743  C   PHE A 244      34.450  11.435   1.889  1.00  0.75           C  
ATOM   2744  O   PHE A 244      35.463  11.534   1.199  1.00  0.75           O  
ATOM   2745  CB  PHE A 244      34.773  12.606   4.147  1.00  0.75           C  
ATOM   2746  CG  PHE A 244      34.776  13.950   4.859  1.00  0.75           C  
ATOM   2747  CD1 PHE A 244      35.675  14.961   4.454  1.00  0.75           C  
ATOM   2748  CD2 PHE A 244      33.776  14.269   5.802  1.00  0.75           C  
ATOM   2749  CE1 PHE A 244      35.604  16.227   5.024  1.00  0.75           C  
ATOM   2750  CE2 PHE A 244      33.724  15.539   6.360  1.00  0.75           C  
ATOM   2751  CZ  PHE A 244      34.636  16.513   5.978  1.00  0.75           C  
ATOM   2752  H   PHE A 244      32.211  12.654   3.840  1.00  0.00           H  
ATOM   2753  HA  PHE A 244      34.451  13.509   2.271  1.00  0.00           H  
ATOM   2754  HB3 PHE A 244      35.812  12.298   4.014  1.00  0.00           H  
ATOM   2755  HB2 PHE A 244      34.327  11.852   4.791  1.00  0.00           H  
ATOM   2756  HD1 PHE A 244      36.416  14.756   3.696  1.00  0.00           H  
ATOM   2757  HD2 PHE A 244      33.044  13.535   6.092  1.00  0.00           H  
ATOM   2758  HE1 PHE A 244      36.299  16.994   4.715  1.00  0.00           H  
ATOM   2759  HE2 PHE A 244      32.955  15.777   7.077  1.00  0.00           H  
ATOM   2760  HZ  PHE A 244      34.580  17.501   6.411  1.00  0.00           H  
ATOM   2761  N   ILE A 245      33.635  10.363   1.869  1.00  0.76           N  
ATOM   2762  CA  ILE A 245      33.790   9.222   0.958  1.00  0.76           C  
ATOM   2763  C   ILE A 245      33.529   9.582  -0.526  1.00  0.76           C  
ATOM   2764  O   ILE A 245      34.433   9.342  -1.327  1.00  0.76           O  
ATOM   2765  CB  ILE A 245      32.968   7.967   1.403  1.00  0.76           C  
ATOM   2766  CG1 ILE A 245      33.640   7.320   2.637  1.00  0.76           C  
ATOM   2767  CG2 ILE A 245      32.761   6.899   0.296  1.00  0.76           C  
ATOM   2768  CD1 ILE A 245      32.838   6.181   3.290  1.00  0.76           C  
ATOM   2769  H   ILE A 245      32.840  10.333   2.494  1.00  0.00           H  
ATOM   2770  HA  ILE A 245      34.843   8.937   1.013  1.00  0.00           H  
ATOM   2771  HB  ILE A 245      31.981   8.304   1.721  1.00  0.00           H  
ATOM   2772 HG13 ILE A 245      33.835   8.080   3.393  1.00  0.00           H  
ATOM   2773 HG12 ILE A 245      34.620   6.937   2.352  1.00  0.00           H  
ATOM   2774 HG21 ILE A 245      32.240   6.018   0.668  1.00  0.00           H  
ATOM   2775 HG22 ILE A 245      32.158   7.270  -0.533  1.00  0.00           H  
ATOM   2776 HG23 ILE A 245      33.717   6.564  -0.108  1.00  0.00           H  
ATOM   2777 HD11 ILE A 245      32.775   6.320   4.368  1.00  0.00           H  
ATOM   2778 HD12 ILE A 245      31.817   6.120   2.914  1.00  0.00           H  
ATOM   2779 HD13 ILE A 245      33.313   5.217   3.110  1.00  0.00           H  
ATOM   2780  N   PRO A 246      32.369  10.190  -0.884  1.00  0.80           N  
ATOM   2781  CA  PRO A 246      32.152  10.669  -2.262  1.00  0.80           C  
ATOM   2782  C   PRO A 246      33.091  11.803  -2.712  1.00  0.80           C  
ATOM   2783  O   PRO A 246      33.419  11.837  -3.894  1.00  0.80           O  
ATOM   2784  CB  PRO A 246      30.668  11.059  -2.317  1.00  0.80           C  
ATOM   2785  CG  PRO A 246      30.268  11.288  -0.872  1.00  0.80           C  
ATOM   2786  CD  PRO A 246      31.139  10.308  -0.096  1.00  0.80           C  
ATOM   2787  HA  PRO A 246      32.310   9.836  -2.948  1.00  0.00           H  
ATOM   2788  HB3 PRO A 246      30.099  10.227  -2.732  1.00  0.00           H  
ATOM   2789  HB2 PRO A 246      30.463  11.931  -2.941  1.00  0.00           H  
ATOM   2790  HG3 PRO A 246      29.201  11.154  -0.692  1.00  0.00           H  
ATOM   2791  HG2 PRO A 246      30.524  12.309  -0.597  1.00  0.00           H  
ATOM   2792  HD2 PRO A 246      31.281  10.645   0.929  1.00  0.00           H  
ATOM   2793  HD3 PRO A 246      30.656   9.330  -0.062  1.00  0.00           H  
ATOM   2794  N   LEU A 247      33.560  12.655  -1.781  1.00  0.71           N  
ATOM   2795  CA  LEU A 247      34.604  13.662  -2.016  1.00  0.71           C  
ATOM   2796  C   LEU A 247      35.953  13.032  -2.408  1.00  0.71           C  
ATOM   2797  O   LEU A 247      36.570  13.505  -3.359  1.00  0.71           O  
ATOM   2798  CB  LEU A 247      34.708  14.582  -0.776  1.00  0.71           C  
ATOM   2799  CG  LEU A 247      35.893  15.574  -0.697  1.00  0.71           C  
ATOM   2800  CD1 LEU A 247      35.979  16.505  -1.922  1.00  0.71           C  
ATOM   2801  CD2 LEU A 247      35.847  16.359   0.633  1.00  0.71           C  
ATOM   2802  H   LEU A 247      33.220  12.590  -0.831  1.00  0.00           H  
ATOM   2803  HA  LEU A 247      34.275  14.271  -2.860  1.00  0.00           H  
ATOM   2804  HB3 LEU A 247      34.771  13.946   0.103  1.00  0.00           H  
ATOM   2805  HB2 LEU A 247      33.777  15.143  -0.682  1.00  0.00           H  
ATOM   2806  HG  LEU A 247      36.815  14.991  -0.669  1.00  0.00           H  
ATOM   2807 HD11 LEU A 247      36.196  17.536  -1.644  1.00  0.00           H  
ATOM   2808 HD12 LEU A 247      36.783  16.191  -2.586  1.00  0.00           H  
ATOM   2809 HD13 LEU A 247      35.056  16.505  -2.502  1.00  0.00           H  
ATOM   2810 HD21 LEU A 247      36.803  16.296   1.154  1.00  0.00           H  
ATOM   2811 HD22 LEU A 247      35.621  17.416   0.490  1.00  0.00           H  
ATOM   2812 HD23 LEU A 247      35.089  15.970   1.314  1.00  0.00           H  
ATOM   2813  N   THR A 248      36.365  11.962  -1.702  1.00  0.75           N  
ATOM   2814  CA  THR A 248      37.585  11.200  -1.991  1.00  0.75           C  
ATOM   2815  C   THR A 248      37.534  10.509  -3.369  1.00  0.75           C  
ATOM   2816  O   THR A 248      38.538  10.531  -4.080  1.00  0.75           O  
ATOM   2817  CB  THR A 248      37.865  10.128  -0.900  1.00  0.75           C  
ATOM   2818  OG1 THR A 248      38.112  10.779   0.330  1.00  0.75           O  
ATOM   2819  CG2 THR A 248      39.051   9.181  -1.165  1.00  0.75           C  
ATOM   2820  H   THR A 248      35.801  11.628  -0.933  1.00  0.00           H  
ATOM   2821  HA  THR A 248      38.418  11.906  -2.005  1.00  0.00           H  
ATOM   2822  HB  THR A 248      36.974   9.517  -0.755  1.00  0.00           H  
ATOM   2823  HG1 THR A 248      37.296  11.200   0.623  1.00  0.00           H  
ATOM   2824 HG21 THR A 248      39.260   8.562  -0.292  1.00  0.00           H  
ATOM   2825 HG22 THR A 248      38.849   8.500  -1.992  1.00  0.00           H  
ATOM   2826 HG23 THR A 248      39.959   9.739  -1.401  1.00  0.00           H  
ATOM   2827  N   ILE A 249      36.362   9.966  -3.742  1.00  0.80           N  
ATOM   2828  CA  ILE A 249      36.116   9.349  -5.048  1.00  0.80           C  
ATOM   2829  C   ILE A 249      36.096  10.388  -6.191  1.00  0.80           C  
ATOM   2830  O   ILE A 249      36.665  10.115  -7.244  1.00  0.80           O  
ATOM   2831  CB  ILE A 249      34.795   8.522  -5.057  1.00  0.80           C  
ATOM   2832  CG1 ILE A 249      34.876   7.337  -4.064  1.00  0.80           C  
ATOM   2833  CG2 ILE A 249      34.374   8.001  -6.453  1.00  0.80           C  
ATOM   2834  CD1 ILE A 249      33.509   6.761  -3.665  1.00  0.80           C  
ATOM   2835  H   ILE A 249      35.578   9.987  -3.103  1.00  0.00           H  
ATOM   2836  HA  ILE A 249      36.940   8.660  -5.246  1.00  0.00           H  
ATOM   2837  HB  ILE A 249      34.004   9.184  -4.704  1.00  0.00           H  
ATOM   2838 HG13 ILE A 249      35.387   7.633  -3.149  1.00  0.00           H  
ATOM   2839 HG12 ILE A 249      35.492   6.546  -4.493  1.00  0.00           H  
ATOM   2840 HG21 ILE A 249      33.491   7.365  -6.393  1.00  0.00           H  
ATOM   2841 HG22 ILE A 249      34.120   8.807  -7.141  1.00  0.00           H  
ATOM   2842 HG23 ILE A 249      35.170   7.410  -6.909  1.00  0.00           H  
ATOM   2843 HD11 ILE A 249      33.584   6.204  -2.731  1.00  0.00           H  
ATOM   2844 HD12 ILE A 249      32.766   7.545  -3.517  1.00  0.00           H  
ATOM   2845 HD13 ILE A 249      33.130   6.077  -4.424  1.00  0.00           H  
ATOM   2846  N   MET A 250      35.493  11.568  -5.957  1.00  0.69           N  
ATOM   2847  CA  MET A 250      35.454  12.685  -6.908  1.00  0.69           C  
ATOM   2848  C   MET A 250      36.835  13.324  -7.158  1.00  0.69           C  
ATOM   2849  O   MET A 250      37.083  13.768  -8.277  1.00  0.69           O  
ATOM   2850  CB  MET A 250      34.400  13.721  -6.463  1.00  0.69           C  
ATOM   2851  CG  MET A 250      32.957  13.226  -6.681  1.00  0.69           C  
ATOM   2852  SD  MET A 250      31.671  14.163  -5.806  1.00  0.69           S  
ATOM   2853  CE  MET A 250      31.557  15.621  -6.871  1.00  0.69           C  
ATOM   2854  H   MET A 250      35.031  11.724  -5.070  1.00  0.00           H  
ATOM   2855  HA  MET A 250      35.122  12.288  -7.868  1.00  0.00           H  
ATOM   2856  HB3 MET A 250      34.530  14.643  -7.032  1.00  0.00           H  
ATOM   2857  HB2 MET A 250      34.553  13.990  -5.417  1.00  0.00           H  
ATOM   2858  HG3 MET A 250      32.865  12.187  -6.367  1.00  0.00           H  
ATOM   2859  HG2 MET A 250      32.724  13.230  -7.746  1.00  0.00           H  
ATOM   2860  HE1 MET A 250      30.796  16.305  -6.494  1.00  0.00           H  
ATOM   2861  HE2 MET A 250      32.510  16.149  -6.908  1.00  0.00           H  
ATOM   2862  HE3 MET A 250      31.281  15.321  -7.881  1.00  0.00           H  
ATOM   2863  N   VAL A 251      37.722  13.310  -6.146  1.00  0.65           N  
ATOM   2864  CA  VAL A 251      39.129  13.704  -6.262  1.00  0.65           C  
ATOM   2865  C   VAL A 251      39.960  12.674  -7.056  1.00  0.65           C  
ATOM   2866  O   VAL A 251      40.770  13.079  -7.889  1.00  0.65           O  
ATOM   2867  CB  VAL A 251      39.758  13.952  -4.856  1.00  0.65           C  
ATOM   2868  CG1 VAL A 251      41.301  13.935  -4.785  1.00  0.65           C  
ATOM   2869  CG2 VAL A 251      39.246  15.280  -4.272  1.00  0.65           C  
ATOM   2870  H   VAL A 251      37.433  12.960  -5.242  1.00  0.00           H  
ATOM   2871  HA  VAL A 251      39.165  14.644  -6.818  1.00  0.00           H  
ATOM   2872  HB  VAL A 251      39.407  13.161  -4.192  1.00  0.00           H  
ATOM   2873 HG11 VAL A 251      41.650  14.215  -3.790  1.00  0.00           H  
ATOM   2874 HG12 VAL A 251      41.714  12.947  -4.990  1.00  0.00           H  
ATOM   2875 HG13 VAL A 251      41.733  14.640  -5.495  1.00  0.00           H  
ATOM   2876 HG21 VAL A 251      39.552  15.399  -3.232  1.00  0.00           H  
ATOM   2877 HG22 VAL A 251      39.633  16.131  -4.832  1.00  0.00           H  
ATOM   2878 HG23 VAL A 251      38.160  15.340  -4.304  1.00  0.00           H  
ATOM   2879  N   ILE A 252      39.722  11.372  -6.816  1.00  0.77           N  
ATOM   2880  CA  ILE A 252      40.363  10.264  -7.531  1.00  0.77           C  
ATOM   2881  C   ILE A 252      39.990  10.229  -9.027  1.00  0.77           C  
ATOM   2882  O   ILE A 252      40.894  10.177  -9.860  1.00  0.77           O  
ATOM   2883  CB  ILE A 252      40.070   8.894  -6.842  1.00  0.77           C  
ATOM   2884  CG1 ILE A 252      40.886   8.774  -5.534  1.00  0.77           C  
ATOM   2885  CG2 ILE A 252      40.289   7.637  -7.715  1.00  0.77           C  
ATOM   2886  CD1 ILE A 252      40.363   7.705  -4.563  1.00  0.77           C  
ATOM   2887  H   ILE A 252      39.052  11.113  -6.104  1.00  0.00           H  
ATOM   2888  HA  ILE A 252      41.441  10.436  -7.480  1.00  0.00           H  
ATOM   2889  HB  ILE A 252      39.016   8.897  -6.562  1.00  0.00           H  
ATOM   2890 HG13 ILE A 252      40.900   9.729  -5.008  1.00  0.00           H  
ATOM   2891 HG12 ILE A 252      41.929   8.562  -5.775  1.00  0.00           H  
ATOM   2892 HG21 ILE A 252      40.125   6.721  -7.147  1.00  0.00           H  
ATOM   2893 HG22 ILE A 252      39.595   7.596  -8.555  1.00  0.00           H  
ATOM   2894 HG23 ILE A 252      41.306   7.601  -8.109  1.00  0.00           H  
ATOM   2895 HD11 ILE A 252      40.716   7.901  -3.551  1.00  0.00           H  
ATOM   2896 HD12 ILE A 252      39.274   7.685  -4.533  1.00  0.00           H  
ATOM   2897 HD13 ILE A 252      40.712   6.710  -4.842  1.00  0.00           H  
ATOM   2898  N   THR A 253      38.683  10.313  -9.337  1.00  0.76           N  
ATOM   2899  CA  THR A 253      38.164  10.366 -10.707  1.00  0.76           C  
ATOM   2900  C   THR A 253      38.517  11.673 -11.450  1.00  0.76           C  
ATOM   2901  O   THR A 253      38.582  11.624 -12.676  1.00  0.76           O  
ATOM   2902  CB  THR A 253      36.626  10.167 -10.784  1.00  0.76           C  
ATOM   2903  OG1 THR A 253      35.921  11.187 -10.103  1.00  0.76           O  
ATOM   2904  CG2 THR A 253      36.160   8.795 -10.276  1.00  0.76           C  
ATOM   2905  H   THR A 253      37.997  10.350  -8.594  1.00  0.00           H  
ATOM   2906  HA  THR A 253      38.621   9.542 -11.254  1.00  0.00           H  
ATOM   2907  HB  THR A 253      36.315  10.236 -11.829  1.00  0.00           H  
ATOM   2908  HG1 THR A 253      36.032  11.050  -9.158  1.00  0.00           H  
ATOM   2909 HG21 THR A 253      35.073   8.713 -10.308  1.00  0.00           H  
ATOM   2910 HG22 THR A 253      36.567   7.999 -10.899  1.00  0.00           H  
ATOM   2911 HG23 THR A 253      36.477   8.597  -9.253  1.00  0.00           H  
ATOM   2912  N   TYR A 254      38.800  12.781 -10.733  1.00  0.61           N  
ATOM   2913  CA  TYR A 254      39.339  14.015 -11.317  1.00  0.61           C  
ATOM   2914  C   TYR A 254      40.739  13.801 -11.919  1.00  0.61           C  
ATOM   2915  O   TYR A 254      40.935  14.121 -13.090  1.00  0.61           O  
ATOM   2916  CB  TYR A 254      39.293  15.180 -10.299  1.00  0.61           C  
ATOM   2917  CG  TYR A 254      40.033  16.443 -10.717  1.00  0.61           C  
ATOM   2918  CD1 TYR A 254      39.413  17.373 -11.577  1.00  0.61           C  
ATOM   2919  CD2 TYR A 254      41.356  16.672 -10.279  1.00  0.61           C  
ATOM   2920  CE1 TYR A 254      40.114  18.516 -12.008  1.00  0.61           C  
ATOM   2921  CE2 TYR A 254      42.061  17.809 -10.718  1.00  0.61           C  
ATOM   2922  CZ  TYR A 254      41.442  18.730 -11.585  1.00  0.61           C  
ATOM   2923  OH  TYR A 254      42.130  19.826 -12.017  1.00  0.61           O  
ATOM   2924  H   TYR A 254      38.708  12.763  -9.727  1.00  0.00           H  
ATOM   2925  HA  TYR A 254      38.676  14.290 -12.140  1.00  0.00           H  
ATOM   2926  HB3 TYR A 254      39.714  14.857  -9.349  1.00  0.00           H  
ATOM   2927  HB2 TYR A 254      38.255  15.438 -10.086  1.00  0.00           H  
ATOM   2928  HD1 TYR A 254      38.402  17.204 -11.919  1.00  0.00           H  
ATOM   2929  HD2 TYR A 254      41.843  15.964  -9.623  1.00  0.00           H  
ATOM   2930  HE1 TYR A 254      39.633  19.218 -12.673  1.00  0.00           H  
ATOM   2931  HE2 TYR A 254      43.077  17.971 -10.390  1.00  0.00           H  
ATOM   2932  HH  TYR A 254      41.615  20.393 -12.594  1.00  0.00           H  
ATOM   2933  N   PHE A 255      41.670  13.239 -11.128  1.00  0.62           N  
ATOM   2934  CA  PHE A 255      43.032  12.941 -11.578  1.00  0.62           C  
ATOM   2935  C   PHE A 255      43.114  11.845 -12.654  1.00  0.62           C  
ATOM   2936  O   PHE A 255      43.979  11.940 -13.522  1.00  0.62           O  
ATOM   2937  CB  PHE A 255      43.954  12.640 -10.379  1.00  0.62           C  
ATOM   2938  CG  PHE A 255      44.292  13.855  -9.530  1.00  0.62           C  
ATOM   2939  CD1 PHE A 255      45.004  14.938 -10.091  1.00  0.62           C  
ATOM   2940  CD2 PHE A 255      43.875  13.933  -8.185  1.00  0.62           C  
ATOM   2941  CE1 PHE A 255      45.281  16.061  -9.322  1.00  0.62           C  
ATOM   2942  CE2 PHE A 255      44.164  15.064  -7.433  1.00  0.62           C  
ATOM   2943  CZ  PHE A 255      44.860  16.124  -8.000  1.00  0.62           C  
ATOM   2944  H   PHE A 255      41.444  12.999 -10.172  1.00  0.00           H  
ATOM   2945  HA  PHE A 255      43.408  13.844 -12.061  1.00  0.00           H  
ATOM   2946  HB3 PHE A 255      44.897  12.218 -10.731  1.00  0.00           H  
ATOM   2947  HB2 PHE A 255      43.500  11.873  -9.749  1.00  0.00           H  
ATOM   2948  HD1 PHE A 255      45.332  14.902 -11.120  1.00  0.00           H  
ATOM   2949  HD2 PHE A 255      43.336  13.115  -7.731  1.00  0.00           H  
ATOM   2950  HE1 PHE A 255      45.822  16.890  -9.755  1.00  0.00           H  
ATOM   2951  HE2 PHE A 255      43.849  15.121  -6.402  1.00  0.00           H  
ATOM   2952  HZ  PHE A 255      45.079  17.001  -7.408  1.00  0.00           H  
ATOM   2953  N   LEU A 256      42.190  10.868 -12.619  1.00  0.78           N  
ATOM   2954  CA  LEU A 256      42.033   9.850 -13.661  1.00  0.78           C  
ATOM   2955  C   LEU A 256      41.483  10.423 -14.980  1.00  0.78           C  
ATOM   2956  O   LEU A 256      41.915   9.968 -16.037  1.00  0.78           O  
ATOM   2957  CB  LEU A 256      41.117   8.718 -13.155  1.00  0.78           C  
ATOM   2958  CG  LEU A 256      41.747   7.782 -12.103  1.00  0.78           C  
ATOM   2959  CD1 LEU A 256      40.678   6.852 -11.495  1.00  0.78           C  
ATOM   2960  CD2 LEU A 256      42.945   6.988 -12.664  1.00  0.78           C  
ATOM   2961  H   LEU A 256      41.521  10.841 -11.862  1.00  0.00           H  
ATOM   2962  HA  LEU A 256      43.019   9.438 -13.881  1.00  0.00           H  
ATOM   2963  HB3 LEU A 256      40.813   8.096 -13.994  1.00  0.00           H  
ATOM   2964  HB2 LEU A 256      40.200   9.160 -12.771  1.00  0.00           H  
ATOM   2965  HG  LEU A 256      42.123   8.403 -11.290  1.00  0.00           H  
ATOM   2966 HD11 LEU A 256      40.840   6.731 -10.425  1.00  0.00           H  
ATOM   2967 HD12 LEU A 256      39.668   7.241 -11.627  1.00  0.00           H  
ATOM   2968 HD13 LEU A 256      40.695   5.858 -11.942  1.00  0.00           H  
ATOM   2969 HD21 LEU A 256      42.902   5.930 -12.404  1.00  0.00           H  
ATOM   2970 HD22 LEU A 256      43.004   7.047 -13.751  1.00  0.00           H  
ATOM   2971 HD23 LEU A 256      43.883   7.375 -12.266  1.00  0.00           H  
ATOM   2972  N   THR A 257      40.570  11.409 -14.903  1.00  0.71           N  
ATOM   2973  CA  THR A 257      40.016  12.119 -16.062  1.00  0.71           C  
ATOM   2974  C   THR A 257      41.064  13.026 -16.735  1.00  0.71           C  
ATOM   2975  O   THR A 257      41.114  13.061 -17.963  1.00  0.71           O  
ATOM   2976  CB  THR A 257      38.774  12.970 -15.678  1.00  0.71           C  
ATOM   2977  OG1 THR A 257      37.720  12.095 -15.332  1.00  0.71           O  
ATOM   2978  CG2 THR A 257      38.235  13.927 -16.755  1.00  0.71           C  
ATOM   2979  H   THR A 257      40.248  11.721 -13.997  1.00  0.00           H  
ATOM   2980  HA  THR A 257      39.700  11.373 -16.792  1.00  0.00           H  
ATOM   2981  HB  THR A 257      38.997  13.557 -14.787  1.00  0.00           H  
ATOM   2982  HG1 THR A 257      37.943  11.674 -14.496  1.00  0.00           H  
ATOM   2983 HG21 THR A 257      37.284  14.358 -16.442  1.00  0.00           H  
ATOM   2984 HG22 THR A 257      38.913  14.762 -16.934  1.00  0.00           H  
ATOM   2985 HG23 THR A 257      38.075  13.412 -17.701  1.00  0.00           H  
ATOM   2986  N   ILE A 258      41.912  13.693 -15.932  1.00  0.64           N  
ATOM   2987  CA  ILE A 258      43.065  14.470 -16.400  1.00  0.64           C  
ATOM   2988  C   ILE A 258      44.096  13.595 -17.147  1.00  0.64           C  
ATOM   2989  O   ILE A 258      44.577  14.012 -18.199  1.00  0.64           O  
ATOM   2990  CB  ILE A 258      43.713  15.293 -15.230  1.00  0.64           C  
ATOM   2991  CG1 ILE A 258      43.142  16.732 -15.164  1.00  0.64           C  
ATOM   2992  CG2 ILE A 258      45.258  15.388 -15.219  1.00  0.64           C  
ATOM   2993  CD1 ILE A 258      41.630  16.840 -14.918  1.00  0.64           C  
ATOM   2994  H   ILE A 258      41.793  13.636 -14.929  1.00  0.00           H  
ATOM   2995  HA  ILE A 258      42.681  15.175 -17.140  1.00  0.00           H  
ATOM   2996  HB  ILE A 258      43.443  14.805 -14.293  1.00  0.00           H  
ATOM   2997 HG13 ILE A 258      43.398  17.269 -16.078  1.00  0.00           H  
ATOM   2998 HG12 ILE A 258      43.637  17.274 -14.358  1.00  0.00           H  
ATOM   2999 HG21 ILE A 258      45.606  15.991 -14.380  1.00  0.00           H  
ATOM   3000 HG22 ILE A 258      45.729  14.411 -15.107  1.00  0.00           H  
ATOM   3001 HG23 ILE A 258      45.639  15.849 -16.131  1.00  0.00           H  
ATOM   3002 HD11 ILE A 258      41.305  17.878 -14.999  1.00  0.00           H  
ATOM   3003 HD12 ILE A 258      41.047  16.263 -15.634  1.00  0.00           H  
ATOM   3004 HD13 ILE A 258      41.374  16.502 -13.916  1.00  0.00           H  
ATOM   3005  N   LYS A 259      44.368  12.386 -16.624  1.00  0.71           N  
ATOM   3006  CA  LYS A 259      45.254  11.396 -17.238  1.00  0.71           C  
ATOM   3007  C   LYS A 259      44.703  10.799 -18.545  1.00  0.71           C  
ATOM   3008  O   LYS A 259      45.486  10.615 -19.475  1.00  0.71           O  
ATOM   3009  CB  LYS A 259      45.572  10.284 -16.219  1.00  0.71           C  
ATOM   3010  CG  LYS A 259      46.541  10.727 -15.110  1.00  0.71           C  
ATOM   3011  CD  LYS A 259      46.651   9.687 -13.985  1.00  0.71           C  
ATOM   3012  CE  LYS A 259      47.578  10.144 -12.848  1.00  0.71           C  
ATOM   3013  NZ  LYS A 259      47.676   9.129 -11.784  1.00  0.71           N1+
ATOM   3014  H   LYS A 259      43.931  12.114 -15.754  1.00  0.00           H  
ATOM   3015  HA  LYS A 259      46.188  11.904 -17.486  1.00  0.00           H  
ATOM   3016  HB3 LYS A 259      46.024   9.431 -16.728  1.00  0.00           H  
ATOM   3017  HB2 LYS A 259      44.643   9.912 -15.784  1.00  0.00           H  
ATOM   3018  HG3 LYS A 259      46.231  11.686 -14.697  1.00  0.00           H  
ATOM   3019  HG2 LYS A 259      47.526  10.898 -15.545  1.00  0.00           H  
ATOM   3020  HD3 LYS A 259      47.012   8.747 -14.405  1.00  0.00           H  
ATOM   3021  HD2 LYS A 259      45.654   9.483 -13.589  1.00  0.00           H  
ATOM   3022  HE3 LYS A 259      47.209  11.073 -12.412  1.00  0.00           H  
ATOM   3023  HE2 LYS A 259      48.579  10.344 -13.234  1.00  0.00           H  
ATOM   3024  HZ1 LYS A 259      48.045   8.271 -12.167  1.00  0.00           H  
ATOM   3025  HZ2 LYS A 259      48.292   9.462 -11.055  1.00  0.00           H  
ATOM   3026  HZ3 LYS A 259      46.760   8.957 -11.396  1.00  0.00           H  
ATOM   3027  N   SER A 260      43.389  10.509 -18.600  1.00  0.74           N  
ATOM   3028  CA  SER A 260      42.733   9.892 -19.757  1.00  0.74           C  
ATOM   3029  C   SER A 260      42.563  10.843 -20.956  1.00  0.74           C  
ATOM   3030  O   SER A 260      42.767  10.396 -22.084  1.00  0.74           O  
ATOM   3031  CB  SER A 260      41.417   9.212 -19.326  1.00  0.74           C  
ATOM   3032  OG  SER A 260      40.400  10.136 -18.999  1.00  0.74           O  
ATOM   3033  H   SER A 260      42.799  10.681 -17.797  1.00  0.00           H  
ATOM   3034  HA  SER A 260      43.389   9.085 -20.090  1.00  0.00           H  
ATOM   3035  HB3 SER A 260      41.593   8.554 -18.476  1.00  0.00           H  
ATOM   3036  HB2 SER A 260      41.045   8.579 -20.133  1.00  0.00           H  
ATOM   3037  HG  SER A 260      39.582   9.653 -18.854  1.00  0.00           H  
ATOM   3038  N   LEU A 261      42.257  12.130 -20.701  1.00  0.71           N  
ATOM   3039  CA  LEU A 261      42.186  13.185 -21.721  1.00  0.71           C  
ATOM   3040  C   LEU A 261      43.568  13.497 -22.330  1.00  0.71           C  
ATOM   3041  O   LEU A 261      43.657  13.684 -23.543  1.00  0.71           O  
ATOM   3042  CB  LEU A 261      41.557  14.464 -21.118  1.00  0.71           C  
ATOM   3043  CG  LEU A 261      40.049  14.362 -20.793  1.00  0.71           C  
ATOM   3044  CD1 LEU A 261      39.615  15.524 -19.887  1.00  0.71           C  
ATOM   3045  CD2 LEU A 261      39.166  14.314 -22.053  1.00  0.71           C  
ATOM   3046  H   LEU A 261      42.075  12.416 -19.748  1.00  0.00           H  
ATOM   3047  HA  LEU A 261      41.548  12.829 -22.533  1.00  0.00           H  
ATOM   3048  HB3 LEU A 261      41.707  15.308 -21.794  1.00  0.00           H  
ATOM   3049  HB2 LEU A 261      42.106  14.719 -20.210  1.00  0.00           H  
ATOM   3050  HG  LEU A 261      39.870  13.443 -20.236  1.00  0.00           H  
ATOM   3051 HD11 LEU A 261      38.552  15.469 -19.652  1.00  0.00           H  
ATOM   3052 HD12 LEU A 261      40.159  15.512 -18.942  1.00  0.00           H  
ATOM   3053 HD13 LEU A 261      39.802  16.487 -20.363  1.00  0.00           H  
ATOM   3054 HD21 LEU A 261      38.125  14.538 -21.820  1.00  0.00           H  
ATOM   3055 HD22 LEU A 261      39.489  15.043 -22.795  1.00  0.00           H  
ATOM   3056 HD23 LEU A 261      39.186  13.328 -22.518  1.00  0.00           H  
ATOM   3057  N   GLN A 262      44.617  13.511 -21.487  1.00  0.69           N  
ATOM   3058  CA  GLN A 262      46.015  13.673 -21.899  1.00  0.69           C  
ATOM   3059  C   GLN A 262      46.547  12.492 -22.726  1.00  0.69           C  
ATOM   3060  O   GLN A 262      47.215  12.725 -23.732  1.00  0.69           O  
ATOM   3061  CB  GLN A 262      46.903  13.920 -20.664  1.00  0.69           C  
ATOM   3062  CG  GLN A 262      46.776  15.353 -20.103  1.00  0.69           C  
ATOM   3063  CD  GLN A 262      47.541  15.610 -18.797  1.00  0.69           C  
ATOM   3064  OE1 GLN A 262      47.559  16.740 -18.316  1.00  0.69           O  
ATOM   3065  NE2 GLN A 262      48.172  14.592 -18.204  1.00  0.69           N  
ATOM   3066  H   GLN A 262      44.460  13.360 -20.500  1.00  0.00           H  
ATOM   3067  HA  GLN A 262      46.068  14.556 -22.539  1.00  0.00           H  
ATOM   3068  HB3 GLN A 262      47.950  13.744 -20.920  1.00  0.00           H  
ATOM   3069  HB2 GLN A 262      46.649  13.186 -19.898  1.00  0.00           H  
ATOM   3070  HG3 GLN A 262      45.728  15.596 -19.929  1.00  0.00           H  
ATOM   3071  HG2 GLN A 262      47.129  16.067 -20.849  1.00  0.00           H  
ATOM   3072 HE22 GLN A 262      48.679  14.747 -17.345  1.00  0.00           H  
ATOM   3073 HE21 GLN A 262      48.146  13.669 -18.609  1.00  0.00           H  
ATOM   3074  N   LYS A 263      46.224  11.257 -22.301  1.00  0.73           N  
ATOM   3075  CA  LYS A 263      46.591  10.016 -22.984  1.00  0.73           C  
ATOM   3076  C   LYS A 263      45.924   9.876 -24.363  1.00  0.73           C  
ATOM   3077  O   LYS A 263      46.601   9.475 -25.307  1.00  0.73           O  
ATOM   3078  CB  LYS A 263      46.312   8.813 -22.054  1.00  0.73           C  
ATOM   3079  CG  LYS A 263      46.546   7.435 -22.700  1.00  0.73           C  
ATOM   3080  CD  LYS A 263      46.482   6.272 -21.697  1.00  0.73           C  
ATOM   3081  CE  LYS A 263      46.561   4.880 -22.353  1.00  0.73           C  
ATOM   3082  NZ  LYS A 263      47.859   4.628 -23.007  1.00  0.73           N1+
ATOM   3083  H   LYS A 263      45.682  11.151 -21.453  1.00  0.00           H  
ATOM   3084  HA  LYS A 263      47.669  10.053 -23.151  1.00  0.00           H  
ATOM   3085  HB3 LYS A 263      45.282   8.857 -21.698  1.00  0.00           H  
ATOM   3086  HB2 LYS A 263      46.943   8.906 -21.169  1.00  0.00           H  
ATOM   3087  HG3 LYS A 263      47.507   7.438 -23.216  1.00  0.00           H  
ATOM   3088  HG2 LYS A 263      45.783   7.267 -23.459  1.00  0.00           H  
ATOM   3089  HD3 LYS A 263      45.551   6.341 -21.134  1.00  0.00           H  
ATOM   3090  HD2 LYS A 263      47.280   6.381 -20.960  1.00  0.00           H  
ATOM   3091  HE3 LYS A 263      45.764   4.763 -23.088  1.00  0.00           H  
ATOM   3092  HE2 LYS A 263      46.408   4.110 -21.596  1.00  0.00           H  
ATOM   3093  HZ1 LYS A 263      48.601   4.697 -22.325  1.00  0.00           H  
ATOM   3094  HZ2 LYS A 263      47.860   3.702 -23.413  1.00  0.00           H  
ATOM   3095  HZ3 LYS A 263      48.008   5.312 -23.736  1.00  0.00           H  
ATOM   3096  N   GLU A 264      44.633  10.236 -24.457  1.00  0.66           N  
ATOM   3097  CA  GLU A 264      43.860  10.265 -25.699  1.00  0.66           C  
ATOM   3098  C   GLU A 264      44.438  11.238 -26.740  1.00  0.66           C  
ATOM   3099  O   GLU A 264      44.599  10.848 -27.896  1.00  0.66           O  
ATOM   3100  CB  GLU A 264      42.381  10.544 -25.362  1.00  0.66           C  
ATOM   3101  CG  GLU A 264      41.446  10.763 -26.578  1.00  0.66           C  
ATOM   3102  CD  GLU A 264      39.967  11.000 -26.233  1.00  0.66           C  
ATOM   3103  OE1 GLU A 264      39.611  10.960 -25.034  1.00  0.66           O  
ATOM   3104  OE2 GLU A 264      39.208  11.233 -27.200  1.00  0.66           O1-
ATOM   3105  H   GLU A 264      44.139  10.536 -23.627  1.00  0.00           H  
ATOM   3106  HA  GLU A 264      43.913   9.265 -26.135  1.00  0.00           H  
ATOM   3107  HB3 GLU A 264      42.324  11.408 -24.698  1.00  0.00           H  
ATOM   3108  HB2 GLU A 264      42.007   9.700 -24.780  1.00  0.00           H  
ATOM   3109  HG3 GLU A 264      41.510   9.900 -27.242  1.00  0.00           H  
ATOM   3110  HG2 GLU A 264      41.778  11.625 -27.158  1.00  0.00           H  
ATOM   3111  N   ALA A 265      44.780  12.460 -26.296  1.00  0.74           N  
ATOM   3112  CA  ALA A 265      45.426  13.492 -27.108  1.00  0.74           C  
ATOM   3113  C   ALA A 265      46.833  13.098 -27.596  1.00  0.74           C  
ATOM   3114  O   ALA A 265      47.178  13.420 -28.732  1.00  0.74           O  
ATOM   3115  CB  ALA A 265      45.471  14.802 -26.307  1.00  0.74           C  
ATOM   3116  H   ALA A 265      44.600  12.703 -25.331  1.00  0.00           H  
ATOM   3117  HA  ALA A 265      44.802  13.656 -27.989  1.00  0.00           H  
ATOM   3118  HB1 ALA A 265      45.922  15.606 -26.888  1.00  0.00           H  
ATOM   3119  HB2 ALA A 265      44.467  15.124 -26.028  1.00  0.00           H  
ATOM   3120  HB3 ALA A 265      46.047  14.691 -25.388  1.00  0.00           H  
ATOM   3121  N   THR A 266      47.598  12.381 -26.753  1.00  0.72           N  
ATOM   3122  CA  THR A 266      48.929  11.857 -27.077  1.00  0.72           C  
ATOM   3123  C   THR A 266      48.877  10.726 -28.126  1.00  0.72           C  
ATOM   3124  O   THR A 266      49.721  10.714 -29.023  1.00  0.72           O  
ATOM   3125  CB  THR A 266      49.659  11.327 -25.811  1.00  0.72           C  
ATOM   3126  OG1 THR A 266      49.841  12.396 -24.904  1.00  0.72           O  
ATOM   3127  CG2 THR A 266      51.042  10.689 -26.047  1.00  0.72           C  
ATOM   3128  H   THR A 266      47.242  12.158 -25.834  1.00  0.00           H  
ATOM   3129  HA  THR A 266      49.518  12.675 -27.497  1.00  0.00           H  
ATOM   3130  HB  THR A 266      49.028  10.593 -25.310  1.00  0.00           H  
ATOM   3131  HG1 THR A 266      48.977  12.684 -24.591  1.00  0.00           H  
ATOM   3132 HG21 THR A 266      51.528  10.450 -25.100  1.00  0.00           H  
ATOM   3133 HG22 THR A 266      50.974   9.757 -26.609  1.00  0.00           H  
ATOM   3134 HG23 THR A 266      51.700  11.364 -26.595  1.00  0.00           H  
ATOM   3135  N   LEU A 267      47.877   9.831 -28.023  1.00  0.68           N  
ATOM   3136  CA  LEU A 267      47.629   8.748 -28.980  1.00  0.68           C  
ATOM   3137  C   LEU A 267      47.128   9.258 -30.342  1.00  0.68           C  
ATOM   3138  O   LEU A 267      47.522   8.689 -31.359  1.00  0.68           O  
ATOM   3139  CB  LEU A 267      46.637   7.725 -28.385  1.00  0.68           C  
ATOM   3140  CG  LEU A 267      47.219   6.847 -27.255  1.00  0.68           C  
ATOM   3141  CD1 LEU A 267      46.092   6.081 -26.532  1.00  0.68           C  
ATOM   3142  CD2 LEU A 267      48.336   5.906 -27.762  1.00  0.68           C  
ATOM   3143  H   LEU A 267      47.226   9.898 -27.252  1.00  0.00           H  
ATOM   3144  HA  LEU A 267      48.581   8.249 -29.163  1.00  0.00           H  
ATOM   3145  HB3 LEU A 267      46.265   7.066 -29.172  1.00  0.00           H  
ATOM   3146  HB2 LEU A 267      45.762   8.262 -28.015  1.00  0.00           H  
ATOM   3147  HG  LEU A 267      47.679   7.501 -26.516  1.00  0.00           H  
ATOM   3148 HD11 LEU A 267      46.367   5.061 -26.268  1.00  0.00           H  
ATOM   3149 HD12 LEU A 267      45.822   6.588 -25.608  1.00  0.00           H  
ATOM   3150 HD13 LEU A 267      45.187   6.025 -27.138  1.00  0.00           H  
ATOM   3151 HD21 LEU A 267      48.160   4.861 -27.510  1.00  0.00           H  
ATOM   3152 HD22 LEU A 267      48.445   5.946 -28.847  1.00  0.00           H  
ATOM   3153 HD23 LEU A 267      49.298   6.184 -27.332  1.00  0.00           H  
ATOM   3154  N   CYS A 268      46.319  10.334 -30.347  1.00  0.66           N  
ATOM   3155  CA  CYS A 268      45.861  11.019 -31.560  1.00  0.66           C  
ATOM   3156  C   CYS A 268      47.042  11.613 -32.347  1.00  0.66           C  
ATOM   3157  O   CYS A 268      47.141  11.362 -33.546  1.00  0.66           O  
ATOM   3158  CB  CYS A 268      44.818  12.117 -31.267  1.00  0.66           C  
ATOM   3159  SG  CYS A 268      43.235  11.379 -30.775  1.00  0.66           S  
ATOM   3160  H   CYS A 268      46.013  10.730 -29.468  1.00  0.00           H  
ATOM   3161  HA  CYS A 268      45.393  10.271 -32.203  1.00  0.00           H  
ATOM   3162  HB3 CYS A 268      44.634  12.725 -32.154  1.00  0.00           H  
ATOM   3163  HB2 CYS A 268      45.161  12.791 -30.482  1.00  0.00           H  
ATOM   3164  HG  CYS A 268      43.649  10.943 -29.580  1.00  0.00           H  
ATOM   3165  N   VAL A 269      47.937  12.334 -31.649  1.00  0.60           N  
ATOM   3166  CA  VAL A 269      49.166  12.913 -32.200  1.00  0.60           C  
ATOM   3167  C   VAL A 269      50.173  11.856 -32.705  1.00  0.60           C  
ATOM   3168  O   VAL A 269      50.837  12.107 -33.711  1.00  0.60           O  
ATOM   3169  CB  VAL A 269      49.844  13.854 -31.157  1.00  0.60           C  
ATOM   3170  CG1 VAL A 269      51.313  14.242 -31.438  1.00  0.60           C  
ATOM   3171  CG2 VAL A 269      49.014  15.139 -30.979  1.00  0.60           C  
ATOM   3172  H   VAL A 269      47.781  12.491 -30.662  1.00  0.00           H  
ATOM   3173  HA  VAL A 269      48.877  13.515 -33.064  1.00  0.00           H  
ATOM   3174  HB  VAL A 269      49.837  13.340 -30.195  1.00  0.00           H  
ATOM   3175 HG11 VAL A 269      51.666  14.981 -30.718  1.00  0.00           H  
ATOM   3176 HG12 VAL A 269      51.986  13.389 -31.359  1.00  0.00           H  
ATOM   3177 HG13 VAL A 269      51.425  14.674 -32.433  1.00  0.00           H  
ATOM   3178 HG21 VAL A 269      49.414  15.760 -30.178  1.00  0.00           H  
ATOM   3179 HG22 VAL A 269      49.011  15.735 -31.892  1.00  0.00           H  
ATOM   3180 HG23 VAL A 269      47.975  14.921 -30.732  1.00  0.00           H  
ATOM   3181  N   SER A 270      50.244  10.693 -32.032  1.00  0.72           N  
ATOM   3182  CA  SER A 270      51.100   9.567 -32.415  1.00  0.72           C  
ATOM   3183  C   SER A 270      50.685   8.937 -33.756  1.00  0.72           C  
ATOM   3184  O   SER A 270      51.550   8.714 -34.602  1.00  0.72           O  
ATOM   3185  CB  SER A 270      51.113   8.506 -31.296  1.00  0.72           C  
ATOM   3186  OG  SER A 270      51.834   8.976 -30.175  1.00  0.72           O  
ATOM   3187  H   SER A 270      49.671  10.560 -31.210  1.00  0.00           H  
ATOM   3188  HA  SER A 270      52.117   9.945 -32.539  1.00  0.00           H  
ATOM   3189  HB3 SER A 270      51.600   7.592 -31.640  1.00  0.00           H  
ATOM   3190  HB2 SER A 270      50.104   8.229 -30.995  1.00  0.00           H  
ATOM   3191  HG  SER A 270      51.306   9.652 -29.739  1.00  0.00           H  
ATOM   3192  N   ASP A 271      49.372   8.705 -33.935  1.00  0.67           N  
ATOM   3193  CA  ASP A 271      48.779   8.132 -35.149  1.00  0.67           C  
ATOM   3194  C   ASP A 271      48.779   9.114 -36.333  1.00  0.67           C  
ATOM   3195  O   ASP A 271      49.045   8.685 -37.456  1.00  0.67           O  
ATOM   3196  CB  ASP A 271      47.354   7.569 -34.919  1.00  0.67           C  
ATOM   3197  CG  ASP A 271      47.205   6.497 -33.821  1.00  0.67           C  
ATOM   3198  OD1 ASP A 271      48.216   5.854 -33.458  1.00  0.67           O  
ATOM   3199  OD2 ASP A 271      46.037   6.246 -33.451  1.00  0.67           O1-
ATOM   3200  H   ASP A 271      48.726   8.903 -33.182  1.00  0.00           H  
ATOM   3201  HA  ASP A 271      49.414   7.296 -35.450  1.00  0.00           H  
ATOM   3202  HB3 ASP A 271      46.980   7.134 -35.848  1.00  0.00           H  
ATOM   3203  HB2 ASP A 271      46.685   8.394 -34.664  1.00  0.00           H  
ATOM   3204  N   LEU A 272      48.525  10.408 -36.066  1.00  0.63           N  
ATOM   3205  CA  LEU A 272      48.599  11.495 -37.050  1.00  0.63           C  
ATOM   3206  C   LEU A 272      50.031  11.730 -37.566  1.00  0.63           C  
ATOM   3207  O   LEU A 272      50.195  12.007 -38.754  1.00  0.63           O  
ATOM   3208  CB  LEU A 272      48.027  12.795 -36.438  1.00  0.63           C  
ATOM   3209  CG  LEU A 272      46.485  12.824 -36.320  1.00  0.63           C  
ATOM   3210  CD1 LEU A 272      46.015  13.941 -35.360  1.00  0.63           C  
ATOM   3211  CD2 LEU A 272      45.793  12.897 -37.699  1.00  0.63           C  
ATOM   3212  H   LEU A 272      48.288  10.680 -35.120  1.00  0.00           H  
ATOM   3213  HA  LEU A 272      47.993  11.207 -37.911  1.00  0.00           H  
ATOM   3214  HB3 LEU A 272      48.339  13.661 -37.025  1.00  0.00           H  
ATOM   3215  HB2 LEU A 272      48.479  12.934 -35.455  1.00  0.00           H  
ATOM   3216  HG  LEU A 272      46.174  11.882 -35.868  1.00  0.00           H  
ATOM   3217 HD11 LEU A 272      45.383  13.530 -34.573  1.00  0.00           H  
ATOM   3218 HD12 LEU A 272      46.851  14.440 -34.868  1.00  0.00           H  
ATOM   3219 HD13 LEU A 272      45.437  14.718 -35.860  1.00  0.00           H  
ATOM   3220 HD21 LEU A 272      45.078  13.716 -37.775  1.00  0.00           H  
ATOM   3221 HD22 LEU A 272      46.513  13.027 -38.506  1.00  0.00           H  
ATOM   3222 HD23 LEU A 272      45.243  11.978 -37.902  1.00  0.00           H  
ATOM   3223  N   GLY A 273      51.030  11.586 -36.678  1.00  0.71           N  
ATOM   3224  CA  GLY A 273      52.448  11.727 -37.001  1.00  0.71           C  
ATOM   3225  C   GLY A 273      52.960  10.518 -37.795  1.00  0.71           C  
ATOM   3226  O   GLY A 273      53.743  10.704 -38.724  1.00  0.71           O  
ATOM   3227  H   GLY A 273      50.804  11.376 -35.714  1.00  0.00           H  
ATOM   3228  HA3 GLY A 273      53.014  11.807 -36.072  1.00  0.00           H  
ATOM   3229  HA2 GLY A 273      52.618  12.648 -37.562  1.00  0.00           H  
ATOM   3230  N   THR A 274      52.498   9.299 -37.465  1.00  0.68           N  
ATOM   3231  CA  THR A 274      52.834   8.060 -38.177  1.00  0.68           C  
ATOM   3232  C   THR A 274      52.257   8.034 -39.608  1.00  0.68           C  
ATOM   3233  O   THR A 274      52.969   7.636 -40.530  1.00  0.68           O  
ATOM   3234  CB  THR A 274      52.327   6.807 -37.410  1.00  0.68           C  
ATOM   3235  OG1 THR A 274      52.980   6.742 -36.158  1.00  0.68           O  
ATOM   3236  CG2 THR A 274      52.547   5.452 -38.109  1.00  0.68           C  
ATOM   3237  H   THR A 274      51.858   9.206 -36.688  1.00  0.00           H  
ATOM   3238  HA  THR A 274      53.922   8.002 -38.255  1.00  0.00           H  
ATOM   3239  HB  THR A 274      51.261   6.917 -37.205  1.00  0.00           H  
ATOM   3240  HG1 THR A 274      52.648   7.454 -35.602  1.00  0.00           H  
ATOM   3241 HG21 THR A 274      52.273   4.626 -37.452  1.00  0.00           H  
ATOM   3242 HG22 THR A 274      51.940   5.352 -39.009  1.00  0.00           H  
ATOM   3243 HG23 THR A 274      53.592   5.318 -38.390  1.00  0.00           H  
ATOM   3244  N   ARG A 275      51.010   8.513 -39.767  1.00  0.51           N  
ATOM   3245  CA  ARG A 275      50.326   8.679 -41.050  1.00  0.51           C  
ATOM   3246  C   ARG A 275      51.050   9.673 -41.980  1.00  0.51           C  
ATOM   3247  O   ARG A 275      51.243   9.359 -43.153  1.00  0.51           O  
ATOM   3248  CB  ARG A 275      48.859   9.092 -40.785  1.00  0.51           C  
ATOM   3249  CG  ARG A 275      47.985   9.262 -42.049  1.00  0.51           C  
ATOM   3250  CD  ARG A 275      46.546   9.735 -41.764  1.00  0.51           C  
ATOM   3251  NE  ARG A 275      46.478  11.144 -41.328  1.00  0.51           N  
ATOM   3252  CZ  ARG A 275      46.459  12.241 -42.110  1.00  0.51           C  
ATOM   3253  NH1 ARG A 275      46.411  13.446 -41.531  1.00  0.51           N  
ATOM   3254  NH2 ARG A 275      46.486  12.170 -43.451  1.00  0.51           N1+
ATOM   3255  H   ARG A 275      50.489   8.809 -38.951  1.00  0.00           H  
ATOM   3256  HA  ARG A 275      50.321   7.706 -41.545  1.00  0.00           H  
ATOM   3257  HB3 ARG A 275      48.851  10.022 -40.215  1.00  0.00           H  
ATOM   3258  HB2 ARG A 275      48.393   8.345 -40.141  1.00  0.00           H  
ATOM   3259  HG3 ARG A 275      47.977   8.363 -42.665  1.00  0.00           H  
ATOM   3260  HG2 ARG A 275      48.458  10.028 -42.665  1.00  0.00           H  
ATOM   3261  HD3 ARG A 275      46.174   9.179 -40.903  1.00  0.00           H  
ATOM   3262  HD2 ARG A 275      45.863   9.500 -42.582  1.00  0.00           H  
ATOM   3263  HE  ARG A 275      46.480  11.279 -40.327  1.00  0.00           H  
ATOM   3264 HH12 ARG A 275      46.388  14.285 -42.094  1.00  0.00           H  
ATOM   3265 HH11 ARG A 275      46.380  13.530 -40.525  1.00  0.00           H  
ATOM   3266 HH22 ARG A 275      46.459  13.008 -44.013  1.00  0.00           H  
ATOM   3267 HH21 ARG A 275      46.512  11.269 -43.908  1.00  0.00           H  
ATOM   3268  N   ALA A 276      51.438  10.837 -41.430  1.00  0.62           N  
ATOM   3269  CA  ALA A 276      52.111  11.919 -42.149  1.00  0.62           C  
ATOM   3270  C   ALA A 276      53.535  11.570 -42.616  1.00  0.62           C  
ATOM   3271  O   ALA A 276      53.904  11.946 -43.728  1.00  0.62           O  
ATOM   3272  CB  ALA A 276      52.122  13.174 -41.264  1.00  0.62           C  
ATOM   3273  H   ALA A 276      51.236  11.016 -40.456  1.00  0.00           H  
ATOM   3274  HA  ALA A 276      51.519  12.143 -43.039  1.00  0.00           H  
ATOM   3275  HB1 ALA A 276      52.614  14.009 -41.764  1.00  0.00           H  
ATOM   3276  HB2 ALA A 276      51.107  13.491 -41.024  1.00  0.00           H  
ATOM   3277  HB3 ALA A 276      52.644  12.996 -40.323  1.00  0.00           H  
ATOM   3278  N   LYS A 277      54.297  10.850 -41.775  1.00  0.57           N  
ATOM   3279  CA  LYS A 277      55.669  10.419 -42.062  1.00  0.57           C  
ATOM   3280  C   LYS A 277      55.751   9.331 -43.147  1.00  0.57           C  
ATOM   3281  O   LYS A 277      56.655   9.394 -43.979  1.00  0.57           O  
ATOM   3282  CB  LYS A 277      56.354   9.971 -40.756  1.00  0.57           C  
ATOM   3283  CG  LYS A 277      56.708  11.151 -39.832  1.00  0.57           C  
ATOM   3284  CD  LYS A 277      57.197  10.694 -38.450  1.00  0.57           C  
ATOM   3285  CE  LYS A 277      57.476  11.876 -37.508  1.00  0.57           C  
ATOM   3286  NZ  LYS A 277      57.941  11.421 -36.185  1.00  0.57           N1+
ATOM   3287  H   LYS A 277      53.928  10.585 -40.871  1.00  0.00           H  
ATOM   3288  HA  LYS A 277      56.211  11.288 -42.441  1.00  0.00           H  
ATOM   3289  HB3 LYS A 277      57.279   9.440 -40.986  1.00  0.00           H  
ATOM   3290  HB2 LYS A 277      55.716   9.253 -40.236  1.00  0.00           H  
ATOM   3291  HG3 LYS A 277      55.848  11.810 -39.716  1.00  0.00           H  
ATOM   3292  HG2 LYS A 277      57.481  11.756 -40.307  1.00  0.00           H  
ATOM   3293  HD3 LYS A 277      58.100  10.094 -38.573  1.00  0.00           H  
ATOM   3294  HD2 LYS A 277      56.448  10.034 -38.006  1.00  0.00           H  
ATOM   3295  HE3 LYS A 277      56.572  12.471 -37.374  1.00  0.00           H  
ATOM   3296  HE2 LYS A 277      58.233  12.531 -37.939  1.00  0.00           H  
ATOM   3297  HZ1 LYS A 277      58.795  10.893 -36.291  1.00  0.00           H  
ATOM   3298  HZ2 LYS A 277      58.113  12.222 -35.594  1.00  0.00           H  
ATOM   3299  HZ3 LYS A 277      57.234  10.836 -35.762  1.00  0.00           H  
ATOM   3300  N   LEU A 278      54.792   8.390 -43.152  1.00  0.47           N  
ATOM   3301  CA  LEU A 278      54.677   7.347 -44.176  1.00  0.47           C  
ATOM   3302  C   LEU A 278      54.126   7.884 -45.512  1.00  0.47           C  
ATOM   3303  O   LEU A 278      54.502   7.359 -46.560  1.00  0.47           O  
ATOM   3304  CB  LEU A 278      53.811   6.188 -43.638  1.00  0.47           C  
ATOM   3305  CG  LEU A 278      54.480   5.374 -42.504  1.00  0.47           C  
ATOM   3306  CD1 LEU A 278      53.476   4.399 -41.855  1.00  0.47           C  
ATOM   3307  CD2 LEU A 278      55.769   4.660 -42.965  1.00  0.47           C  
ATOM   3308  H   LEU A 278      54.081   8.391 -42.433  1.00  0.00           H  
ATOM   3309  HA  LEU A 278      55.678   6.968 -44.389  1.00  0.00           H  
ATOM   3310  HB3 LEU A 278      53.559   5.504 -44.450  1.00  0.00           H  
ATOM   3311  HB2 LEU A 278      52.861   6.596 -43.289  1.00  0.00           H  
ATOM   3312  HG  LEU A 278      54.769   6.076 -41.722  1.00  0.00           H  
ATOM   3313 HD11 LEU A 278      53.499   4.492 -40.770  1.00  0.00           H  
ATOM   3314 HD12 LEU A 278      52.451   4.595 -42.170  1.00  0.00           H  
ATOM   3315 HD13 LEU A 278      53.686   3.357 -42.097  1.00  0.00           H  
ATOM   3316 HD21 LEU A 278      55.830   3.631 -42.611  1.00  0.00           H  
ATOM   3317 HD22 LEU A 278      55.853   4.627 -44.052  1.00  0.00           H  
ATOM   3318 HD23 LEU A 278      56.651   5.178 -42.587  1.00  0.00           H  
ATOM   3319  N   ALA A 279      53.286   8.935 -45.459  1.00  0.51           N  
ATOM   3320  CA  ALA A 279      52.775   9.646 -46.632  1.00  0.51           C  
ATOM   3321  C   ALA A 279      53.844  10.505 -47.330  1.00  0.51           C  
ATOM   3322  O   ALA A 279      53.797  10.623 -48.554  1.00  0.51           O  
ATOM   3323  CB  ALA A 279      51.565  10.502 -46.228  1.00  0.51           C  
ATOM   3324  H   ALA A 279      53.001   9.298 -44.560  1.00  0.00           H  
ATOM   3325  HA  ALA A 279      52.426   8.903 -47.351  1.00  0.00           H  
ATOM   3326  HB1 ALA A 279      51.164  11.049 -47.082  1.00  0.00           H  
ATOM   3327  HB2 ALA A 279      50.760   9.881 -45.836  1.00  0.00           H  
ATOM   3328  HB3 ALA A 279      51.827  11.231 -45.460  1.00  0.00           H  
ATOM   3329  N   SER A 280      54.800  11.057 -46.559  1.00  0.48           N  
ATOM   3330  CA  SER A 280      55.951  11.800 -47.082  1.00  0.48           C  
ATOM   3331  C   SER A 280      56.966  10.884 -47.794  1.00  0.48           C  
ATOM   3332  O   SER A 280      57.520  11.295 -48.813  1.00  0.48           O  
ATOM   3333  CB  SER A 280      56.576  12.671 -45.968  1.00  0.48           C  
ATOM   3334  OG  SER A 280      57.449  11.965 -45.106  1.00  0.48           O  
ATOM   3335  H   SER A 280      54.755  10.946 -45.555  1.00  0.00           H  
ATOM   3336  HA  SER A 280      55.560  12.490 -47.833  1.00  0.00           H  
ATOM   3337  HB3 SER A 280      55.803  13.160 -45.375  1.00  0.00           H  
ATOM   3338  HB2 SER A 280      57.159  13.470 -46.426  1.00  0.00           H  
ATOM   3339  HG  SER A 280      56.958  11.274 -44.652  1.00  0.00           H  
ATOM   3340  N   PHE A 281      57.138   9.649 -47.287  1.00  0.41           N  
ATOM   3341  CA  PHE A 281      57.935   8.594 -47.916  1.00  0.41           C  
ATOM   3342  C   PHE A 281      57.310   8.074 -49.227  1.00  0.41           C  
ATOM   3343  O   PHE A 281      58.054   7.688 -50.126  1.00  0.41           O  
ATOM   3344  CB  PHE A 281      58.193   7.465 -46.890  1.00  0.41           C  
ATOM   3345  CG  PHE A 281      59.024   6.293 -47.390  1.00  0.41           C  
ATOM   3346  CD1 PHE A 281      58.401   5.158 -47.955  1.00  0.41           C  
ATOM   3347  CD2 PHE A 281      60.429   6.404 -47.458  1.00  0.41           C  
ATOM   3348  CE1 PHE A 281      59.172   4.149 -48.517  1.00  0.41           C  
ATOM   3349  CE2 PHE A 281      61.183   5.382 -48.021  1.00  0.41           C  
ATOM   3350  CZ  PHE A 281      60.557   4.258 -48.545  1.00  0.41           C  
ATOM   3351  H   PHE A 281      56.653   9.392 -46.439  1.00  0.00           H  
ATOM   3352  HA  PHE A 281      58.903   9.028 -48.178  1.00  0.00           H  
ATOM   3353  HB3 PHE A 281      57.246   7.085 -46.505  1.00  0.00           H  
ATOM   3354  HB2 PHE A 281      58.712   7.888 -46.029  1.00  0.00           H  
ATOM   3355  HD1 PHE A 281      57.324   5.076 -47.960  1.00  0.00           H  
ATOM   3356  HD2 PHE A 281      60.923   7.286 -47.078  1.00  0.00           H  
ATOM   3357  HE1 PHE A 281      58.692   3.280 -48.945  1.00  0.00           H  
ATOM   3358  HE2 PHE A 281      62.259   5.468 -48.064  1.00  0.00           H  
ATOM   3359  HZ  PHE A 281      61.149   3.471 -48.989  1.00  0.00           H  
ATOM   3360  N   SER A 282      55.968   8.101 -49.317  1.00  0.44           N  
ATOM   3361  CA  SER A 282      55.212   7.725 -50.513  1.00  0.44           C  
ATOM   3362  C   SER A 282      55.233   8.811 -51.604  1.00  0.44           C  
ATOM   3363  O   SER A 282      55.103   8.462 -52.773  1.00  0.44           O  
ATOM   3364  CB  SER A 282      53.759   7.391 -50.127  1.00  0.44           C  
ATOM   3365  OG  SER A 282      53.705   6.176 -49.410  1.00  0.44           O  
ATOM   3366  H   SER A 282      55.425   8.424 -48.529  1.00  0.00           H  
ATOM   3367  HA  SER A 282      55.666   6.831 -50.948  1.00  0.00           H  
ATOM   3368  HB3 SER A 282      53.140   7.272 -51.018  1.00  0.00           H  
ATOM   3369  HB2 SER A 282      53.308   8.187 -49.535  1.00  0.00           H  
ATOM   3370  HG  SER A 282      54.088   6.319 -48.540  1.00  0.00           H  
ATOM   3371  N   PHE A 283      55.394  10.091 -51.225  1.00  0.36           N  
ATOM   3372  CA  PHE A 283      55.487  11.209 -52.167  1.00  0.36           C  
ATOM   3373  C   PHE A 283      56.900  11.350 -52.766  1.00  0.36           C  
ATOM   3374  O   PHE A 283      57.024  11.687 -53.944  1.00  0.36           O  
ATOM   3375  CB  PHE A 283      54.995  12.500 -51.478  1.00  0.36           C  
ATOM   3376  CG  PHE A 283      54.949  13.731 -52.370  1.00  0.36           C  
ATOM   3377  CD1 PHE A 283      56.023  14.647 -52.389  1.00  0.36           C  
ATOM   3378  CD2 PHE A 283      53.905  13.879 -53.308  1.00  0.36           C  
ATOM   3379  CE1 PHE A 283      56.012  15.710 -53.283  1.00  0.36           C  
ATOM   3380  CE2 PHE A 283      53.914  14.948 -54.195  1.00  0.36           C  
ATOM   3381  CZ  PHE A 283      54.960  15.861 -54.179  1.00  0.36           C  
ATOM   3382  H   PHE A 283      55.479  10.316 -50.243  1.00  0.00           H  
ATOM   3383  HA  PHE A 283      54.806  11.012 -52.997  1.00  0.00           H  
ATOM   3384  HB3 PHE A 283      55.602  12.713 -50.596  1.00  0.00           H  
ATOM   3385  HB2 PHE A 283      53.983  12.331 -51.108  1.00  0.00           H  
ATOM   3386  HD1 PHE A 283      56.857  14.522 -51.714  1.00  0.00           H  
ATOM   3387  HD2 PHE A 283      53.098  13.162 -53.340  1.00  0.00           H  
ATOM   3388  HE1 PHE A 283      56.830  16.415 -53.290  1.00  0.00           H  
ATOM   3389  HE2 PHE A 283      53.107  15.065 -54.904  1.00  0.00           H  
ATOM   3390  HZ  PHE A 283      54.963  16.687 -54.875  1.00  0.00           H  
ATOM   3391  N   LEU A 284      57.931  11.064 -51.953  1.00  0.36           N  
ATOM   3392  CA  LEU A 284      59.337  11.035 -52.356  1.00  0.36           C  
ATOM   3393  C   LEU A 284      59.670   9.699 -53.061  1.00  0.36           C  
ATOM   3394  O   LEU A 284      59.078   8.680 -52.702  1.00  0.36           O  
ATOM   3395  CB  LEU A 284      60.205  11.192 -51.088  1.00  0.36           C  
ATOM   3396  CG  LEU A 284      60.130  12.591 -50.429  1.00  0.36           C  
ATOM   3397  CD1 LEU A 284      60.767  12.577 -49.022  1.00  0.36           C  
ATOM   3398  CD2 LEU A 284      60.714  13.698 -51.335  1.00  0.36           C  
ATOM   3399  H   LEU A 284      57.744  10.790 -50.998  1.00  0.00           H  
ATOM   3400  HA  LEU A 284      59.501  11.885 -53.015  1.00  0.00           H  
ATOM   3401  HB3 LEU A 284      61.249  10.976 -51.322  1.00  0.00           H  
ATOM   3402  HB2 LEU A 284      59.901  10.431 -50.366  1.00  0.00           H  
ATOM   3403  HG  LEU A 284      59.077  12.833 -50.281  1.00  0.00           H  
ATOM   3404 HD11 LEU A 284      60.048  12.907 -48.271  1.00  0.00           H  
ATOM   3405 HD12 LEU A 284      61.092  11.578 -48.730  1.00  0.00           H  
ATOM   3406 HD13 LEU A 284      61.639  13.226 -48.943  1.00  0.00           H  
ATOM   3407 HD21 LEU A 284      61.407  14.355 -50.810  1.00  0.00           H  
ATOM   3408 HD22 LEU A 284      61.253  13.286 -52.188  1.00  0.00           H  
ATOM   3409 HD23 LEU A 284      59.916  14.328 -51.731  1.00  0.00           H  
ATOM   3410  N   PRO A 285      60.633   9.695 -54.015  1.00  0.29           N  
ATOM   3411  CA  PRO A 285      61.198   8.443 -54.564  1.00  0.29           C  
ATOM   3412  C   PRO A 285      61.870   7.551 -53.490  1.00  0.29           C  
ATOM   3413  O   PRO A 285      62.555   8.094 -52.624  1.00  0.29           O  
ATOM   3414  CB  PRO A 285      62.230   8.924 -55.603  1.00  0.29           C  
ATOM   3415  CG  PRO A 285      61.809  10.338 -55.957  1.00  0.29           C  
ATOM   3416  CD  PRO A 285      61.240  10.866 -54.648  1.00  0.29           C  
ATOM   3417  HA  PRO A 285      60.366   7.947 -55.063  1.00  0.00           H  
ATOM   3418  HB3 PRO A 285      62.270   8.277 -56.480  1.00  0.00           H  
ATOM   3419  HB2 PRO A 285      63.234   8.952 -55.175  1.00  0.00           H  
ATOM   3420  HG3 PRO A 285      61.016  10.299 -56.706  1.00  0.00           H  
ATOM   3421  HG2 PRO A 285      62.620  10.947 -56.356  1.00  0.00           H  
ATOM   3422  HD2 PRO A 285      62.031  11.249 -54.001  1.00  0.00           H  
ATOM   3423  HD3 PRO A 285      60.536  11.671 -54.857  1.00  0.00           H  
ATOM   3424  N   GLN A 286      61.707   6.217 -53.514  1.00  0.35           N  
ATOM   3425  CA  GLN A 286      60.986   5.403 -54.494  1.00  0.35           C  
ATOM   3426  C   GLN A 286      59.569   5.057 -54.005  1.00  0.35           C  
ATOM   3427  O   GLN A 286      59.310   5.057 -52.801  1.00  0.35           O  
ATOM   3428  CB  GLN A 286      61.794   4.107 -54.746  1.00  0.35           C  
ATOM   3429  CG  GLN A 286      63.208   4.317 -55.334  1.00  0.35           C  
ATOM   3430  CD  GLN A 286      63.233   5.103 -56.649  1.00  0.35           C  
ATOM   3431  OE1 GLN A 286      62.360   4.938 -57.499  1.00  0.35           O  
ATOM   3432  NE2 GLN A 286      64.248   5.949 -56.833  1.00  0.35           N  
ATOM   3433  H   GLN A 286      62.132   5.687 -52.767  1.00  0.00           H  
ATOM   3434  HA  GLN A 286      60.890   5.929 -55.442  1.00  0.00           H  
ATOM   3435  HB3 GLN A 286      61.234   3.457 -55.421  1.00  0.00           H  
ATOM   3436  HB2 GLN A 286      61.884   3.547 -53.814  1.00  0.00           H  
ATOM   3437  HG3 GLN A 286      63.673   3.347 -55.512  1.00  0.00           H  
ATOM   3438  HG2 GLN A 286      63.836   4.824 -54.599  1.00  0.00           H  
ATOM   3439 HE22 GLN A 286      64.312   6.480 -57.690  1.00  0.00           H  
ATOM   3440 HE21 GLN A 286      64.959   6.060 -56.125  1.00  0.00           H  
ATOM   3441  N   SER A 287      58.696   4.733 -54.972  1.00  0.26           N  
ATOM   3442  CA  SER A 287      57.318   4.287 -54.759  1.00  0.26           C  
ATOM   3443  C   SER A 287      57.097   2.977 -55.535  1.00  0.26           C  
ATOM   3444  O   SER A 287      57.746   2.766 -56.561  1.00  0.26           O  
ATOM   3445  CB  SER A 287      56.360   5.385 -55.260  1.00  0.26           C  
ATOM   3446  OG  SER A 287      56.478   6.541 -54.461  1.00  0.26           O  
ATOM   3447  H   SER A 287      59.001   4.738 -55.934  1.00  0.00           H  
ATOM   3448  HA  SER A 287      57.128   4.090 -53.702  1.00  0.00           H  
ATOM   3449  HB3 SER A 287      55.324   5.048 -55.215  1.00  0.00           H  
ATOM   3450  HB2 SER A 287      56.566   5.657 -56.295  1.00  0.00           H  
ATOM   3451  HG  SER A 287      56.054   6.386 -53.613  1.00  0.00           H  
ATOM   3452  N   SER A 288      56.192   2.115 -55.041  1.00  0.26           N  
ATOM   3453  CA  SER A 288      55.951   0.787 -55.615  1.00  0.26           C  
ATOM   3454  C   SER A 288      54.602   0.190 -55.178  1.00  0.26           C  
ATOM   3455  O   SER A 288      53.988   0.658 -54.218  1.00  0.26           O  
ATOM   3456  CB  SER A 288      57.141  -0.154 -55.292  1.00  0.26           C  
ATOM   3457  OG  SER A 288      57.197  -0.504 -53.922  1.00  0.26           O  
ATOM   3458  H   SER A 288      55.685   2.328 -54.193  1.00  0.00           H  
ATOM   3459  HA  SER A 288      55.897   0.906 -56.699  1.00  0.00           H  
ATOM   3460  HB3 SER A 288      58.094   0.288 -55.583  1.00  0.00           H  
ATOM   3461  HB2 SER A 288      57.052  -1.076 -55.868  1.00  0.00           H  
ATOM   3462  HG  SER A 288      56.463  -1.090 -53.721  1.00  0.00           H  
ATOM   3463  N   LEU A 289      54.200  -0.863 -55.909  1.00  0.36           N  
ATOM   3464  CA  LEU A 289      53.026  -1.706 -55.679  1.00  0.36           C  
ATOM   3465  C   LEU A 289      53.384  -3.163 -56.007  1.00  0.36           C  
ATOM   3466  O   LEU A 289      54.430  -3.429 -56.603  1.00  0.36           O  
ATOM   3467  CB  LEU A 289      51.850  -1.246 -56.585  1.00  0.36           C  
ATOM   3468  CG  LEU A 289      51.116   0.012 -56.085  1.00  0.36           C  
ATOM   3469  CD1 LEU A 289      50.186   0.606 -57.163  1.00  0.36           C  
ATOM   3470  CD2 LEU A 289      50.390  -0.250 -54.745  1.00  0.36           C  
ATOM   3471  H   LEU A 289      54.780  -1.163 -56.678  1.00  0.00           H  
ATOM   3472  HA  LEU A 289      52.745  -1.670 -54.626  1.00  0.00           H  
ATOM   3473  HB3 LEU A 289      51.102  -2.033 -56.684  1.00  0.00           H  
ATOM   3474  HB2 LEU A 289      52.226  -1.090 -57.597  1.00  0.00           H  
ATOM   3475  HG  LEU A 289      51.884   0.761 -55.917  1.00  0.00           H  
ATOM   3476 HD11 LEU A 289      50.445   1.648 -57.358  1.00  0.00           H  
ATOM   3477 HD12 LEU A 289      50.268   0.076 -58.110  1.00  0.00           H  
ATOM   3478 HD13 LEU A 289      49.134   0.583 -56.878  1.00  0.00           H  
ATOM   3479 HD21 LEU A 289      49.344   0.053 -54.762  1.00  0.00           H  
ATOM   3480 HD22 LEU A 289      50.400  -1.305 -54.472  1.00  0.00           H  
ATOM   3481 HD23 LEU A 289      50.869   0.293 -53.931  1.00  0.00           H  
ATOM   3482  N   SER A 290      52.452  -4.075 -55.679  1.00  0.43           N  
ATOM   3483  CA  SER A 290      52.437  -5.465 -56.147  1.00  0.43           C  
ATOM   3484  C   SER A 290      52.296  -5.577 -57.685  1.00  0.43           C  
ATOM   3485  O   SER A 290      52.809  -6.531 -58.267  1.00  0.43           O  
ATOM   3486  CB  SER A 290      51.300  -6.209 -55.415  1.00  0.43           C  
ATOM   3487  OG  SER A 290      51.277  -7.589 -55.721  1.00  0.43           O  
ATOM   3488  H   SER A 290      51.631  -3.776 -55.173  1.00  0.00           H  
ATOM   3489  HA  SER A 290      53.389  -5.921 -55.865  1.00  0.00           H  
ATOM   3490  HB3 SER A 290      50.331  -5.779 -55.669  1.00  0.00           H  
ATOM   3491  HB2 SER A 290      51.417  -6.107 -54.335  1.00  0.00           H  
ATOM   3492  HG  SER A 290      51.111  -7.697 -56.661  1.00  0.00           H  
ATOM   3493  N   SER A 291      51.640  -4.579 -58.306  1.00  0.43           N  
ATOM   3494  CA  SER A 291      51.493  -4.407 -59.752  1.00  0.43           C  
ATOM   3495  C   SER A 291      52.701  -3.722 -60.432  1.00  0.43           C  
ATOM   3496  O   SER A 291      52.626  -3.475 -61.635  1.00  0.43           O  
ATOM   3497  CB  SER A 291      50.172  -3.647 -60.009  1.00  0.43           C  
ATOM   3498  OG  SER A 291      50.243  -2.295 -59.595  1.00  0.43           O  
ATOM   3499  H   SER A 291      51.252  -3.832 -57.749  1.00  0.00           H  
ATOM   3500  HA  SER A 291      51.397  -5.395 -60.204  1.00  0.00           H  
ATOM   3501  HB3 SER A 291      49.341  -4.135 -59.497  1.00  0.00           H  
ATOM   3502  HB2 SER A 291      49.930  -3.663 -61.072  1.00  0.00           H  
ATOM   3503  HG  SER A 291      49.386  -1.886 -59.736  1.00  0.00           H  
ATOM   3504  N   GLU A 292      53.770  -3.425 -59.666  1.00  0.39           N  
ATOM   3505  CA  GLU A 292      55.029  -2.780 -60.078  1.00  0.39           C  
ATOM   3506  C   GLU A 292      54.914  -1.264 -60.366  1.00  0.39           C  
ATOM   3507  O   GLU A 292      55.914  -0.657 -60.748  1.00  0.39           O  
ATOM   3508  CB  GLU A 292      55.714  -3.539 -61.246  1.00  0.39           C  
ATOM   3509  CG  GLU A 292      55.949  -5.047 -60.978  1.00  0.39           C  
ATOM   3510  CD  GLU A 292      56.590  -5.838 -62.134  1.00  0.39           C  
ATOM   3511  OE1 GLU A 292      56.781  -5.271 -63.234  1.00  0.39           O  
ATOM   3512  OE2 GLU A 292      56.878  -7.031 -61.893  1.00  0.39           O1-
ATOM   3513  H   GLU A 292      53.736  -3.682 -58.689  1.00  0.00           H  
ATOM   3514  HA  GLU A 292      55.686  -2.859 -59.211  1.00  0.00           H  
ATOM   3515  HB3 GLU A 292      56.680  -3.076 -61.453  1.00  0.00           H  
ATOM   3516  HB2 GLU A 292      55.132  -3.410 -62.159  1.00  0.00           H  
ATOM   3517  HG3 GLU A 292      55.004  -5.537 -60.742  1.00  0.00           H  
ATOM   3518  HG2 GLU A 292      56.577  -5.156 -60.093  1.00  0.00           H  
ATOM   3519  N   LYS A 293      53.722  -0.676 -60.172  1.00  0.35           N  
ATOM   3520  CA  LYS A 293      53.411   0.725 -60.471  1.00  0.35           C  
ATOM   3521  C   LYS A 293      53.567   1.620 -59.228  1.00  0.35           C  
ATOM   3522  O   LYS A 293      53.514   1.126 -58.105  1.00  0.35           O  
ATOM   3523  CB  LYS A 293      51.977   0.787 -61.035  1.00  0.35           C  
ATOM   3524  CG  LYS A 293      51.849   0.072 -62.393  1.00  0.35           C  
ATOM   3525  CD  LYS A 293      50.415   0.047 -62.937  1.00  0.35           C  
ATOM   3526  CE  LYS A 293      50.321  -0.733 -64.259  1.00  0.35           C  
ATOM   3527  NZ  LYS A 293      48.945  -0.760 -64.785  1.00  0.35           N1+
ATOM   3528  H   LYS A 293      52.951  -1.237 -59.841  1.00  0.00           H  
ATOM   3529  HA  LYS A 293      54.096   1.095 -61.236  1.00  0.00           H  
ATOM   3530  HB3 LYS A 293      51.674   1.828 -61.163  1.00  0.00           H  
ATOM   3531  HB2 LYS A 293      51.279   0.352 -60.319  1.00  0.00           H  
ATOM   3532  HG3 LYS A 293      52.204  -0.954 -62.309  1.00  0.00           H  
ATOM   3533  HG2 LYS A 293      52.504   0.557 -63.118  1.00  0.00           H  
ATOM   3534  HD3 LYS A 293      50.068   1.072 -63.081  1.00  0.00           H  
ATOM   3535  HD2 LYS A 293      49.757  -0.401 -62.191  1.00  0.00           H  
ATOM   3536  HE3 LYS A 293      50.658  -1.761 -64.113  1.00  0.00           H  
ATOM   3537  HE2 LYS A 293      50.973  -0.285 -65.009  1.00  0.00           H  
ATOM   3538  HZ1 LYS A 293      48.630   0.184 -64.956  1.00  0.00           H  
ATOM   3539  HZ2 LYS A 293      48.926  -1.282 -65.650  1.00  0.00           H  
ATOM   3540  HZ3 LYS A 293      48.335  -1.203 -64.113  1.00  0.00           H  
ATOM   3541  N   LEU A 294      53.763   2.929 -59.455  1.00  0.34           N  
ATOM   3542  CA  LEU A 294      54.010   3.927 -58.410  1.00  0.34           C  
ATOM   3543  C   LEU A 294      52.732   4.235 -57.603  1.00  0.34           C  
ATOM   3544  O   LEU A 294      51.745   4.677 -58.194  1.00  0.34           O  
ATOM   3545  CB  LEU A 294      54.557   5.225 -59.058  1.00  0.34           C  
ATOM   3546  CG  LEU A 294      55.779   5.058 -59.994  1.00  0.34           C  
ATOM   3547  CD1 LEU A 294      56.195   6.416 -60.598  1.00  0.34           C  
ATOM   3548  CD2 LEU A 294      56.964   4.358 -59.307  1.00  0.34           C  
ATOM   3549  H   LEU A 294      53.783   3.271 -60.404  1.00  0.00           H  
ATOM   3550  HA  LEU A 294      54.767   3.530 -57.730  1.00  0.00           H  
ATOM   3551  HB3 LEU A 294      54.819   5.927 -58.266  1.00  0.00           H  
ATOM   3552  HB2 LEU A 294      53.760   5.704 -59.628  1.00  0.00           H  
ATOM   3553  HG  LEU A 294      55.479   4.431 -60.834  1.00  0.00           H  
ATOM   3554 HD11 LEU A 294      56.220   6.366 -61.687  1.00  0.00           H  
ATOM   3555 HD12 LEU A 294      55.503   7.214 -60.329  1.00  0.00           H  
ATOM   3556 HD13 LEU A 294      57.183   6.734 -60.264  1.00  0.00           H  
ATOM   3557 HD21 LEU A 294      57.925   4.664 -59.722  1.00  0.00           H  
ATOM   3558 HD22 LEU A 294      56.988   4.579 -58.243  1.00  0.00           H  
ATOM   3559 HD23 LEU A 294      56.897   3.275 -59.421  1.00  0.00           H  
ATOM   3560  N   PHE A 295      52.782   4.034 -56.272  1.00  0.32           N  
ATOM   3561  CA  PHE A 295      51.708   4.412 -55.346  1.00  0.32           C  
ATOM   3562  C   PHE A 295      51.965   5.845 -54.856  1.00  0.32           C  
ATOM   3563  O   PHE A 295      52.719   6.037 -53.900  1.00  0.32           O  
ATOM   3564  CB  PHE A 295      51.642   3.404 -54.178  1.00  0.32           C  
ATOM   3565  CG  PHE A 295      50.409   3.524 -53.294  1.00  0.32           C  
ATOM   3566  CD1 PHE A 295      50.427   4.323 -52.130  1.00  0.32           C  
ATOM   3567  CD2 PHE A 295      49.186   2.959 -53.713  1.00  0.32           C  
ATOM   3568  CE1 PHE A 295      49.268   4.485 -51.380  1.00  0.32           C  
ATOM   3569  CE2 PHE A 295      48.043   3.117 -52.941  1.00  0.32           C  
ATOM   3570  CZ  PHE A 295      48.084   3.877 -51.779  1.00  0.32           C  
ATOM   3571  H   PHE A 295      53.617   3.651 -55.854  1.00  0.00           H  
ATOM   3572  HA  PHE A 295      50.748   4.380 -55.866  1.00  0.00           H  
ATOM   3573  HB3 PHE A 295      52.538   3.461 -53.558  1.00  0.00           H  
ATOM   3574  HB2 PHE A 295      51.644   2.398 -54.583  1.00  0.00           H  
ATOM   3575  HD1 PHE A 295      51.339   4.810 -51.816  1.00  0.00           H  
ATOM   3576  HD2 PHE A 295      49.137   2.393 -54.631  1.00  0.00           H  
ATOM   3577  HE1 PHE A 295      49.286   5.092 -50.487  1.00  0.00           H  
ATOM   3578  HE2 PHE A 295      47.115   2.664 -53.256  1.00  0.00           H  
ATOM   3579  HZ  PHE A 295      47.187   4.010 -51.192  1.00  0.00           H  
ATOM   3580  N   GLN A 296      51.375   6.822 -55.562  1.00  0.34           N  
ATOM   3581  CA  GLN A 296      51.576   8.252 -55.313  1.00  0.34           C  
ATOM   3582  C   GLN A 296      50.259   9.035 -55.412  1.00  0.34           C  
ATOM   3583  O   GLN A 296      50.034   9.934 -54.603  1.00  0.34           O  
ATOM   3584  CB  GLN A 296      52.630   8.819 -56.292  1.00  0.34           C  
ATOM   3585  CG  GLN A 296      54.021   8.176 -56.131  1.00  0.34           C  
ATOM   3586  CD  GLN A 296      55.111   8.887 -56.930  1.00  0.34           C  
ATOM   3587  OE1 GLN A 296      54.956   9.125 -58.126  1.00  0.34           O  
ATOM   3588  NE2 GLN A 296      56.232   9.200 -56.278  1.00  0.34           N  
ATOM   3589  H   GLN A 296      50.801   6.576 -56.354  1.00  0.00           H  
ATOM   3590  HA  GLN A 296      51.942   8.402 -54.295  1.00  0.00           H  
ATOM   3591  HB3 GLN A 296      52.719   9.894 -56.126  1.00  0.00           H  
ATOM   3592  HB2 GLN A 296      52.291   8.696 -57.322  1.00  0.00           H  
ATOM   3593  HG3 GLN A 296      54.000   7.134 -56.446  1.00  0.00           H  
ATOM   3594  HG2 GLN A 296      54.292   8.173 -55.080  1.00  0.00           H  
ATOM   3595 HE22 GLN A 296      56.986   9.670 -56.756  1.00  0.00           H  
ATOM   3596 HE21 GLN A 296      56.338   8.957 -55.302  1.00  0.00           H  
ATOM   3597  N   ARG A 297      49.412   8.676 -56.392  1.00  0.36           N  
ATOM   3598  CA  ARG A 297      48.120   9.317 -56.658  1.00  0.36           C  
ATOM   3599  C   ARG A 297      47.006   8.888 -55.681  1.00  0.36           C  
ATOM   3600  O   ARG A 297      46.009   9.600 -55.573  1.00  0.36           O  
ATOM   3601  CB  ARG A 297      47.695   9.017 -58.113  1.00  0.36           C  
ATOM   3602  CG  ARG A 297      48.719   9.456 -59.176  1.00  0.36           C  
ATOM   3603  CD  ARG A 297      48.259   9.135 -60.607  1.00  0.36           C  
ATOM   3604  NE  ARG A 297      49.174   9.697 -61.617  1.00  0.36           N  
ATOM   3605  CZ  ARG A 297      49.099   9.553 -62.954  1.00  0.36           C  
ATOM   3606  NH1 ARG A 297      50.027  10.140 -63.720  1.00  0.36           N  
ATOM   3607  NH2 ARG A 297      48.125   8.843 -63.545  1.00  0.36           N1+
ATOM   3608  H   ARG A 297      49.672   7.936 -57.025  1.00  0.00           H  
ATOM   3609  HA  ARG A 297      48.246  10.397 -56.557  1.00  0.00           H  
ATOM   3610  HB3 ARG A 297      46.747   9.519 -58.318  1.00  0.00           H  
ATOM   3611  HB2 ARG A 297      47.500   7.949 -58.225  1.00  0.00           H  
ATOM   3612  HG3 ARG A 297      49.631   8.884 -58.996  1.00  0.00           H  
ATOM   3613  HG2 ARG A 297      48.996  10.506 -59.067  1.00  0.00           H  
ATOM   3614  HD3 ARG A 297      47.219   9.418 -60.777  1.00  0.00           H  
ATOM   3615  HD2 ARG A 297      48.317   8.054 -60.743  1.00  0.00           H  
ATOM   3616  HE  ARG A 297      49.933  10.249 -61.245  1.00  0.00           H  
ATOM   3617 HH12 ARG A 297      49.994  10.052 -64.725  1.00  0.00           H  
ATOM   3618 HH11 ARG A 297      50.770  10.682 -63.300  1.00  0.00           H  
ATOM   3619 HH22 ARG A 297      48.088   8.753 -64.550  1.00  0.00           H  
ATOM   3620 HH21 ARG A 297      47.414   8.399 -62.982  1.00  0.00           H  
ATOM   3621  N   SER A 298      47.190   7.740 -55.008  1.00  0.32           N  
ATOM   3622  CA  SER A 298      46.202   7.099 -54.136  1.00  0.32           C  
ATOM   3623  C   SER A 298      46.421   7.382 -52.634  1.00  0.32           C  
ATOM   3624  O   SER A 298      45.802   6.711 -51.807  1.00  0.32           O  
ATOM   3625  CB  SER A 298      46.198   5.589 -54.455  1.00  0.32           C  
ATOM   3626  OG  SER A 298      45.485   5.344 -55.649  1.00  0.32           O  
ATOM   3627  H   SER A 298      48.054   7.234 -55.135  1.00  0.00           H  
ATOM   3628  HA  SER A 298      45.206   7.490 -54.353  1.00  0.00           H  
ATOM   3629  HB3 SER A 298      45.711   5.007 -53.672  1.00  0.00           H  
ATOM   3630  HB2 SER A 298      47.214   5.207 -54.553  1.00  0.00           H  
ATOM   3631  HG  SER A 298      45.972   5.729 -56.381  1.00  0.00           H  
ATOM   3632  N   ILE A 299      47.268   8.373 -52.296  1.00  0.31           N  
ATOM   3633  CA  ILE A 299      47.507   8.834 -50.924  1.00  0.31           C  
ATOM   3634  C   ILE A 299      46.237   9.485 -50.333  1.00  0.31           C  
ATOM   3635  O   ILE A 299      45.708  10.430 -50.920  1.00  0.31           O  
ATOM   3636  CB  ILE A 299      48.708   9.833 -50.855  1.00  0.31           C  
ATOM   3637  CG1 ILE A 299      50.032   9.111 -51.212  1.00  0.31           C  
ATOM   3638  CG2 ILE A 299      48.858  10.569 -49.500  1.00  0.31           C  
ATOM   3639  CD1 ILE A 299      51.228  10.049 -51.445  1.00  0.31           C  
ATOM   3640  H   ILE A 299      47.738   8.891 -53.025  1.00  0.00           H  
ATOM   3641  HA  ILE A 299      47.762   7.958 -50.323  1.00  0.00           H  
ATOM   3642  HB  ILE A 299      48.541  10.596 -51.618  1.00  0.00           H  
ATOM   3643 HG13 ILE A 299      49.903   8.505 -52.110  1.00  0.00           H  
ATOM   3644 HG12 ILE A 299      50.284   8.406 -50.419  1.00  0.00           H  
ATOM   3645 HG21 ILE A 299      49.732  11.219 -49.492  1.00  0.00           H  
ATOM   3646 HG22 ILE A 299      48.007  11.212 -49.275  1.00  0.00           H  
ATOM   3647 HG23 ILE A 299      48.970   9.862 -48.678  1.00  0.00           H  
ATOM   3648 HD11 ILE A 299      51.970   9.578 -52.090  1.00  0.00           H  
ATOM   3649 HD12 ILE A 299      50.924  10.981 -51.922  1.00  0.00           H  
ATOM   3650 HD13 ILE A 299      51.725  10.295 -50.507  1.00  0.00           H  
ATOM   3651  N   HIS A 300      45.780   8.950 -49.186  1.00  0.44           N  
ATOM   3652  CA  HIS A 300      44.559   9.358 -48.485  1.00  0.44           C  
ATOM   3653  C   HIS A 300      44.788  10.601 -47.605  1.00  0.44           C  
ATOM   3654  O   HIS A 300      44.745  10.516 -46.376  1.00  0.44           O  
ATOM   3655  CB  HIS A 300      44.004   8.160 -47.684  1.00  0.44           C  
ATOM   3656  CG  HIS A 300      43.583   6.986 -48.532  1.00  0.44           C  
ATOM   3657  ND1 HIS A 300      42.382   6.972 -49.248  1.00  0.44           N  
ATOM   3658  CD2 HIS A 300      44.246   5.795 -48.753  1.00  0.44           C  
ATOM   3659  CE1 HIS A 300      42.366   5.798 -49.865  1.00  0.44           C  
ATOM   3660  NE2 HIS A 300      43.445   5.059 -49.608  1.00  0.44           N  
ATOM   3661  H   HIS A 300      46.282   8.178 -48.773  1.00  0.00           H  
ATOM   3662  HA  HIS A 300      43.804   9.630 -49.226  1.00  0.00           H  
ATOM   3663  HB3 HIS A 300      43.135   8.470 -47.104  1.00  0.00           H  
ATOM   3664  HB2 HIS A 300      44.744   7.813 -46.962  1.00  0.00           H  
ATOM   3665  HD2 HIS A 300      45.194   5.428 -48.388  1.00  0.00           H  
ATOM   3666  HE1 HIS A 300      41.562   5.476 -50.510  1.00  0.00           H  
ATOM   3667  HE2 HIS A 300      43.643   4.139 -49.976  1.00  0.00           H  
ATOM   3668  N   ARG A 301      45.010  11.746 -48.271  1.00  0.40           N  
ATOM   3669  CA  ARG A 301      45.185  13.056 -47.651  1.00  0.40           C  
ATOM   3670  C   ARG A 301      43.865  13.600 -47.074  1.00  0.40           C  
ATOM   3671  O   ARG A 301      43.812  13.890 -45.879  1.00  0.40           O  
ATOM   3672  CB  ARG A 301      45.810  14.015 -48.686  1.00  0.40           C  
ATOM   3673  CG  ARG A 301      46.169  15.410 -48.124  1.00  0.40           C  
ATOM   3674  CD  ARG A 301      46.694  16.412 -49.167  1.00  0.40           C  
ATOM   3675  NE  ARG A 301      45.705  16.695 -50.224  1.00  0.40           N  
ATOM   3676  CZ  ARG A 301      45.642  16.192 -51.471  1.00  0.40           C  
ATOM   3677  NH1 ARG A 301      44.613  16.551 -52.248  1.00  0.40           N  
ATOM   3678  NH2 ARG A 301      46.563  15.346 -51.958  1.00  0.40           N1+
ATOM   3679  H   ARG A 301      45.054  11.719 -49.281  1.00  0.00           H  
ATOM   3680  HA  ARG A 301      45.894  12.943 -46.828  1.00  0.00           H  
ATOM   3681  HB3 ARG A 301      45.123  14.115 -49.526  1.00  0.00           H  
ATOM   3682  HB2 ARG A 301      46.715  13.564 -49.096  1.00  0.00           H  
ATOM   3683  HG3 ARG A 301      46.970  15.245 -47.402  1.00  0.00           H  
ATOM   3684  HG2 ARG A 301      45.359  15.864 -47.552  1.00  0.00           H  
ATOM   3685  HD3 ARG A 301      47.677  16.133 -49.546  1.00  0.00           H  
ATOM   3686  HD2 ARG A 301      46.836  17.369 -48.664  1.00  0.00           H  
ATOM   3687  HE  ARG A 301      44.938  17.293 -49.937  1.00  0.00           H  
ATOM   3688 HH12 ARG A 301      44.527  16.203 -53.192  1.00  0.00           H  
ATOM   3689 HH11 ARG A 301      43.899  17.167 -51.879  1.00  0.00           H  
ATOM   3690 HH22 ARG A 301      46.486  14.984 -52.898  1.00  0.00           H  
ATOM   3691 HH21 ARG A 301      47.344  15.068 -51.382  1.00  0.00           H  
ATOM   3692  N   GLU A 302      42.840  13.732 -47.936  1.00  0.42           N  
ATOM   3693  CA  GLU A 302      41.535  14.302 -47.589  1.00  0.42           C  
ATOM   3694  C   GLU A 302      40.622  13.400 -46.724  1.00  0.42           C  
ATOM   3695  O   GLU A 302      39.982  13.948 -45.825  1.00  0.42           O  
ATOM   3696  CB  GLU A 302      40.800  14.822 -48.849  1.00  0.42           C  
ATOM   3697  CG  GLU A 302      41.600  15.810 -49.735  1.00  0.42           C  
ATOM   3698  CD  GLU A 302      41.902  17.196 -49.133  1.00  0.42           C  
ATOM   3699  OE1 GLU A 302      41.311  17.555 -48.090  1.00  0.42           O  
ATOM   3700  OE2 GLU A 302      42.734  17.894 -49.753  1.00  0.42           O1-
ATOM   3701  H   GLU A 302      42.965  13.470 -48.903  1.00  0.00           H  
ATOM   3702  HA  GLU A 302      41.749  15.173 -46.968  1.00  0.00           H  
ATOM   3703  HB3 GLU A 302      39.854  15.281 -48.555  1.00  0.00           H  
ATOM   3704  HB2 GLU A 302      40.512  13.982 -49.479  1.00  0.00           H  
ATOM   3705  HG3 GLU A 302      41.035  15.980 -50.653  1.00  0.00           H  
ATOM   3706  HG2 GLU A 302      42.537  15.348 -50.049  1.00  0.00           H  
ATOM   3707  N   PRO A 303      40.619  12.055 -46.913  1.00  0.49           N  
ATOM   3708  CA  PRO A 303      39.978  11.127 -45.958  1.00  0.49           C  
ATOM   3709  C   PRO A 303      40.609  11.118 -44.553  1.00  0.49           C  
ATOM   3710  O   PRO A 303      39.872  11.024 -43.572  1.00  0.49           O  
ATOM   3711  CB  PRO A 303      40.080   9.748 -46.637  1.00  0.49           C  
ATOM   3712  CG  PRO A 303      40.239  10.056 -48.115  1.00  0.49           C  
ATOM   3713  CD  PRO A 303      41.067  11.332 -48.104  1.00  0.49           C  
ATOM   3714  HA  PRO A 303      38.926  11.409 -45.879  1.00  0.00           H  
ATOM   3715  HB3 PRO A 303      39.212   9.118 -46.440  1.00  0.00           H  
ATOM   3716  HB2 PRO A 303      40.961   9.206 -46.289  1.00  0.00           H  
ATOM   3717  HG3 PRO A 303      39.260  10.261 -48.551  1.00  0.00           H  
ATOM   3718  HG2 PRO A 303      40.699   9.246 -48.681  1.00  0.00           H  
ATOM   3719  HD2 PRO A 303      42.119  11.088 -47.988  1.00  0.00           H  
ATOM   3720  HD3 PRO A 303      40.943  11.881 -49.035  1.00  0.00           H  
ATOM   3721  N   GLY A 304      41.946  11.251 -44.482  1.00  0.50           N  
ATOM   3722  CA  GLY A 304      42.695  11.307 -43.226  1.00  0.50           C  
ATOM   3723  C   GLY A 304      42.540  12.664 -42.518  1.00  0.50           C  
ATOM   3724  O   GLY A 304      42.695  12.724 -41.300  1.00  0.50           O  
ATOM   3725  H   GLY A 304      42.485  11.316 -45.335  1.00  0.00           H  
ATOM   3726  HA3 GLY A 304      43.749  11.139 -43.441  1.00  0.00           H  
ATOM   3727  HA2 GLY A 304      42.375  10.505 -42.560  1.00  0.00           H  
ATOM   3728  N   SER A 305      42.210  13.736 -43.262  1.00  0.49           N  
ATOM   3729  CA  SER A 305      41.886  15.056 -42.718  1.00  0.49           C  
ATOM   3730  C   SER A 305      40.461  15.103 -42.141  1.00  0.49           C  
ATOM   3731  O   SER A 305      40.253  15.773 -41.133  1.00  0.49           O  
ATOM   3732  CB  SER A 305      42.061  16.135 -43.804  1.00  0.49           C  
ATOM   3733  OG  SER A 305      43.431  16.322 -44.095  1.00  0.49           O  
ATOM   3734  H   SER A 305      42.116  13.632 -44.263  1.00  0.00           H  
ATOM   3735  HA  SER A 305      42.573  15.282 -41.899  1.00  0.00           H  
ATOM   3736  HB3 SER A 305      41.663  17.092 -43.465  1.00  0.00           H  
ATOM   3737  HB2 SER A 305      41.525  15.876 -44.717  1.00  0.00           H  
ATOM   3738  HG  SER A 305      43.728  15.581 -44.631  1.00  0.00           H  
ATOM   3739  N   TYR A 306      39.517  14.379 -42.771  1.00  0.48           N  
ATOM   3740  CA  TYR A 306      38.120  14.280 -42.345  1.00  0.48           C  
ATOM   3741  C   TYR A 306      37.965  13.576 -40.985  1.00  0.48           C  
ATOM   3742  O   TYR A 306      37.285  14.109 -40.108  1.00  0.48           O  
ATOM   3743  CB  TYR A 306      37.293  13.603 -43.461  1.00  0.48           C  
ATOM   3744  CG  TYR A 306      35.811  13.449 -43.162  1.00  0.48           C  
ATOM   3745  CD1 TYR A 306      35.286  12.200 -42.768  1.00  0.48           C  
ATOM   3746  CD2 TYR A 306      34.955  14.565 -43.265  1.00  0.48           C  
ATOM   3747  CE1 TYR A 306      33.914  12.070 -42.475  1.00  0.48           C  
ATOM   3748  CE2 TYR A 306      33.583  14.435 -42.973  1.00  0.48           C  
ATOM   3749  CZ  TYR A 306      33.062  13.188 -42.577  1.00  0.48           C  
ATOM   3750  OH  TYR A 306      31.733  13.066 -42.294  1.00  0.48           O  
ATOM   3751  H   TYR A 306      39.765  13.860 -43.602  1.00  0.00           H  
ATOM   3752  HA  TYR A 306      37.746  15.299 -42.229  1.00  0.00           H  
ATOM   3753  HB3 TYR A 306      37.705  12.619 -43.685  1.00  0.00           H  
ATOM   3754  HB2 TYR A 306      37.391  14.178 -44.383  1.00  0.00           H  
ATOM   3755  HD1 TYR A 306      35.935  11.340 -42.683  1.00  0.00           H  
ATOM   3756  HD2 TYR A 306      35.349  15.526 -43.565  1.00  0.00           H  
ATOM   3757  HE1 TYR A 306      33.521  11.111 -42.172  1.00  0.00           H  
ATOM   3758  HE2 TYR A 306      32.932  15.294 -43.052  1.00  0.00           H  
ATOM   3759  HH  TYR A 306      31.476  12.173 -42.055  1.00  0.00           H  
ATOM   3760  N   THR A 307      38.631  12.420 -40.825  1.00  0.61           N  
ATOM   3761  CA  THR A 307      38.667  11.658 -39.575  1.00  0.61           C  
ATOM   3762  C   THR A 307      39.578  12.304 -38.509  1.00  0.61           C  
ATOM   3763  O   THR A 307      39.278  12.169 -37.323  1.00  0.61           O  
ATOM   3764  CB  THR A 307      39.150  10.203 -39.818  1.00  0.61           C  
ATOM   3765  OG1 THR A 307      40.495  10.147 -40.263  1.00  0.61           O  
ATOM   3766  CG2 THR A 307      38.261   9.420 -40.796  1.00  0.61           C  
ATOM   3767  H   THR A 307      39.176  12.041 -41.589  1.00  0.00           H  
ATOM   3768  HA  THR A 307      37.654  11.616 -39.170  1.00  0.00           H  
ATOM   3769  HB  THR A 307      39.123   9.673 -38.865  1.00  0.00           H  
ATOM   3770  HG1 THR A 307      40.690   9.247 -40.534  1.00  0.00           H  
ATOM   3771 HG21 THR A 307      38.607   8.392 -40.906  1.00  0.00           H  
ATOM   3772 HG22 THR A 307      37.232   9.383 -40.441  1.00  0.00           H  
ATOM   3773 HG23 THR A 307      38.250   9.871 -41.788  1.00  0.00           H  
ATOM   3774  N   GLY A 308      40.638  13.015 -38.936  1.00  0.62           N  
ATOM   3775  CA  GLY A 308      41.592  13.686 -38.052  1.00  0.62           C  
ATOM   3776  C   GLY A 308      40.945  14.882 -37.341  1.00  0.62           C  
ATOM   3777  O   GLY A 308      41.110  15.022 -36.132  1.00  0.62           O  
ATOM   3778  H   GLY A 308      40.829  13.062 -39.927  1.00  0.00           H  
ATOM   3779  HA3 GLY A 308      42.434  14.042 -38.647  1.00  0.00           H  
ATOM   3780  HA2 GLY A 308      41.989  12.979 -37.322  1.00  0.00           H  
ATOM   3781  N   ARG A 309      40.185  15.711 -38.076  1.00  0.49           N  
ATOM   3782  CA  ARG A 309      39.463  16.874 -37.548  1.00  0.49           C  
ATOM   3783  C   ARG A 309      38.231  16.490 -36.709  1.00  0.49           C  
ATOM   3784  O   ARG A 309      37.915  17.214 -35.766  1.00  0.49           O  
ATOM   3785  CB  ARG A 309      39.061  17.801 -38.712  1.00  0.49           C  
ATOM   3786  CG  ARG A 309      40.267  18.444 -39.421  1.00  0.49           C  
ATOM   3787  CD  ARG A 309      39.863  19.223 -40.682  1.00  0.49           C  
ATOM   3788  NE  ARG A 309      41.041  19.686 -41.437  1.00  0.49           N  
ATOM   3789  CZ  ARG A 309      41.052  20.291 -42.641  1.00  0.49           C  
ATOM   3790  NH1 ARG A 309      42.227  20.642 -43.178  1.00  0.49           N  
ATOM   3791  NH2 ARG A 309      39.925  20.550 -43.322  1.00  0.49           N1+
ATOM   3792  H   ARG A 309      40.086  15.542 -39.069  1.00  0.00           H  
ATOM   3793  HA  ARG A 309      40.138  17.428 -36.895  1.00  0.00           H  
ATOM   3794  HB3 ARG A 309      38.419  18.602 -38.343  1.00  0.00           H  
ATOM   3795  HB2 ARG A 309      38.460  17.240 -39.431  1.00  0.00           H  
ATOM   3796  HG3 ARG A 309      41.070  17.736 -39.629  1.00  0.00           H  
ATOM   3797  HG2 ARG A 309      40.684  19.153 -38.705  1.00  0.00           H  
ATOM   3798  HD3 ARG A 309      39.362  20.139 -40.368  1.00  0.00           H  
ATOM   3799  HD2 ARG A 309      39.151  18.668 -41.294  1.00  0.00           H  
ATOM   3800  HE  ARG A 309      41.929  19.529 -40.983  1.00  0.00           H  
ATOM   3801 HH12 ARG A 309      42.264  21.085 -44.085  1.00  0.00           H  
ATOM   3802 HH11 ARG A 309      43.091  20.452 -42.690  1.00  0.00           H  
ATOM   3803 HH22 ARG A 309      39.959  20.992 -44.229  1.00  0.00           H  
ATOM   3804 HH21 ARG A 309      39.031  20.290 -42.931  1.00  0.00           H  
ATOM   3805  N   ARG A 310      37.574  15.364 -37.043  1.00  0.59           N  
ATOM   3806  CA  ARG A 310      36.416  14.832 -36.321  1.00  0.59           C  
ATOM   3807  C   ARG A 310      36.780  14.329 -34.910  1.00  0.59           C  
ATOM   3808  O   ARG A 310      36.078  14.662 -33.955  1.00  0.59           O  
ATOM   3809  CB  ARG A 310      35.753  13.738 -37.185  1.00  0.59           C  
ATOM   3810  CG  ARG A 310      34.503  13.076 -36.568  1.00  0.59           C  
ATOM   3811  CD  ARG A 310      33.935  11.915 -37.408  1.00  0.59           C  
ATOM   3812  NE  ARG A 310      34.825  10.737 -37.424  1.00  0.59           N  
ATOM   3813  CZ  ARG A 310      34.982   9.814 -36.455  1.00  0.59           C  
ATOM   3814  NH1 ARG A 310      35.874   8.833 -36.636  1.00  0.59           N  
ATOM   3815  NH2 ARG A 310      34.278   9.845 -35.312  1.00  0.59           N1+
ATOM   3816  H   ARG A 310      37.888  14.827 -37.840  1.00  0.00           H  
ATOM   3817  HA  ARG A 310      35.696  15.645 -36.204  1.00  0.00           H  
ATOM   3818  HB3 ARG A 310      36.497  12.971 -37.405  1.00  0.00           H  
ATOM   3819  HB2 ARG A 310      35.475  14.169 -38.147  1.00  0.00           H  
ATOM   3820  HG3 ARG A 310      33.722  13.804 -36.343  1.00  0.00           H  
ATOM   3821  HG2 ARG A 310      34.794  12.663 -35.602  1.00  0.00           H  
ATOM   3822  HD3 ARG A 310      33.900  12.237 -38.449  1.00  0.00           H  
ATOM   3823  HD2 ARG A 310      32.907  11.673 -37.137  1.00  0.00           H  
ATOM   3824  HE  ARG A 310      35.402  10.655 -38.248  1.00  0.00           H  
ATOM   3825 HH12 ARG A 310      36.012   8.130 -35.924  1.00  0.00           H  
ATOM   3826 HH11 ARG A 310      36.415   8.780 -37.487  1.00  0.00           H  
ATOM   3827 HH22 ARG A 310      34.415   9.143 -34.599  1.00  0.00           H  
ATOM   3828 HH21 ARG A 310      33.600  10.578 -35.159  1.00  0.00           H  
ATOM   3829  N   THR A 311      37.874  13.555 -34.807  1.00  0.66           N  
ATOM   3830  CA  THR A 311      38.404  13.052 -33.536  1.00  0.66           C  
ATOM   3831  C   THR A 311      39.106  14.150 -32.706  1.00  0.66           C  
ATOM   3832  O   THR A 311      39.094  14.043 -31.481  1.00  0.66           O  
ATOM   3833  CB  THR A 311      39.402  11.883 -33.745  1.00  0.66           C  
ATOM   3834  OG1 THR A 311      40.522  12.269 -34.521  1.00  0.66           O  
ATOM   3835  CG2 THR A 311      38.746  10.648 -34.384  1.00  0.66           C  
ATOM   3836  H   THR A 311      38.400  13.317 -35.636  1.00  0.00           H  
ATOM   3837  HA  THR A 311      37.566  12.676 -32.946  1.00  0.00           H  
ATOM   3838  HB  THR A 311      39.792  11.575 -32.773  1.00  0.00           H  
ATOM   3839  HG1 THR A 311      40.258  12.306 -35.445  1.00  0.00           H  
ATOM   3840 HG21 THR A 311      39.477   9.855 -34.546  1.00  0.00           H  
ATOM   3841 HG22 THR A 311      37.967  10.247 -33.736  1.00  0.00           H  
ATOM   3842 HG23 THR A 311      38.282  10.875 -35.343  1.00  0.00           H  
ATOM   3843  N   MET A 312      39.642  15.198 -33.361  1.00  0.63           N  
ATOM   3844  CA  MET A 312      40.208  16.380 -32.703  1.00  0.63           C  
ATOM   3845  C   MET A 312      39.128  17.288 -32.079  1.00  0.63           C  
ATOM   3846  O   MET A 312      39.395  17.914 -31.053  1.00  0.63           O  
ATOM   3847  CB  MET A 312      41.111  17.143 -33.696  1.00  0.63           C  
ATOM   3848  CG  MET A 312      41.923  18.306 -33.097  1.00  0.63           C  
ATOM   3849  SD  MET A 312      43.050  17.875 -31.736  1.00  0.63           S  
ATOM   3850  CE  MET A 312      44.200  16.760 -32.588  1.00  0.63           C  
ATOM   3851  H   MET A 312      39.640  15.207 -34.372  1.00  0.00           H  
ATOM   3852  HA  MET A 312      40.844  16.017 -31.896  1.00  0.00           H  
ATOM   3853  HB3 MET A 312      40.502  17.526 -34.515  1.00  0.00           H  
ATOM   3854  HB2 MET A 312      41.811  16.445 -34.151  1.00  0.00           H  
ATOM   3855  HG3 MET A 312      41.253  19.089 -32.742  1.00  0.00           H  
ATOM   3856  HG2 MET A 312      42.520  18.765 -33.886  1.00  0.00           H  
ATOM   3857  HE1 MET A 312      45.021  16.492 -31.922  1.00  0.00           H  
ATOM   3858  HE2 MET A 312      43.696  15.842 -32.889  1.00  0.00           H  
ATOM   3859  HE3 MET A 312      44.616  17.241 -33.473  1.00  0.00           H  
ATOM   3860  N   GLN A 313      37.922  17.312 -32.675  1.00  0.69           N  
ATOM   3861  CA  GLN A 313      36.752  17.982 -32.110  1.00  0.69           C  
ATOM   3862  C   GLN A 313      36.193  17.210 -30.898  1.00  0.69           C  
ATOM   3863  O   GLN A 313      35.778  17.851 -29.935  1.00  0.69           O  
ATOM   3864  CB  GLN A 313      35.680  18.181 -33.205  1.00  0.69           C  
ATOM   3865  CG  GLN A 313      34.495  19.066 -32.760  1.00  0.69           C  
ATOM   3866  CD  GLN A 313      33.314  19.023 -33.731  1.00  0.69           C  
ATOM   3867  OE1 GLN A 313      33.491  19.088 -34.945  1.00  0.69           O  
ATOM   3868  NE2 GLN A 313      32.096  18.938 -33.191  1.00  0.69           N  
ATOM   3869  H   GLN A 313      37.778  16.801 -33.535  1.00  0.00           H  
ATOM   3870  HA  GLN A 313      37.064  18.971 -31.769  1.00  0.00           H  
ATOM   3871  HB3 GLN A 313      35.313  17.206 -33.530  1.00  0.00           H  
ATOM   3872  HB2 GLN A 313      36.141  18.635 -34.084  1.00  0.00           H  
ATOM   3873  HG3 GLN A 313      34.823  20.100 -32.649  1.00  0.00           H  
ATOM   3874  HG2 GLN A 313      34.131  18.756 -31.783  1.00  0.00           H  
ATOM   3875 HE22 GLN A 313      31.281  18.916 -33.786  1.00  0.00           H  
ATOM   3876 HE21 GLN A 313      31.984  18.875 -32.189  1.00  0.00           H  
ATOM   3877  N   SER A 314      36.209  15.865 -30.957  1.00  0.69           N  
ATOM   3878  CA  SER A 314      35.671  14.974 -29.923  1.00  0.69           C  
ATOM   3879  C   SER A 314      36.383  15.124 -28.565  1.00  0.69           C  
ATOM   3880  O   SER A 314      35.702  15.334 -27.563  1.00  0.69           O  
ATOM   3881  CB  SER A 314      35.704  13.514 -30.415  1.00  0.69           C  
ATOM   3882  OG  SER A 314      34.787  13.327 -31.475  1.00  0.69           O  
ATOM   3883  H   SER A 314      36.581  15.414 -31.781  1.00  0.00           H  
ATOM   3884  HA  SER A 314      34.627  15.252 -29.765  1.00  0.00           H  
ATOM   3885  HB3 SER A 314      35.423  12.834 -29.609  1.00  0.00           H  
ATOM   3886  HB2 SER A 314      36.703  13.221 -30.737  1.00  0.00           H  
ATOM   3887  HG  SER A 314      35.100  13.813 -32.243  1.00  0.00           H  
ATOM   3888  N   ILE A 315      37.730  15.088 -28.570  1.00  0.64           N  
ATOM   3889  CA  ILE A 315      38.576  15.341 -27.395  1.00  0.64           C  
ATOM   3890  C   ILE A 315      38.413  16.764 -26.813  1.00  0.64           C  
ATOM   3891  O   ILE A 315      38.468  16.910 -25.593  1.00  0.64           O  
ATOM   3892  CB  ILE A 315      40.090  15.054 -27.685  1.00  0.64           C  
ATOM   3893  CG1 ILE A 315      41.067  15.283 -26.503  1.00  0.64           C  
ATOM   3894  CG2 ILE A 315      40.627  15.839 -28.896  1.00  0.64           C  
ATOM   3895  CD1 ILE A 315      40.833  14.405 -25.269  1.00  0.64           C  
ATOM   3896  H   ILE A 315      38.219  14.901 -29.434  1.00  0.00           H  
ATOM   3897  HA  ILE A 315      38.237  14.639 -26.632  1.00  0.00           H  
ATOM   3898  HB  ILE A 315      40.157  13.995 -27.941  1.00  0.00           H  
ATOM   3899 HG13 ILE A 315      41.088  16.332 -26.208  1.00  0.00           H  
ATOM   3900 HG12 ILE A 315      42.079  15.072 -26.851  1.00  0.00           H  
ATOM   3901 HG21 ILE A 315      41.633  15.515 -29.163  1.00  0.00           H  
ATOM   3902 HG22 ILE A 315      40.003  15.681 -29.769  1.00  0.00           H  
ATOM   3903 HG23 ILE A 315      40.669  16.911 -28.704  1.00  0.00           H  
ATOM   3904 HD11 ILE A 315      41.176  14.916 -24.370  1.00  0.00           H  
ATOM   3905 HD12 ILE A 315      39.787  14.142 -25.123  1.00  0.00           H  
ATOM   3906 HD13 ILE A 315      41.400  13.478 -25.344  1.00  0.00           H  
ATOM   3907  N   SER A 316      38.171  17.772 -27.676  1.00  0.76           N  
ATOM   3908  CA  SER A 316      37.932  19.156 -27.259  1.00  0.76           C  
ATOM   3909  C   SER A 316      36.578  19.344 -26.547  1.00  0.76           C  
ATOM   3910  O   SER A 316      36.536  20.078 -25.564  1.00  0.76           O  
ATOM   3911  CB  SER A 316      38.156  20.131 -28.442  1.00  0.76           C  
ATOM   3912  OG  SER A 316      37.008  20.360 -29.237  1.00  0.76           O  
ATOM   3913  H   SER A 316      38.128  17.581 -28.667  1.00  0.00           H  
ATOM   3914  HA  SER A 316      38.710  19.386 -26.527  1.00  0.00           H  
ATOM   3915  HB3 SER A 316      38.977  19.794 -29.076  1.00  0.00           H  
ATOM   3916  HB2 SER A 316      38.460  21.101 -28.046  1.00  0.00           H  
ATOM   3917  HG  SER A 316      36.721  19.522 -29.613  1.00  0.00           H  
ATOM   3918  N   ASN A 317      35.517  18.663 -27.021  1.00  0.69           N  
ATOM   3919  CA  ASN A 317      34.174  18.704 -26.427  1.00  0.69           C  
ATOM   3920  C   ASN A 317      34.114  17.989 -25.068  1.00  0.69           C  
ATOM   3921  O   ASN A 317      33.465  18.507 -24.160  1.00  0.69           O  
ATOM   3922  CB  ASN A 317      33.125  18.105 -27.397  1.00  0.69           C  
ATOM   3923  CG  ASN A 317      32.911  18.872 -28.710  1.00  0.69           C  
ATOM   3924  OD1 ASN A 317      32.631  18.261 -29.739  1.00  0.69           O  
ATOM   3925  ND2 ASN A 317      33.008  20.204 -28.693  1.00  0.69           N  
ATOM   3926  H   ASN A 317      35.629  18.071 -27.834  1.00  0.00           H  
ATOM   3927  HA  ASN A 317      33.936  19.755 -26.253  1.00  0.00           H  
ATOM   3928  HB3 ASN A 317      32.153  18.066 -26.903  1.00  0.00           H  
ATOM   3929  HB2 ASN A 317      33.386  17.072 -27.634  1.00  0.00           H  
ATOM   3930 HD22 ASN A 317      32.858  20.729 -29.542  1.00  0.00           H  
ATOM   3931 HD21 ASN A 317      33.220  20.692 -27.836  1.00  0.00           H  
ATOM   3932  N   GLU A 318      34.814  16.847 -24.940  1.00  0.63           N  
ATOM   3933  CA  GLU A 318      34.958  16.102 -23.686  1.00  0.63           C  
ATOM   3934  C   GLU A 318      35.745  16.879 -22.621  1.00  0.63           C  
ATOM   3935  O   GLU A 318      35.331  16.890 -21.463  1.00  0.63           O  
ATOM   3936  CB  GLU A 318      35.611  14.733 -23.955  1.00  0.63           C  
ATOM   3937  CG  GLU A 318      34.703  13.769 -24.752  1.00  0.63           C  
ATOM   3938  CD  GLU A 318      35.342  12.422 -25.129  1.00  0.63           C  
ATOM   3939  OE1 GLU A 318      34.686  11.697 -25.908  1.00  0.63           O  
ATOM   3940  OE2 GLU A 318      36.453  12.121 -24.640  1.00  0.63           O1-
ATOM   3941  H   GLU A 318      35.305  16.468 -25.739  1.00  0.00           H  
ATOM   3942  HA  GLU A 318      33.958  15.926 -23.285  1.00  0.00           H  
ATOM   3943  HB3 GLU A 318      35.886  14.269 -23.007  1.00  0.00           H  
ATOM   3944  HB2 GLU A 318      36.545  14.884 -24.500  1.00  0.00           H  
ATOM   3945  HG3 GLU A 318      34.353  14.251 -25.665  1.00  0.00           H  
ATOM   3946  HG2 GLU A 318      33.808  13.559 -24.165  1.00  0.00           H  
ATOM   3947  N   GLN A 319      36.841  17.537 -23.036  1.00  0.64           N  
ATOM   3948  CA  GLN A 319      37.700  18.342 -22.170  1.00  0.64           C  
ATOM   3949  C   GLN A 319      37.035  19.649 -21.692  1.00  0.64           C  
ATOM   3950  O   GLN A 319      37.247  20.030 -20.542  1.00  0.64           O  
ATOM   3951  CB  GLN A 319      39.051  18.552 -22.881  1.00  0.64           C  
ATOM   3952  CG  GLN A 319      40.094  19.342 -22.065  1.00  0.64           C  
ATOM   3953  CD  GLN A 319      41.526  19.234 -22.603  1.00  0.64           C  
ATOM   3954  OE1 GLN A 319      42.475  19.415 -21.845  1.00  0.64           O  
ATOM   3955  NE2 GLN A 319      41.703  18.955 -23.898  1.00  0.64           N  
ATOM   3956  H   GLN A 319      37.126  17.462 -24.003  1.00  0.00           H  
ATOM   3957  HA  GLN A 319      37.896  17.746 -21.276  1.00  0.00           H  
ATOM   3958  HB3 GLN A 319      38.887  19.043 -23.842  1.00  0.00           H  
ATOM   3959  HB2 GLN A 319      39.458  17.565 -23.106  1.00  0.00           H  
ATOM   3960  HG3 GLN A 319      40.101  18.979 -21.036  1.00  0.00           H  
ATOM   3961  HG2 GLN A 319      39.819  20.396 -22.023  1.00  0.00           H  
ATOM   3962 HE22 GLN A 319      42.636  18.879 -24.274  1.00  0.00           H  
ATOM   3963 HE21 GLN A 319      40.909  18.797 -24.502  1.00  0.00           H  
ATOM   3964  N   LYS A 320      36.207  20.278 -22.548  1.00  0.66           N  
ATOM   3965  CA  LYS A 320      35.353  21.421 -22.200  1.00  0.66           C  
ATOM   3966  C   LYS A 320      34.260  21.058 -21.181  1.00  0.66           C  
ATOM   3967  O   LYS A 320      34.042  21.824 -20.243  1.00  0.66           O  
ATOM   3968  CB  LYS A 320      34.719  22.012 -23.476  1.00  0.66           C  
ATOM   3969  CG  LYS A 320      35.687  22.857 -24.320  1.00  0.66           C  
ATOM   3970  CD  LYS A 320      35.111  23.182 -25.708  1.00  0.66           C  
ATOM   3971  CE  LYS A 320      36.089  23.976 -26.587  1.00  0.66           C  
ATOM   3972  NZ  LYS A 320      35.523  24.253 -27.920  1.00  0.66           N1+
ATOM   3973  H   LYS A 320      36.099  19.915 -23.486  1.00  0.00           H  
ATOM   3974  HA  LYS A 320      35.989  22.184 -21.744  1.00  0.00           H  
ATOM   3975  HB3 LYS A 320      33.879  22.655 -23.210  1.00  0.00           H  
ATOM   3976  HB2 LYS A 320      34.295  21.204 -24.075  1.00  0.00           H  
ATOM   3977  HG3 LYS A 320      36.644  22.347 -24.425  1.00  0.00           H  
ATOM   3978  HG2 LYS A 320      35.905  23.785 -23.791  1.00  0.00           H  
ATOM   3979  HD3 LYS A 320      34.183  23.744 -25.584  1.00  0.00           H  
ATOM   3980  HD2 LYS A 320      34.840  22.251 -26.209  1.00  0.00           H  
ATOM   3981  HE3 LYS A 320      37.018  23.420 -26.714  1.00  0.00           H  
ATOM   3982  HE2 LYS A 320      36.342  24.924 -26.110  1.00  0.00           H  
ATOM   3983  HZ1 LYS A 320      35.326  23.381 -28.391  1.00  0.00           H  
ATOM   3984  HZ2 LYS A 320      34.671  24.785 -27.823  1.00  0.00           H  
ATOM   3985  HZ3 LYS A 320      36.188  24.783 -28.466  1.00  0.00           H  
ATOM   3986  N   ALA A 321      33.616  19.893 -21.370  1.00  0.63           N  
ATOM   3987  CA  ALA A 321      32.581  19.361 -20.481  1.00  0.63           C  
ATOM   3988  C   ALA A 321      33.109  18.970 -19.090  1.00  0.63           C  
ATOM   3989  O   ALA A 321      32.382  19.137 -18.113  1.00  0.63           O  
ATOM   3990  CB  ALA A 321      31.898  18.165 -21.160  1.00  0.63           C  
ATOM   3991  H   ALA A 321      33.844  19.323 -22.174  1.00  0.00           H  
ATOM   3992  HA  ALA A 321      31.831  20.142 -20.342  1.00  0.00           H  
ATOM   3993  HB1 ALA A 321      31.106  17.754 -20.532  1.00  0.00           H  
ATOM   3994  HB2 ALA A 321      31.443  18.460 -22.106  1.00  0.00           H  
ATOM   3995  HB3 ALA A 321      32.605  17.362 -21.370  1.00  0.00           H  
ATOM   3996  N   CYS A 322      34.365  18.492 -19.024  1.00  0.66           N  
ATOM   3997  CA  CYS A 322      35.058  18.125 -17.787  1.00  0.66           C  
ATOM   3998  C   CYS A 322      35.522  19.348 -16.980  1.00  0.66           C  
ATOM   3999  O   CYS A 322      35.531  19.271 -15.753  1.00  0.66           O  
ATOM   4000  CB  CYS A 322      36.251  17.195 -18.056  1.00  0.66           C  
ATOM   4001  SG  CYS A 322      35.613  15.584 -18.571  1.00  0.66           S  
ATOM   4002  H   CYS A 322      34.886  18.361 -19.880  1.00  0.00           H  
ATOM   4003  HA  CYS A 322      34.350  17.586 -17.153  1.00  0.00           H  
ATOM   4004  HB3 CYS A 322      36.854  17.049 -17.158  1.00  0.00           H  
ATOM   4005  HB2 CYS A 322      36.907  17.597 -18.829  1.00  0.00           H  
ATOM   4006  HG  CYS A 322      35.225  15.976 -19.791  1.00  0.00           H  
ATOM   4007  N   LYS A 323      35.869  20.451 -17.667  1.00  0.66           N  
ATOM   4008  CA  LYS A 323      36.189  21.740 -17.050  1.00  0.66           C  
ATOM   4009  C   LYS A 323      34.952  22.412 -16.430  1.00  0.66           C  
ATOM   4010  O   LYS A 323      35.051  22.920 -15.315  1.00  0.66           O  
ATOM   4011  CB  LYS A 323      36.881  22.653 -18.082  1.00  0.66           C  
ATOM   4012  CG  LYS A 323      38.338  22.245 -18.357  1.00  0.66           C  
ATOM   4013  CD  LYS A 323      38.949  22.995 -19.549  1.00  0.66           C  
ATOM   4014  CE  LYS A 323      40.413  22.598 -19.797  1.00  0.66           C  
ATOM   4015  NZ  LYS A 323      40.982  23.298 -20.962  1.00  0.66           N1+
ATOM   4016  H   LYS A 323      35.856  20.432 -18.678  1.00  0.00           H  
ATOM   4017  HA  LYS A 323      36.895  21.554 -16.238  1.00  0.00           H  
ATOM   4018  HB3 LYS A 323      36.889  23.682 -17.720  1.00  0.00           H  
ATOM   4019  HB2 LYS A 323      36.306  22.664 -19.009  1.00  0.00           H  
ATOM   4020  HG3 LYS A 323      38.403  21.171 -18.531  1.00  0.00           H  
ATOM   4021  HG2 LYS A 323      38.935  22.436 -17.464  1.00  0.00           H  
ATOM   4022  HD3 LYS A 323      38.879  24.070 -19.371  1.00  0.00           H  
ATOM   4023  HD2 LYS A 323      38.353  22.791 -20.440  1.00  0.00           H  
ATOM   4024  HE3 LYS A 323      40.489  21.523 -19.964  1.00  0.00           H  
ATOM   4025  HE2 LYS A 323      41.020  22.828 -18.921  1.00  0.00           H  
ATOM   4026  HZ1 LYS A 323      40.955  24.295 -20.803  1.00  0.00           H  
ATOM   4027  HZ2 LYS A 323      41.939  23.005 -21.095  1.00  0.00           H  
ATOM   4028  HZ3 LYS A 323      40.445  23.074 -21.788  1.00  0.00           H  
ATOM   4029  N   VAL A 324      33.807  22.351 -17.135  1.00  0.66           N  
ATOM   4030  CA  VAL A 324      32.498  22.800 -16.651  1.00  0.66           C  
ATOM   4031  C   VAL A 324      32.019  21.995 -15.427  1.00  0.66           C  
ATOM   4032  O   VAL A 324      31.627  22.601 -14.430  1.00  0.66           O  
ATOM   4033  CB  VAL A 324      31.431  22.737 -17.787  1.00  0.66           C  
ATOM   4034  CG1 VAL A 324      29.953  22.721 -17.335  1.00  0.66           C  
ATOM   4035  CG2 VAL A 324      31.644  23.883 -18.791  1.00  0.66           C  
ATOM   4036  H   VAL A 324      33.815  21.927 -18.053  1.00  0.00           H  
ATOM   4037  HA  VAL A 324      32.606  23.840 -16.335  1.00  0.00           H  
ATOM   4038  HB  VAL A 324      31.591  21.809 -18.339  1.00  0.00           H  
ATOM   4039 HG11 VAL A 324      29.285  22.774 -18.194  1.00  0.00           H  
ATOM   4040 HG12 VAL A 324      29.691  21.807 -16.804  1.00  0.00           H  
ATOM   4041 HG13 VAL A 324      29.731  23.566 -16.683  1.00  0.00           H  
ATOM   4042 HG21 VAL A 324      30.962  23.799 -19.637  1.00  0.00           H  
ATOM   4043 HG22 VAL A 324      31.471  24.853 -18.323  1.00  0.00           H  
ATOM   4044 HG23 VAL A 324      32.659  23.885 -19.189  1.00  0.00           H  
ATOM   4045  N   LEU A 325      32.089  20.656 -15.521  1.00  0.62           N  
ATOM   4046  CA  LEU A 325      31.711  19.726 -14.458  1.00  0.62           C  
ATOM   4047  C   LEU A 325      32.578  19.878 -13.202  1.00  0.62           C  
ATOM   4048  O   LEU A 325      32.025  19.937 -12.107  1.00  0.62           O  
ATOM   4049  CB  LEU A 325      31.712  18.284 -15.013  1.00  0.62           C  
ATOM   4050  CG  LEU A 325      31.308  17.187 -13.994  1.00  0.62           C  
ATOM   4051  CD1 LEU A 325      30.495  16.065 -14.666  1.00  0.62           C  
ATOM   4052  CD2 LEU A 325      32.514  16.630 -13.200  1.00  0.62           C  
ATOM   4053  H   LEU A 325      32.414  20.236 -16.383  1.00  0.00           H  
ATOM   4054  HA  LEU A 325      30.686  19.970 -14.171  1.00  0.00           H  
ATOM   4055  HB3 LEU A 325      32.675  18.042 -15.464  1.00  0.00           H  
ATOM   4056  HB2 LEU A 325      31.005  18.278 -15.842  1.00  0.00           H  
ATOM   4057  HG  LEU A 325      30.634  17.651 -13.275  1.00  0.00           H  
ATOM   4058 HD11 LEU A 325      30.817  15.067 -14.369  1.00  0.00           H  
ATOM   4059 HD12 LEU A 325      29.442  16.148 -14.400  1.00  0.00           H  
ATOM   4060 HD13 LEU A 325      30.555  16.118 -15.752  1.00  0.00           H  
ATOM   4061 HD21 LEU A 325      32.608  15.546 -13.262  1.00  0.00           H  
ATOM   4062 HD22 LEU A 325      33.462  17.043 -13.545  1.00  0.00           H  
ATOM   4063 HD23 LEU A 325      32.426  16.878 -12.142  1.00  0.00           H  
ATOM   4064  N   GLY A 326      33.907  19.956 -13.391  1.00  0.70           N  
ATOM   4065  CA  GLY A 326      34.896  20.039 -12.320  1.00  0.70           C  
ATOM   4066  C   GLY A 326      34.754  21.326 -11.498  1.00  0.70           C  
ATOM   4067  O   GLY A 326      34.917  21.270 -10.282  1.00  0.70           O  
ATOM   4068  H   GLY A 326      34.272  19.897 -14.333  1.00  0.00           H  
ATOM   4069  HA3 GLY A 326      35.894  20.008 -12.759  1.00  0.00           H  
ATOM   4070  HA2 GLY A 326      34.804  19.168 -11.669  1.00  0.00           H  
ATOM   4071  N   ILE A 327      34.417  22.458 -12.142  1.00  0.63           N  
ATOM   4072  CA  ILE A 327      34.190  23.749 -11.488  1.00  0.63           C  
ATOM   4073  C   ILE A 327      32.870  23.782 -10.691  1.00  0.63           C  
ATOM   4074  O   ILE A 327      32.895  24.172  -9.525  1.00  0.63           O  
ATOM   4075  CB  ILE A 327      34.242  24.925 -12.513  1.00  0.63           C  
ATOM   4076  CG1 ILE A 327      35.690  25.129 -13.018  1.00  0.63           C  
ATOM   4077  CG2 ILE A 327      33.671  26.273 -12.012  1.00  0.63           C  
ATOM   4078  CD1 ILE A 327      35.797  25.966 -14.302  1.00  0.63           C  
ATOM   4079  H   ILE A 327      34.297  22.441 -13.146  1.00  0.00           H  
ATOM   4080  HA  ILE A 327      35.000  23.901 -10.772  1.00  0.00           H  
ATOM   4081  HB  ILE A 327      33.639  24.626 -13.373  1.00  0.00           H  
ATOM   4082 HG13 ILE A 327      36.166  24.166 -13.204  1.00  0.00           H  
ATOM   4083 HG12 ILE A 327      36.285  25.597 -12.232  1.00  0.00           H  
ATOM   4084 HG21 ILE A 327      33.796  27.060 -12.756  1.00  0.00           H  
ATOM   4085 HG22 ILE A 327      32.601  26.219 -11.810  1.00  0.00           H  
ATOM   4086 HG23 ILE A 327      34.172  26.600 -11.100  1.00  0.00           H  
ATOM   4087 HD11 ILE A 327      36.669  25.670 -14.885  1.00  0.00           H  
ATOM   4088 HD12 ILE A 327      34.921  25.843 -14.940  1.00  0.00           H  
ATOM   4089 HD13 ILE A 327      35.899  27.027 -14.073  1.00  0.00           H  
ATOM   4090  N   VAL A 328      31.756  23.367 -11.320  1.00  0.59           N  
ATOM   4091  CA  VAL A 328      30.416  23.412 -10.723  1.00  0.59           C  
ATOM   4092  C   VAL A 328      30.235  22.412  -9.559  1.00  0.59           C  
ATOM   4093  O   VAL A 328      29.600  22.764  -8.564  1.00  0.59           O  
ATOM   4094  CB  VAL A 328      29.304  23.190 -11.793  1.00  0.59           C  
ATOM   4095  CG1 VAL A 328      27.879  23.020 -11.222  1.00  0.59           C  
ATOM   4096  CG2 VAL A 328      29.288  24.340 -12.818  1.00  0.59           C  
ATOM   4097  H   VAL A 328      31.809  23.048 -12.279  1.00  0.00           H  
ATOM   4098  HA  VAL A 328      30.282  24.412 -10.306  1.00  0.00           H  
ATOM   4099  HB  VAL A 328      29.542  22.279 -12.345  1.00  0.00           H  
ATOM   4100 HG11 VAL A 328      27.133  23.083 -12.012  1.00  0.00           H  
ATOM   4101 HG12 VAL A 328      27.741  22.058 -10.729  1.00  0.00           H  
ATOM   4102 HG13 VAL A 328      27.646  23.805 -10.502  1.00  0.00           H  
ATOM   4103 HG21 VAL A 328      28.575  24.141 -13.618  1.00  0.00           H  
ATOM   4104 HG22 VAL A 328      29.007  25.283 -12.349  1.00  0.00           H  
ATOM   4105 HG23 VAL A 328      30.261  24.491 -13.285  1.00  0.00           H  
ATOM   4106  N   PHE A 329      30.820  21.207  -9.684  1.00  0.64           N  
ATOM   4107  CA  PHE A 329      30.779  20.168  -8.650  1.00  0.64           C  
ATOM   4108  C   PHE A 329      31.722  20.475  -7.472  1.00  0.64           C  
ATOM   4109  O   PHE A 329      31.401  20.095  -6.347  1.00  0.64           O  
ATOM   4110  CB  PHE A 329      31.071  18.776  -9.253  1.00  0.64           C  
ATOM   4111  CG  PHE A 329      29.996  18.130 -10.127  1.00  0.64           C  
ATOM   4112  CD1 PHE A 329      30.099  16.751 -10.410  1.00  0.64           C  
ATOM   4113  CD2 PHE A 329      28.987  18.874 -10.784  1.00  0.64           C  
ATOM   4114  CE1 PHE A 329      29.201  16.137 -11.272  1.00  0.64           C  
ATOM   4115  CE2 PHE A 329      28.099  18.244 -11.644  1.00  0.64           C  
ATOM   4116  CZ  PHE A 329      28.206  16.883 -11.889  1.00  0.64           C  
ATOM   4117  H   PHE A 329      31.322  20.975 -10.532  1.00  0.00           H  
ATOM   4118  HA  PHE A 329      29.769  20.135  -8.237  1.00  0.00           H  
ATOM   4119  HB3 PHE A 329      31.276  18.074  -8.444  1.00  0.00           H  
ATOM   4120  HB2 PHE A 329      31.994  18.816  -9.830  1.00  0.00           H  
ATOM   4121  HD1 PHE A 329      30.887  16.170  -9.959  1.00  0.00           H  
ATOM   4122  HD2 PHE A 329      28.876  19.934 -10.632  1.00  0.00           H  
ATOM   4123  HE1 PHE A 329      29.286  15.079 -11.477  1.00  0.00           H  
ATOM   4124  HE2 PHE A 329      27.325  18.819 -12.130  1.00  0.00           H  
ATOM   4125  HZ  PHE A 329      27.511  16.408 -12.563  1.00  0.00           H  
ATOM   4126  N   PHE A 330      32.833  21.190  -7.735  1.00  0.69           N  
ATOM   4127  CA  PHE A 330      33.734  21.719  -6.709  1.00  0.69           C  
ATOM   4128  C   PHE A 330      33.086  22.826  -5.863  1.00  0.69           C  
ATOM   4129  O   PHE A 330      33.236  22.798  -4.645  1.00  0.69           O  
ATOM   4130  CB  PHE A 330      35.076  22.153  -7.337  1.00  0.69           C  
ATOM   4131  CG  PHE A 330      36.062  22.855  -6.417  1.00  0.69           C  
ATOM   4132  CD1 PHE A 330      36.785  22.115  -5.457  1.00  0.69           C  
ATOM   4133  CD2 PHE A 330      36.165  24.263  -6.418  1.00  0.69           C  
ATOM   4134  CE1 PHE A 330      37.632  22.768  -4.571  1.00  0.69           C  
ATOM   4135  CE2 PHE A 330      37.021  24.896  -5.528  1.00  0.69           C  
ATOM   4136  CZ  PHE A 330      37.756  24.151  -4.613  1.00  0.69           C  
ATOM   4137  H   PHE A 330      33.040  21.457  -8.688  1.00  0.00           H  
ATOM   4138  HA  PHE A 330      33.960  20.898  -6.025  1.00  0.00           H  
ATOM   4139  HB3 PHE A 330      34.892  22.800  -8.195  1.00  0.00           H  
ATOM   4140  HB2 PHE A 330      35.578  21.266  -7.724  1.00  0.00           H  
ATOM   4141  HD1 PHE A 330      36.685  21.040  -5.411  1.00  0.00           H  
ATOM   4142  HD2 PHE A 330      35.583  24.851  -7.114  1.00  0.00           H  
ATOM   4143  HE1 PHE A 330      38.193  22.199  -3.845  1.00  0.00           H  
ATOM   4144  HE2 PHE A 330      37.109  25.972  -5.539  1.00  0.00           H  
ATOM   4145  HZ  PHE A 330      38.415  24.652  -3.919  1.00  0.00           H  
ATOM   4146  N   LEU A 331      32.350  23.747  -6.511  1.00  0.70           N  
ATOM   4147  CA  LEU A 331      31.586  24.811  -5.852  1.00  0.70           C  
ATOM   4148  C   LEU A 331      30.441  24.274  -4.973  1.00  0.70           C  
ATOM   4149  O   LEU A 331      30.194  24.849  -3.914  1.00  0.70           O  
ATOM   4150  CB  LEU A 331      31.057  25.806  -6.908  1.00  0.70           C  
ATOM   4151  CG  LEU A 331      32.145  26.737  -7.491  1.00  0.70           C  
ATOM   4152  CD1 LEU A 331      31.630  27.478  -8.743  1.00  0.70           C  
ATOM   4153  CD2 LEU A 331      32.723  27.700  -6.431  1.00  0.70           C  
ATOM   4154  H   LEU A 331      32.287  23.714  -7.520  1.00  0.00           H  
ATOM   4155  HA  LEU A 331      32.270  25.336  -5.185  1.00  0.00           H  
ATOM   4156  HB3 LEU A 331      30.270  26.428  -6.478  1.00  0.00           H  
ATOM   4157  HB2 LEU A 331      30.580  25.241  -7.710  1.00  0.00           H  
ATOM   4158  HG  LEU A 331      32.970  26.108  -7.824  1.00  0.00           H  
ATOM   4159 HD11 LEU A 331      32.323  27.350  -9.574  1.00  0.00           H  
ATOM   4160 HD12 LEU A 331      30.663  27.102  -9.075  1.00  0.00           H  
ATOM   4161 HD13 LEU A 331      31.512  28.549  -8.581  1.00  0.00           H  
ATOM   4162 HD21 LEU A 331      32.776  28.731  -6.781  1.00  0.00           H  
ATOM   4163 HD22 LEU A 331      32.132  27.705  -5.515  1.00  0.00           H  
ATOM   4164 HD23 LEU A 331      33.738  27.406  -6.160  1.00  0.00           H  
ATOM   4165  N   PHE A 332      29.807  23.161  -5.372  1.00  0.66           N  
ATOM   4166  CA  PHE A 332      28.826  22.426  -4.568  1.00  0.66           C  
ATOM   4167  C   PHE A 332      29.483  21.858  -3.293  1.00  0.66           C  
ATOM   4168  O   PHE A 332      29.014  22.112  -2.179  1.00  0.66           O  
ATOM   4169  CB  PHE A 332      28.191  21.303  -5.428  1.00  0.66           C  
ATOM   4170  CG  PHE A 332      27.376  20.258  -4.677  1.00  0.66           C  
ATOM   4171  CD1 PHE A 332      26.032  20.505  -4.335  1.00  0.66           C  
ATOM   4172  CD2 PHE A 332      27.977  19.041  -4.291  1.00  0.66           C  
ATOM   4173  CE1 PHE A 332      25.302  19.554  -3.597  1.00  0.66           C  
ATOM   4174  CE2 PHE A 332      27.241  18.089  -3.563  1.00  0.66           C  
ATOM   4175  CZ  PHE A 332      25.904  18.343  -3.211  1.00  0.66           C  
ATOM   4176  H   PHE A 332      30.034  22.801  -6.289  1.00  0.00           H  
ATOM   4177  HA  PHE A 332      28.045  23.124  -4.268  1.00  0.00           H  
ATOM   4178  HB3 PHE A 332      28.963  20.775  -5.984  1.00  0.00           H  
ATOM   4179  HB2 PHE A 332      27.549  21.755  -6.184  1.00  0.00           H  
ATOM   4180  HD1 PHE A 332      25.562  21.440  -4.607  1.00  0.00           H  
ATOM   4181  HD2 PHE A 332      29.005  18.835  -4.546  1.00  0.00           H  
ATOM   4182  HE1 PHE A 332      24.285  19.764  -3.311  1.00  0.00           H  
ATOM   4183  HE2 PHE A 332      27.707  17.166  -3.268  1.00  0.00           H  
ATOM   4184  HZ  PHE A 332      25.346  17.618  -2.637  1.00  0.00           H  
ATOM   4185  N   VAL A 333      30.605  21.136  -3.454  1.00  0.69           N  
ATOM   4186  CA  VAL A 333      31.389  20.552  -2.363  1.00  0.69           C  
ATOM   4187  C   VAL A 333      31.894  21.609  -1.358  1.00  0.69           C  
ATOM   4188  O   VAL A 333      31.798  21.376  -0.155  1.00  0.69           O  
ATOM   4189  CB  VAL A 333      32.576  19.713  -2.933  1.00  0.69           C  
ATOM   4190  CG1 VAL A 333      33.766  19.455  -1.986  1.00  0.69           C  
ATOM   4191  CG2 VAL A 333      32.073  18.367  -3.488  1.00  0.69           C  
ATOM   4192  H   VAL A 333      30.987  21.014  -4.382  1.00  0.00           H  
ATOM   4193  HA  VAL A 333      30.722  19.882  -1.818  1.00  0.00           H  
ATOM   4194  HB  VAL A 333      32.985  20.262  -3.781  1.00  0.00           H  
ATOM   4195 HG11 VAL A 333      34.526  18.868  -2.498  1.00  0.00           H  
ATOM   4196 HG12 VAL A 333      34.261  20.373  -1.670  1.00  0.00           H  
ATOM   4197 HG13 VAL A 333      33.461  18.903  -1.098  1.00  0.00           H  
ATOM   4198 HG21 VAL A 333      32.882  17.805  -3.956  1.00  0.00           H  
ATOM   4199 HG22 VAL A 333      31.654  17.745  -2.696  1.00  0.00           H  
ATOM   4200 HG23 VAL A 333      31.300  18.505  -4.241  1.00  0.00           H  
ATOM   4201  N   VAL A 334      32.373  22.755  -1.871  1.00  0.77           N  
ATOM   4202  CA  VAL A 334      32.853  23.910  -1.107  1.00  0.77           C  
ATOM   4203  C   VAL A 334      31.764  24.608  -0.267  1.00  0.77           C  
ATOM   4204  O   VAL A 334      32.098  25.149   0.783  1.00  0.77           O  
ATOM   4205  CB  VAL A 334      33.558  24.933  -2.054  1.00  0.77           C  
ATOM   4206  CG1 VAL A 334      33.656  26.398  -1.573  1.00  0.77           C  
ATOM   4207  CG2 VAL A 334      34.967  24.434  -2.415  1.00  0.77           C  
ATOM   4208  H   VAL A 334      32.426  22.851  -2.878  1.00  0.00           H  
ATOM   4209  HA  VAL A 334      33.595  23.534  -0.400  1.00  0.00           H  
ATOM   4210  HB  VAL A 334      32.987  24.962  -2.982  1.00  0.00           H  
ATOM   4211 HG11 VAL A 334      34.232  27.001  -2.276  1.00  0.00           H  
ATOM   4212 HG12 VAL A 334      32.677  26.871  -1.494  1.00  0.00           H  
ATOM   4213 HG13 VAL A 334      34.150  26.466  -0.603  1.00  0.00           H  
ATOM   4214 HG21 VAL A 334      35.425  25.078  -3.165  1.00  0.00           H  
ATOM   4215 HG22 VAL A 334      35.619  24.428  -1.541  1.00  0.00           H  
ATOM   4216 HG23 VAL A 334      34.954  23.421  -2.816  1.00  0.00           H  
ATOM   4217  N   MET A 335      30.497  24.567  -0.711  1.00  0.76           N  
ATOM   4218  CA  MET A 335      29.356  25.106   0.036  1.00  0.76           C  
ATOM   4219  C   MET A 335      28.787  24.118   1.075  1.00  0.76           C  
ATOM   4220  O   MET A 335      28.122  24.565   2.008  1.00  0.76           O  
ATOM   4221  CB  MET A 335      28.276  25.571  -0.953  1.00  0.76           C  
ATOM   4222  CG  MET A 335      28.648  26.840  -1.733  1.00  0.76           C  
ATOM   4223  SD  MET A 335      27.478  27.269  -3.051  1.00  0.76           S  
ATOM   4224  CE  MET A 335      26.046  27.797  -2.073  1.00  0.76           C  
ATOM   4225  H   MET A 335      30.288  24.122  -1.594  1.00  0.00           H  
ATOM   4226  HA  MET A 335      29.679  25.984   0.599  1.00  0.00           H  
ATOM   4227  HB3 MET A 335      27.358  25.776  -0.405  1.00  0.00           H  
ATOM   4228  HB2 MET A 335      28.052  24.769  -1.656  1.00  0.00           H  
ATOM   4229  HG3 MET A 335      29.631  26.728  -2.188  1.00  0.00           H  
ATOM   4230  HG2 MET A 335      28.725  27.686  -1.050  1.00  0.00           H  
ATOM   4231  HE1 MET A 335      25.255  28.147  -2.736  1.00  0.00           H  
ATOM   4232  HE2 MET A 335      25.652  26.971  -1.485  1.00  0.00           H  
ATOM   4233  HE3 MET A 335      26.317  28.609  -1.398  1.00  0.00           H  
ATOM   4234  N   TRP A 336      29.081  22.815   0.981  1.00  0.74           N  
ATOM   4235  CA  TRP A 336      28.751  21.865   2.047  1.00  0.74           C  
ATOM   4236  C   TRP A 336      29.932  21.683   3.029  1.00  0.74           C  
ATOM   4237  O   TRP A 336      29.697  21.221   4.148  1.00  0.74           O  
ATOM   4238  CB  TRP A 336      28.269  20.518   1.451  1.00  0.74           C  
ATOM   4239  CG  TRP A 336      26.773  20.398   1.262  1.00  0.74           C  
ATOM   4240  CD1 TRP A 336      26.132  20.208   0.083  1.00  0.74           C  
ATOM   4241  CD2 TRP A 336      25.710  20.472   2.273  1.00  0.74           C  
ATOM   4242  NE1 TRP A 336      24.764  20.150   0.297  1.00  0.74           N  
ATOM   4243  CE2 TRP A 336      24.446  20.294   1.629  1.00  0.74           C  
ATOM   4244  CE3 TRP A 336      25.677  20.680   3.673  1.00  0.74           C  
ATOM   4245  CZ2 TRP A 336      23.226  20.313   2.336  1.00  0.74           C  
ATOM   4246  CZ3 TRP A 336      24.461  20.758   4.391  1.00  0.74           C  
ATOM   4247  CH2 TRP A 336      23.230  20.576   3.722  1.00  0.74           C  
ATOM   4248  H   TRP A 336      29.589  22.483   0.170  1.00  0.00           H  
ATOM   4249  HA  TRP A 336      27.935  22.248   2.662  1.00  0.00           H  
ATOM   4250  HB3 TRP A 336      28.548  19.694   2.107  1.00  0.00           H  
ATOM   4251  HB2 TRP A 336      28.775  20.314   0.506  1.00  0.00           H  
ATOM   4252  HD1 TRP A 336      26.627  20.122  -0.876  1.00  0.00           H  
ATOM   4253  HE1 TRP A 336      24.069  20.061  -0.447  1.00  0.00           H  
ATOM   4254  HE3 TRP A 336      26.615  20.791   4.185  1.00  0.00           H  
ATOM   4255  HZ2 TRP A 336      22.292  20.171   1.810  1.00  0.00           H  
ATOM   4256  HZ3 TRP A 336      24.471  20.937   5.457  1.00  0.00           H  
ATOM   4257  HH2 TRP A 336      22.297  20.626   4.265  1.00  0.00           H  
ATOM   4258  N   CYS A 337      31.167  22.119   2.693  1.00  0.79           N  
ATOM   4259  CA  CYS A 337      32.339  22.065   3.580  1.00  0.79           C  
ATOM   4260  C   CYS A 337      32.152  22.731   4.966  1.00  0.79           C  
ATOM   4261  O   CYS A 337      32.512  22.076   5.943  1.00  0.79           O  
ATOM   4262  CB  CYS A 337      33.633  22.592   2.915  1.00  0.79           C  
ATOM   4263  SG  CYS A 337      34.355  21.359   1.802  1.00  0.79           S  
ATOM   4264  H   CYS A 337      31.322  22.517   1.777  1.00  0.00           H  
ATOM   4265  HA  CYS A 337      32.496  21.004   3.788  1.00  0.00           H  
ATOM   4266  HB3 CYS A 337      34.392  22.825   3.663  1.00  0.00           H  
ATOM   4267  HB2 CYS A 337      33.462  23.505   2.349  1.00  0.00           H  
ATOM   4268  HG  CYS A 337      33.355  21.372   0.912  1.00  0.00           H  
ATOM   4269  N   PRO A 338      31.559  23.951   5.068  1.00  0.82           N  
ATOM   4270  CA  PRO A 338      31.292  24.602   6.366  1.00  0.82           C  
ATOM   4271  C   PRO A 338      30.416  23.787   7.325  1.00  0.82           C  
ATOM   4272  O   PRO A 338      30.737  23.740   8.510  1.00  0.82           O  
ATOM   4273  CB  PRO A 338      30.632  25.942   5.999  1.00  0.82           C  
ATOM   4274  CG  PRO A 338      31.141  26.242   4.605  1.00  0.82           C  
ATOM   4275  CD  PRO A 338      31.219  24.860   3.977  1.00  0.82           C  
ATOM   4276  HA  PRO A 338      32.258  24.795   6.835  1.00  0.00           H  
ATOM   4277  HB3 PRO A 338      30.876  26.735   6.706  1.00  0.00           H  
ATOM   4278  HB2 PRO A 338      29.545  25.850   5.966  1.00  0.00           H  
ATOM   4279  HG3 PRO A 338      32.142  26.672   4.668  1.00  0.00           H  
ATOM   4280  HG2 PRO A 338      30.508  26.935   4.049  1.00  0.00           H  
ATOM   4281  HD2 PRO A 338      30.251  24.577   3.569  1.00  0.00           H  
ATOM   4282  HD3 PRO A 338      31.957  24.854   3.184  1.00  0.00           H  
ATOM   4283  N   PHE A 339      29.371  23.115   6.830  1.00  0.77           N  
ATOM   4284  CA  PHE A 339      28.500  22.286   7.654  1.00  0.77           C  
ATOM   4285  C   PHE A 339      29.275  21.079   8.199  1.00  0.77           C  
ATOM   4286  O   PHE A 339      29.448  20.962   9.410  1.00  0.77           O  
ATOM   4287  CB  PHE A 339      27.289  21.822   6.824  1.00  0.77           C  
ATOM   4288  CG  PHE A 339      26.413  20.799   7.525  1.00  0.77           C  
ATOM   4289  CD1 PHE A 339      25.685  21.168   8.673  1.00  0.77           C  
ATOM   4290  CD2 PHE A 339      26.382  19.462   7.076  1.00  0.77           C  
ATOM   4291  CE1 PHE A 339      24.925  20.207   9.365  1.00  0.77           C  
ATOM   4292  CE2 PHE A 339      25.620  18.504   7.766  1.00  0.77           C  
ATOM   4293  CZ  PHE A 339      24.885  18.878   8.908  1.00  0.77           C  
ATOM   4294  H   PHE A 339      29.224  23.118   5.831  1.00  0.00           H  
ATOM   4295  HA  PHE A 339      28.146  22.874   8.503  1.00  0.00           H  
ATOM   4296  HB3 PHE A 339      27.652  21.393   5.894  1.00  0.00           H  
ATOM   4297  HB2 PHE A 339      26.670  22.675   6.545  1.00  0.00           H  
ATOM   4298  HD1 PHE A 339      25.710  22.187   9.032  1.00  0.00           H  
ATOM   4299  HD2 PHE A 339      26.956  19.152   6.214  1.00  0.00           H  
ATOM   4300  HE1 PHE A 339      24.368  20.492  10.246  1.00  0.00           H  
ATOM   4301  HE2 PHE A 339      25.620  17.480   7.420  1.00  0.00           H  
ATOM   4302  HZ  PHE A 339      24.299  18.151   9.447  1.00  0.00           H  
ATOM   4303  N   PHE A 340      29.768  20.210   7.307  1.00  0.74           N  
ATOM   4304  CA  PHE A 340      30.329  18.910   7.668  1.00  0.74           C  
ATOM   4305  C   PHE A 340      31.577  19.005   8.534  1.00  0.74           C  
ATOM   4306  O   PHE A 340      31.769  18.187   9.433  1.00  0.74           O  
ATOM   4307  CB  PHE A 340      30.664  18.125   6.396  1.00  0.74           C  
ATOM   4308  CG  PHE A 340      29.440  17.479   5.807  1.00  0.74           C  
ATOM   4309  CD1 PHE A 340      28.831  16.413   6.497  1.00  0.74           C  
ATOM   4310  CD2 PHE A 340      28.905  17.938   4.591  1.00  0.74           C  
ATOM   4311  CE1 PHE A 340      27.705  15.778   5.958  1.00  0.74           C  
ATOM   4312  CE2 PHE A 340      27.775  17.305   4.051  1.00  0.74           C  
ATOM   4313  CZ  PHE A 340      27.196  16.215   4.729  1.00  0.74           C  
ATOM   4314  H   PHE A 340      29.635  20.402   6.322  1.00  0.00           H  
ATOM   4315  HA  PHE A 340      29.585  18.369   8.255  1.00  0.00           H  
ATOM   4316  HB3 PHE A 340      31.364  17.319   6.613  1.00  0.00           H  
ATOM   4317  HB2 PHE A 340      31.161  18.758   5.657  1.00  0.00           H  
ATOM   4318  HD1 PHE A 340      29.224  16.084   7.444  1.00  0.00           H  
ATOM   4319  HD2 PHE A 340      29.377  18.744   4.052  1.00  0.00           H  
ATOM   4320  HE1 PHE A 340      27.230  14.953   6.469  1.00  0.00           H  
ATOM   4321  HE2 PHE A 340      27.379  17.640   3.105  1.00  0.00           H  
ATOM   4322  HZ  PHE A 340      26.365  15.685   4.311  1.00  0.00           H  
ATOM   4323  N   ILE A 341      32.394  20.033   8.298  1.00  0.77           N  
ATOM   4324  CA  ILE A 341      33.571  20.307   9.127  1.00  0.77           C  
ATOM   4325  C   ILE A 341      33.180  20.749  10.551  1.00  0.77           C  
ATOM   4326  O   ILE A 341      33.681  20.163  11.508  1.00  0.77           O  
ATOM   4327  CB  ILE A 341      34.520  21.357   8.469  1.00  0.77           C  
ATOM   4328  CG1 ILE A 341      35.168  20.764   7.194  1.00  0.77           C  
ATOM   4329  CG2 ILE A 341      35.617  21.927   9.400  1.00  0.77           C  
ATOM   4330  CD1 ILE A 341      35.823  21.808   6.277  1.00  0.77           C  
ATOM   4331  H   ILE A 341      32.165  20.728   7.600  1.00  0.00           H  
ATOM   4332  HA  ILE A 341      34.132  19.374   9.222  1.00  0.00           H  
ATOM   4333  HB  ILE A 341      33.903  22.203   8.163  1.00  0.00           H  
ATOM   4334 HG13 ILE A 341      34.425  20.224   6.606  1.00  0.00           H  
ATOM   4335 HG12 ILE A 341      35.911  20.018   7.478  1.00  0.00           H  
ATOM   4336 HG21 ILE A 341      36.286  22.600   8.865  1.00  0.00           H  
ATOM   4337 HG22 ILE A 341      35.199  22.509  10.220  1.00  0.00           H  
ATOM   4338 HG23 ILE A 341      36.226  21.130   9.829  1.00  0.00           H  
ATOM   4339 HD11 ILE A 341      35.821  21.467   5.241  1.00  0.00           H  
ATOM   4340 HD12 ILE A 341      35.297  22.763   6.309  1.00  0.00           H  
ATOM   4341 HD13 ILE A 341      36.860  21.987   6.561  1.00  0.00           H  
ATOM   4342  N   THR A 342      32.274  21.738  10.667  1.00  0.75           N  
ATOM   4343  CA  THR A 342      31.807  22.283  11.950  1.00  0.75           C  
ATOM   4344  C   THR A 342      30.912  21.300  12.743  1.00  0.75           C  
ATOM   4345  O   THR A 342      30.908  21.343  13.973  1.00  0.75           O  
ATOM   4346  CB  THR A 342      31.049  23.623  11.752  1.00  0.75           C  
ATOM   4347  OG1 THR A 342      31.895  24.521  11.061  1.00  0.75           O  
ATOM   4348  CG2 THR A 342      30.596  24.342  13.034  1.00  0.75           C  
ATOM   4349  H   THR A 342      31.877  22.152   9.835  1.00  0.00           H  
ATOM   4350  HA  THR A 342      32.689  22.488  12.556  1.00  0.00           H  
ATOM   4351  HB  THR A 342      30.176  23.452  11.123  1.00  0.00           H  
ATOM   4352  HG1 THR A 342      31.943  24.244  10.142  1.00  0.00           H  
ATOM   4353 HG21 THR A 342      30.104  25.287  12.802  1.00  0.00           H  
ATOM   4354 HG22 THR A 342      29.887  23.747  13.603  1.00  0.00           H  
ATOM   4355 HG23 THR A 342      31.444  24.560  13.683  1.00  0.00           H  
ATOM   4356  N   ASN A 343      30.249  20.371  12.045  1.00  0.70           N  
ATOM   4357  CA  ASN A 343      29.447  19.286  12.605  1.00  0.70           C  
ATOM   4358  C   ASN A 343      30.364  18.261  13.296  1.00  0.70           C  
ATOM   4359  O   ASN A 343      30.079  17.818  14.407  1.00  0.70           O  
ATOM   4360  CB  ASN A 343      28.655  18.628  11.448  1.00  0.70           C  
ATOM   4361  CG  ASN A 343      27.637  17.604  11.938  1.00  0.70           C  
ATOM   4362  OD1 ASN A 343      26.835  17.896  12.817  1.00  0.70           O  
ATOM   4363  ND2 ASN A 343      27.673  16.388  11.411  1.00  0.70           N  
ATOM   4364  H   ASN A 343      30.247  20.466  11.032  1.00  0.00           H  
ATOM   4365  HA  ASN A 343      28.756  19.699  13.343  1.00  0.00           H  
ATOM   4366  HB3 ASN A 343      29.331  18.172  10.725  1.00  0.00           H  
ATOM   4367  HB2 ASN A 343      28.085  19.385  10.910  1.00  0.00           H  
ATOM   4368 HD22 ASN A 343      27.032  15.689  11.752  1.00  0.00           H  
ATOM   4369 HD21 ASN A 343      28.333  16.126  10.681  1.00  0.00           H  
ATOM   4370  N   ILE A 344      31.512  17.937  12.684  1.00  0.71           N  
ATOM   4371  CA  ILE A 344      32.530  17.062  13.272  1.00  0.71           C  
ATOM   4372  C   ILE A 344      33.309  17.735  14.424  1.00  0.71           C  
ATOM   4373  O   ILE A 344      33.659  17.042  15.380  1.00  0.71           O  
ATOM   4374  CB  ILE A 344      33.487  16.503  12.174  1.00  0.71           C  
ATOM   4375  CG1 ILE A 344      32.759  15.394  11.379  1.00  0.71           C  
ATOM   4376  CG2 ILE A 344      34.853  15.975  12.669  1.00  0.71           C  
ATOM   4377  CD1 ILE A 344      33.373  15.086  10.007  1.00  0.71           C  
ATOM   4378  H   ILE A 344      31.751  18.364  11.799  1.00  0.00           H  
ATOM   4379  HA  ILE A 344      32.010  16.211  13.717  1.00  0.00           H  
ATOM   4380  HB  ILE A 344      33.696  17.318  11.478  1.00  0.00           H  
ATOM   4381 HG13 ILE A 344      31.718  15.678  11.216  1.00  0.00           H  
ATOM   4382 HG12 ILE A 344      32.718  14.480  11.974  1.00  0.00           H  
ATOM   4383 HG21 ILE A 344      35.441  15.544  11.859  1.00  0.00           H  
ATOM   4384 HG22 ILE A 344      35.468  16.762  13.106  1.00  0.00           H  
ATOM   4385 HG23 ILE A 344      34.712  15.195  13.416  1.00  0.00           H  
ATOM   4386 HD11 ILE A 344      33.525  14.014   9.875  1.00  0.00           H  
ATOM   4387 HD12 ILE A 344      32.703  15.422   9.220  1.00  0.00           H  
ATOM   4388 HD13 ILE A 344      34.329  15.583   9.848  1.00  0.00           H  
ATOM   4389  N   MET A 345      33.517  19.065  14.348  1.00  0.72           N  
ATOM   4390  CA  MET A 345      34.093  19.868  15.433  1.00  0.72           C  
ATOM   4391  C   MET A 345      33.212  19.881  16.693  1.00  0.72           C  
ATOM   4392  O   MET A 345      33.763  19.802  17.784  1.00  0.72           O  
ATOM   4393  CB  MET A 345      34.375  21.312  14.973  1.00  0.72           C  
ATOM   4394  CG  MET A 345      35.550  21.444  13.992  1.00  0.72           C  
ATOM   4395  SD  MET A 345      35.669  23.059  13.171  1.00  0.72           S  
ATOM   4396  CE  MET A 345      36.032  24.131  14.588  1.00  0.72           C  
ATOM   4397  H   MET A 345      33.221  19.569  13.523  1.00  0.00           H  
ATOM   4398  HA  MET A 345      35.044  19.412  15.714  1.00  0.00           H  
ATOM   4399  HB3 MET A 345      34.606  21.921  15.848  1.00  0.00           H  
ATOM   4400  HB2 MET A 345      33.476  21.752  14.546  1.00  0.00           H  
ATOM   4401  HG3 MET A 345      35.486  20.683  13.217  1.00  0.00           H  
ATOM   4402  HG2 MET A 345      36.487  21.256  14.517  1.00  0.00           H  
ATOM   4403  HE1 MET A 345      36.243  25.143  14.245  1.00  0.00           H  
ATOM   4404  HE2 MET A 345      35.180  24.172  15.267  1.00  0.00           H  
ATOM   4405  HE3 MET A 345      36.899  23.761  15.136  1.00  0.00           H  
ATOM   4406  N   ALA A 346      31.877  19.930  16.535  1.00  0.72           N  
ATOM   4407  CA  ALA A 346      30.912  19.882  17.641  1.00  0.72           C  
ATOM   4408  C   ALA A 346      31.018  18.611  18.505  1.00  0.72           C  
ATOM   4409  O   ALA A 346      30.875  18.704  19.724  1.00  0.72           O  
ATOM   4410  CB  ALA A 346      29.490  20.033  17.079  1.00  0.72           C  
ATOM   4411  H   ALA A 346      31.485  20.002  15.606  1.00  0.00           H  
ATOM   4412  HA  ALA A 346      31.115  20.739  18.286  1.00  0.00           H  
ATOM   4413  HB1 ALA A 346      28.757  20.121  17.883  1.00  0.00           H  
ATOM   4414  HB2 ALA A 346      29.402  20.923  16.456  1.00  0.00           H  
ATOM   4415  HB3 ALA A 346      29.204  19.177  16.468  1.00  0.00           H  
ATOM   4416  N   VAL A 347      31.301  17.465  17.861  1.00  0.69           N  
ATOM   4417  CA  VAL A 347      31.465  16.167  18.514  1.00  0.69           C  
ATOM   4418  C   VAL A 347      32.857  16.011  19.160  1.00  0.69           C  
ATOM   4419  O   VAL A 347      32.930  15.638  20.331  1.00  0.69           O  
ATOM   4420  CB  VAL A 347      31.244  14.995  17.511  1.00  0.69           C  
ATOM   4421  CG1 VAL A 347      31.502  13.592  18.106  1.00  0.69           C  
ATOM   4422  CG2 VAL A 347      29.832  15.035  16.907  1.00  0.69           C  
ATOM   4423  H   VAL A 347      31.407  17.477  16.857  1.00  0.00           H  
ATOM   4424  HA  VAL A 347      30.715  16.081  19.304  1.00  0.00           H  
ATOM   4425  HB  VAL A 347      31.939  15.120  16.678  1.00  0.00           H  
ATOM   4426 HG11 VAL A 347      31.200  12.805  17.415  1.00  0.00           H  
ATOM   4427 HG12 VAL A 347      32.556  13.425  18.326  1.00  0.00           H  
ATOM   4428 HG13 VAL A 347      30.938  13.447  19.028  1.00  0.00           H  
ATOM   4429 HG21 VAL A 347      29.704  14.234  16.179  1.00  0.00           H  
ATOM   4430 HG22 VAL A 347      29.064  14.918  17.673  1.00  0.00           H  
ATOM   4431 HG23 VAL A 347      29.642  15.973  16.387  1.00  0.00           H  
ATOM   4432  N   ILE A 348      33.927  16.271  18.385  1.00  0.75           N  
ATOM   4433  CA  ILE A 348      35.315  16.015  18.789  1.00  0.75           C  
ATOM   4434  C   ILE A 348      35.854  17.056  19.789  1.00  0.75           C  
ATOM   4435  O   ILE A 348      36.463  16.669  20.785  1.00  0.75           O  
ATOM   4436  CB  ILE A 348      36.268  15.911  17.555  1.00  0.75           C  
ATOM   4437  CG1 ILE A 348      35.890  14.673  16.707  1.00  0.75           C  
ATOM   4438  CG2 ILE A 348      37.777  15.879  17.905  1.00  0.75           C  
ATOM   4439  CD1 ILE A 348      36.677  14.522  15.398  1.00  0.75           C  
ATOM   4440  H   ILE A 348      33.789  16.582  17.432  1.00  0.00           H  
ATOM   4441  HA  ILE A 348      35.334  15.049  19.299  1.00  0.00           H  
ATOM   4442  HB  ILE A 348      36.101  16.791  16.932  1.00  0.00           H  
ATOM   4443 HG13 ILE A 348      34.830  14.710  16.459  1.00  0.00           H  
ATOM   4444 HG12 ILE A 348      36.026  13.770  17.304  1.00  0.00           H  
ATOM   4445 HG21 ILE A 348      38.398  15.774  17.016  1.00  0.00           H  
ATOM   4446 HG22 ILE A 348      38.115  16.795  18.389  1.00  0.00           H  
ATOM   4447 HG23 ILE A 348      38.009  15.044  18.568  1.00  0.00           H  
ATOM   4448 HD11 ILE A 348      36.148  13.869  14.704  1.00  0.00           H  
ATOM   4449 HD12 ILE A 348      36.827  15.484  14.908  1.00  0.00           H  
ATOM   4450 HD13 ILE A 348      37.656  14.075  15.574  1.00  0.00           H  
ATOM   4451  N   CYS A 349      35.601  18.347  19.515  1.00  0.78           N  
ATOM   4452  CA  CYS A 349      36.055  19.488  20.315  1.00  0.78           C  
ATOM   4453  C   CYS A 349      35.073  19.832  21.458  1.00  0.78           C  
ATOM   4454  O   CYS A 349      35.018  20.983  21.885  1.00  0.78           O  
ATOM   4455  CB  CYS A 349      36.325  20.679  19.366  1.00  0.78           C  
ATOM   4456  SG  CYS A 349      37.254  22.089  20.029  1.00  0.78           S  
ATOM   4457  H   CYS A 349      35.049  18.581  18.700  1.00  0.00           H  
ATOM   4458  HA  CYS A 349      37.003  19.229  20.789  1.00  0.00           H  
ATOM   4459  HB3 CYS A 349      35.377  21.084  19.021  1.00  0.00           H  
ATOM   4460  HB2 CYS A 349      36.853  20.340  18.474  1.00  0.00           H  
ATOM   4461  N   LYS A 350      34.343  18.832  21.984  1.00  0.69           N  
ATOM   4462  CA  LYS A 350      33.467  18.946  23.159  1.00  0.69           C  
ATOM   4463  C   LYS A 350      34.193  19.381  24.456  1.00  0.69           C  
ATOM   4464  O   LYS A 350      33.531  19.821  25.393  1.00  0.69           O  
ATOM   4465  CB  LYS A 350      32.720  17.606  23.348  1.00  0.69           C  
ATOM   4466  CG  LYS A 350      33.616  16.404  23.717  1.00  0.69           C  
ATOM   4467  CD  LYS A 350      32.815  15.109  23.910  1.00  0.69           C  
ATOM   4468  CE  LYS A 350      33.710  13.926  24.313  1.00  0.69           C  
ATOM   4469  NZ  LYS A 350      32.926  12.693  24.509  1.00  0.69           N1+
ATOM   4470  H   LYS A 350      34.425  17.907  21.586  1.00  0.00           H  
ATOM   4471  HA  LYS A 350      32.725  19.715  22.936  1.00  0.00           H  
ATOM   4472  HB3 LYS A 350      32.159  17.380  22.440  1.00  0.00           H  
ATOM   4473  HB2 LYS A 350      31.970  17.734  24.130  1.00  0.00           H  
ATOM   4474  HG3 LYS A 350      34.165  16.613  24.635  1.00  0.00           H  
ATOM   4475  HG2 LYS A 350      34.366  16.250  22.940  1.00  0.00           H  
ATOM   4476  HD3 LYS A 350      32.283  14.877  22.986  1.00  0.00           H  
ATOM   4477  HD2 LYS A 350      32.050  15.274  24.671  1.00  0.00           H  
ATOM   4478  HE3 LYS A 350      34.241  14.153  25.238  1.00  0.00           H  
ATOM   4479  HE2 LYS A 350      34.463  13.745  23.546  1.00  0.00           H  
ATOM   4480  HZ1 LYS A 350      32.453  12.455  23.649  1.00  0.00           H  
ATOM   4481  HZ2 LYS A 350      33.544  11.939  24.774  1.00  0.00           H  
ATOM   4482  HZ3 LYS A 350      32.243  12.840  25.238  1.00  0.00           H  
ATOM   4483  N   GLU A 351      35.530  19.248  24.478  1.00  0.60           N  
ATOM   4484  CA  GLU A 351      36.408  19.597  25.591  1.00  0.60           C  
ATOM   4485  C   GLU A 351      36.751  21.097  25.683  1.00  0.60           C  
ATOM   4486  O   GLU A 351      37.135  21.525  26.771  1.00  0.60           O  
ATOM   4487  CB  GLU A 351      37.712  18.779  25.471  1.00  0.60           C  
ATOM   4488  CG  GLU A 351      37.502  17.246  25.470  1.00  0.60           C  
ATOM   4489  CD  GLU A 351      38.787  16.401  25.401  1.00  0.60           C  
ATOM   4490  OE1 GLU A 351      39.894  16.975  25.280  1.00  0.60           O  
ATOM   4491  OE2 GLU A 351      38.634  15.162  25.470  1.00  0.60           O1-
ATOM   4492  H   GLU A 351      35.991  18.867  23.665  1.00  0.00           H  
ATOM   4493  HA  GLU A 351      35.913  19.315  26.522  1.00  0.00           H  
ATOM   4494  HB3 GLU A 351      38.378  19.047  26.294  1.00  0.00           H  
ATOM   4495  HB2 GLU A 351      38.232  19.071  24.556  1.00  0.00           H  
ATOM   4496  HG3 GLU A 351      36.876  16.958  24.624  1.00  0.00           H  
ATOM   4497  HG2 GLU A 351      36.952  16.962  26.368  1.00  0.00           H  
ATOM   4498  N   SER A 352      36.658  21.858  24.573  1.00  0.68           N  
ATOM   4499  CA  SER A 352      37.204  23.222  24.510  1.00  0.68           C  
ATOM   4500  C   SER A 352      36.470  24.201  23.575  1.00  0.68           C  
ATOM   4501  O   SER A 352      36.584  25.404  23.809  1.00  0.68           O  
ATOM   4502  CB  SER A 352      38.722  23.160  24.219  1.00  0.68           C  
ATOM   4503  OG  SER A 352      39.000  22.742  22.896  1.00  0.68           O  
ATOM   4504  H   SER A 352      36.319  21.458  23.710  1.00  0.00           H  
ATOM   4505  HA  SER A 352      37.089  23.669  25.500  1.00  0.00           H  
ATOM   4506  HB3 SER A 352      39.229  22.493  24.917  1.00  0.00           H  
ATOM   4507  HB2 SER A 352      39.168  24.145  24.361  1.00  0.00           H  
ATOM   4508  HG  SER A 352      38.732  23.437  22.289  1.00  0.00           H  
ATOM   4509  N   CYS A 353      35.745  23.717  22.551  1.00  0.69           N  
ATOM   4510  CA  CYS A 353      34.983  24.577  21.641  1.00  0.69           C  
ATOM   4511  C   CYS A 353      33.632  24.951  22.269  1.00  0.69           C  
ATOM   4512  O   CYS A 353      32.951  24.081  22.814  1.00  0.69           O  
ATOM   4513  CB  CYS A 353      34.779  23.899  20.270  1.00  0.69           C  
ATOM   4514  SG  CYS A 353      36.266  23.692  19.241  1.00  0.69           S  
ATOM   4515  H   CYS A 353      35.661  22.720  22.400  1.00  0.00           H  
ATOM   4516  HA  CYS A 353      35.551  25.493  21.465  1.00  0.00           H  
ATOM   4517  HB3 CYS A 353      34.104  24.518  19.679  1.00  0.00           H  
ATOM   4518  HB2 CYS A 353      34.276  22.938  20.375  1.00  0.00           H  
ATOM   4519  N   ASN A 354      33.279  26.244  22.166  1.00  0.70           N  
ATOM   4520  CA  ASN A 354      32.035  26.824  22.674  1.00  0.70           C  
ATOM   4521  C   ASN A 354      30.832  26.300  21.869  1.00  0.70           C  
ATOM   4522  O   ASN A 354      30.657  26.690  20.716  1.00  0.70           O  
ATOM   4523  CB  ASN A 354      32.159  28.368  22.640  1.00  0.70           C  
ATOM   4524  CG  ASN A 354      31.024  29.102  23.367  1.00  0.70           C  
ATOM   4525  OD1 ASN A 354      29.868  29.032  22.959  1.00  0.70           O  
ATOM   4526  ND2 ASN A 354      31.349  29.831  24.436  1.00  0.70           N  
ATOM   4527  H   ASN A 354      33.901  26.887  21.698  1.00  0.00           H  
ATOM   4528  HA  ASN A 354      31.905  26.517  23.715  1.00  0.00           H  
ATOM   4529  HB3 ASN A 354      32.220  28.732  21.614  1.00  0.00           H  
ATOM   4530  HB2 ASN A 354      33.101  28.655  23.111  1.00  0.00           H  
ATOM   4531 HD22 ASN A 354      30.630  30.331  24.939  1.00  0.00           H  
ATOM   4532 HD21 ASN A 354      32.305  29.884  24.755  1.00  0.00           H  
ATOM   4533  N   GLU A 355      30.039  25.425  22.508  1.00  0.67           N  
ATOM   4534  CA  GLU A 355      28.892  24.722  21.927  1.00  0.67           C  
ATOM   4535  C   GLU A 355      27.764  25.641  21.423  1.00  0.67           C  
ATOM   4536  O   GLU A 355      27.119  25.294  20.435  1.00  0.67           O  
ATOM   4537  CB  GLU A 355      28.352  23.705  22.954  1.00  0.67           C  
ATOM   4538  CG  GLU A 355      29.384  22.621  23.354  1.00  0.67           C  
ATOM   4539  CD  GLU A 355      28.905  21.597  24.400  1.00  0.67           C  
ATOM   4540  OE1 GLU A 355      27.788  21.755  24.944  1.00  0.67           O  
ATOM   4541  OE2 GLU A 355      29.691  20.657  24.652  1.00  0.67           O1-
ATOM   4542  H   GLU A 355      30.271  25.155  23.453  1.00  0.00           H  
ATOM   4543  HA  GLU A 355      29.261  24.165  21.063  1.00  0.00           H  
ATOM   4544  HB3 GLU A 355      27.460  23.222  22.552  1.00  0.00           H  
ATOM   4545  HB2 GLU A 355      28.027  24.245  23.846  1.00  0.00           H  
ATOM   4546  HG3 GLU A 355      30.286  23.089  23.751  1.00  0.00           H  
ATOM   4547  HG2 GLU A 355      29.693  22.078  22.460  1.00  0.00           H  
ATOM   4548  N   ASP A 356      27.565  26.796  22.084  1.00  0.72           N  
ATOM   4549  CA  ASP A 356      26.565  27.809  21.723  1.00  0.72           C  
ATOM   4550  C   ASP A 356      26.920  28.529  20.411  1.00  0.72           C  
ATOM   4551  O   ASP A 356      26.049  28.686  19.555  1.00  0.72           O  
ATOM   4552  CB  ASP A 356      26.312  28.855  22.842  1.00  0.72           C  
ATOM   4553  CG  ASP A 356      25.987  28.308  24.245  1.00  0.72           C  
ATOM   4554  OD1 ASP A 356      25.488  27.165  24.352  1.00  0.72           O  
ATOM   4555  OD2 ASP A 356      26.123  29.109  25.196  1.00  0.72           O1-
ATOM   4556  H   ASP A 356      28.134  27.008  22.891  1.00  0.00           H  
ATOM   4557  HA  ASP A 356      25.624  27.282  21.549  1.00  0.00           H  
ATOM   4558  HB3 ASP A 356      25.478  29.495  22.551  1.00  0.00           H  
ATOM   4559  HB2 ASP A 356      27.186  29.502  22.936  1.00  0.00           H  
ATOM   4560  N   VAL A 357      28.196  28.927  20.272  1.00  0.79           N  
ATOM   4561  CA  VAL A 357      28.748  29.582  19.084  1.00  0.79           C  
ATOM   4562  C   VAL A 357      28.832  28.627  17.875  1.00  0.79           C  
ATOM   4563  O   VAL A 357      28.460  29.027  16.774  1.00  0.79           O  
ATOM   4564  CB  VAL A 357      30.150  30.191  19.388  1.00  0.79           C  
ATOM   4565  CG1 VAL A 357      30.975  30.624  18.157  1.00  0.79           C  
ATOM   4566  CG2 VAL A 357      30.029  31.379  20.360  1.00  0.79           C  
ATOM   4567  H   VAL A 357      28.845  28.766  21.031  1.00  0.00           H  
ATOM   4568  HA  VAL A 357      28.074  30.396  18.811  1.00  0.00           H  
ATOM   4569  HB  VAL A 357      30.736  29.427  19.900  1.00  0.00           H  
ATOM   4570 HG11 VAL A 357      31.878  31.157  18.457  1.00  0.00           H  
ATOM   4571 HG12 VAL A 357      31.304  29.768  17.568  1.00  0.00           H  
ATOM   4572 HG13 VAL A 357      30.402  31.286  17.507  1.00  0.00           H  
ATOM   4573 HG21 VAL A 357      31.011  31.752  20.651  1.00  0.00           H  
ATOM   4574 HG22 VAL A 357      29.480  32.205  19.907  1.00  0.00           H  
ATOM   4575 HG23 VAL A 357      29.506  31.102  21.275  1.00  0.00           H  
ATOM   4576  N   ILE A 358      29.270  27.378  18.111  1.00  0.77           N  
ATOM   4577  CA  ILE A 358      29.339  26.305  17.114  1.00  0.77           C  
ATOM   4578  C   ILE A 358      27.949  25.852  16.612  1.00  0.77           C  
ATOM   4579  O   ILE A 358      27.818  25.536  15.430  1.00  0.77           O  
ATOM   4580  CB  ILE A 358      30.146  25.089  17.672  1.00  0.77           C  
ATOM   4581  CG1 ILE A 358      31.649  25.425  17.844  1.00  0.77           C  
ATOM   4582  CG2 ILE A 358      29.978  23.746  16.929  1.00  0.77           C  
ATOM   4583  CD1 ILE A 358      32.451  25.597  16.544  1.00  0.77           C  
ATOM   4584  H   ILE A 358      29.563  27.128  19.047  1.00  0.00           H  
ATOM   4585  HA  ILE A 358      29.863  26.704  16.245  1.00  0.00           H  
ATOM   4586  HB  ILE A 358      29.771  24.908  18.681  1.00  0.00           H  
ATOM   4587 HG13 ILE A 358      32.115  24.641  18.442  1.00  0.00           H  
ATOM   4588 HG12 ILE A 358      31.762  26.337  18.428  1.00  0.00           H  
ATOM   4589 HG21 ILE A 358      30.647  22.989  17.337  1.00  0.00           H  
ATOM   4590 HG22 ILE A 358      28.967  23.350  17.025  1.00  0.00           H  
ATOM   4591 HG23 ILE A 358      30.201  23.841  15.868  1.00  0.00           H  
ATOM   4592 HD11 ILE A 358      33.507  25.747  16.768  1.00  0.00           H  
ATOM   4593 HD12 ILE A 358      32.382  24.719  15.903  1.00  0.00           H  
ATOM   4594 HD13 ILE A 358      32.116  26.464  15.975  1.00  0.00           H  
ATOM   4595  N   GLY A 359      26.936  25.875  17.497  1.00  0.70           N  
ATOM   4596  CA  GLY A 359      25.547  25.551  17.170  1.00  0.70           C  
ATOM   4597  C   GLY A 359      24.889  26.671  16.348  1.00  0.70           C  
ATOM   4598  O   GLY A 359      24.115  26.373  15.440  1.00  0.70           O  
ATOM   4599  H   GLY A 359      27.127  26.122  18.459  1.00  0.00           H  
ATOM   4600  HA3 GLY A 359      24.991  25.420  18.098  1.00  0.00           H  
ATOM   4601  HA2 GLY A 359      25.498  24.605  16.630  1.00  0.00           H  
ATOM   4602  N   ALA A 360      25.224  27.943  16.632  1.00  0.75           N  
ATOM   4603  CA  ALA A 360      24.773  29.115  15.875  1.00  0.75           C  
ATOM   4604  C   ALA A 360      25.366  29.178  14.456  1.00  0.75           C  
ATOM   4605  O   ALA A 360      24.660  29.581  13.531  1.00  0.75           O  
ATOM   4606  CB  ALA A 360      25.106  30.389  16.666  1.00  0.75           C  
ATOM   4607  H   ALA A 360      25.852  28.128  17.402  1.00  0.00           H  
ATOM   4608  HA  ALA A 360      23.688  29.053  15.779  1.00  0.00           H  
ATOM   4609  HB1 ALA A 360      24.760  31.281  16.143  1.00  0.00           H  
ATOM   4610  HB2 ALA A 360      24.623  30.378  17.644  1.00  0.00           H  
ATOM   4611  HB3 ALA A 360      26.178  30.495  16.829  1.00  0.00           H  
ATOM   4612  N   LEU A 361      26.626  28.732  14.308  1.00  0.80           N  
ATOM   4613  CA  LEU A 361      27.308  28.558  13.025  1.00  0.80           C  
ATOM   4614  C   LEU A 361      26.681  27.436  12.181  1.00  0.80           C  
ATOM   4615  O   LEU A 361      26.480  27.647  10.987  1.00  0.80           O  
ATOM   4616  CB  LEU A 361      28.808  28.281  13.267  1.00  0.80           C  
ATOM   4617  CG  LEU A 361      29.636  29.522  13.666  1.00  0.80           C  
ATOM   4618  CD1 LEU A 361      31.021  29.105  14.208  1.00  0.80           C  
ATOM   4619  CD2 LEU A 361      29.732  30.552  12.518  1.00  0.80           C  
ATOM   4620  H   LEU A 361      27.143  28.443  15.127  1.00  0.00           H  
ATOM   4621  HA  LEU A 361      27.199  29.484  12.458  1.00  0.00           H  
ATOM   4622  HB3 LEU A 361      29.260  27.846  12.377  1.00  0.00           H  
ATOM   4623  HB2 LEU A 361      28.901  27.516  14.038  1.00  0.00           H  
ATOM   4624  HG  LEU A 361      29.116  30.015  14.487  1.00  0.00           H  
ATOM   4625 HD11 LEU A 361      31.849  29.532  13.643  1.00  0.00           H  
ATOM   4626 HD12 LEU A 361      31.139  29.428  15.242  1.00  0.00           H  
ATOM   4627 HD13 LEU A 361      31.159  28.024  14.195  1.00  0.00           H  
ATOM   4628 HD21 LEU A 361      30.756  30.844  12.291  1.00  0.00           H  
ATOM   4629 HD22 LEU A 361      29.302  30.174  11.590  1.00  0.00           H  
ATOM   4630 HD23 LEU A 361      29.191  31.463  12.775  1.00  0.00           H  
ATOM   4631  N   LEU A 362      26.344  26.283  12.771  1.00  0.73           N  
ATOM   4632  CA  LEU A 362      25.744  25.169  12.036  1.00  0.73           C  
ATOM   4633  C   LEU A 362      24.353  25.493  11.474  1.00  0.73           C  
ATOM   4634  O   LEU A 362      24.037  25.053  10.370  1.00  0.73           O  
ATOM   4635  CB  LEU A 362      25.687  23.919  12.932  1.00  0.73           C  
ATOM   4636  CG  LEU A 362      27.038  23.187  12.972  1.00  0.73           C  
ATOM   4637  CD1 LEU A 362      27.175  22.301  14.219  1.00  0.73           C  
ATOM   4638  CD2 LEU A 362      27.263  22.369  11.690  1.00  0.73           C  
ATOM   4639  H   LEU A 362      26.583  26.147  13.747  1.00  0.00           H  
ATOM   4640  HA  LEU A 362      26.375  24.972  11.170  1.00  0.00           H  
ATOM   4641  HB3 LEU A 362      24.920  23.223  12.584  1.00  0.00           H  
ATOM   4642  HB2 LEU A 362      25.378  24.211  13.937  1.00  0.00           H  
ATOM   4643  HG  LEU A 362      27.811  23.949  13.034  1.00  0.00           H  
ATOM   4644 HD11 LEU A 362      28.165  21.849  14.274  1.00  0.00           H  
ATOM   4645 HD12 LEU A 362      27.038  22.880  15.133  1.00  0.00           H  
ATOM   4646 HD13 LEU A 362      26.441  21.494  14.221  1.00  0.00           H  
ATOM   4647 HD21 LEU A 362      26.534  21.562  11.598  1.00  0.00           H  
ATOM   4648 HD22 LEU A 362      27.204  22.975  10.789  1.00  0.00           H  
ATOM   4649 HD23 LEU A 362      28.247  21.915  11.690  1.00  0.00           H  
ATOM   4650  N   ASN A 363      23.571  26.318  12.186  1.00  0.66           N  
ATOM   4651  CA  ASN A 363      22.257  26.816  11.763  1.00  0.66           C  
ATOM   4652  C   ASN A 363      22.346  27.610  10.444  1.00  0.66           C  
ATOM   4653  O   ASN A 363      21.527  27.434   9.548  1.00  0.66           O  
ATOM   4654  CB  ASN A 363      21.675  27.698  12.889  1.00  0.66           C  
ATOM   4655  CG  ASN A 363      20.190  28.008  12.683  1.00  0.66           C  
ATOM   4656  OD1 ASN A 363      19.350  27.122  12.790  1.00  0.66           O  
ATOM   4657  ND2 ASN A 363      19.847  29.255  12.380  1.00  0.66           N  
ATOM   4658  H   ASN A 363      23.918  26.608  13.093  1.00  0.00           H  
ATOM   4659  HA  ASN A 363      21.608  25.951  11.604  1.00  0.00           H  
ATOM   4660  HB3 ASN A 363      22.242  28.623  12.995  1.00  0.00           H  
ATOM   4661  HB2 ASN A 363      21.762  27.179  13.845  1.00  0.00           H  
ATOM   4662 HD22 ASN A 363      18.874  29.467  12.224  1.00  0.00           H  
ATOM   4663 HD21 ASN A 363      20.540  29.981  12.285  1.00  0.00           H  
ATOM   4664  N   VAL A 364      23.371  28.453  10.305  1.00  0.69           N  
ATOM   4665  CA  VAL A 364      23.694  29.192   9.083  1.00  0.69           C  
ATOM   4666  C   VAL A 364      24.219  28.273   7.959  1.00  0.69           C  
ATOM   4667  O   VAL A 364      23.784  28.421   6.818  1.00  0.69           O  
ATOM   4668  CB  VAL A 364      24.731  30.321   9.370  1.00  0.69           C  
ATOM   4669  CG1 VAL A 364      25.319  31.009   8.120  1.00  0.69           C  
ATOM   4670  CG2 VAL A 364      24.136  31.387  10.308  1.00  0.69           C  
ATOM   4671  H   VAL A 364      23.983  28.610  11.094  1.00  0.00           H  
ATOM   4672  HA  VAL A 364      22.773  29.657   8.725  1.00  0.00           H  
ATOM   4673  HB  VAL A 364      25.573  29.878   9.903  1.00  0.00           H  
ATOM   4674 HG11 VAL A 364      25.939  31.863   8.396  1.00  0.00           H  
ATOM   4675 HG12 VAL A 364      25.960  30.334   7.553  1.00  0.00           H  
ATOM   4676 HG13 VAL A 364      24.533  31.370   7.457  1.00  0.00           H  
ATOM   4677 HG21 VAL A 364      24.869  32.160  10.543  1.00  0.00           H  
ATOM   4678 HG22 VAL A 364      23.272  31.875   9.856  1.00  0.00           H  
ATOM   4679 HG23 VAL A 364      23.814  30.955  11.256  1.00  0.00           H  
ATOM   4680  N   PHE A 365      25.091  27.312   8.286  1.00  0.78           N  
ATOM   4681  CA  PHE A 365      25.758  26.457   7.308  1.00  0.78           C  
ATOM   4682  C   PHE A 365      24.843  25.392   6.684  1.00  0.78           C  
ATOM   4683  O   PHE A 365      25.079  25.029   5.531  1.00  0.78           O  
ATOM   4684  CB  PHE A 365      26.963  25.766   7.971  1.00  0.78           C  
ATOM   4685  CG  PHE A 365      28.078  26.677   8.473  1.00  0.78           C  
ATOM   4686  CD1 PHE A 365      28.267  27.983   7.959  1.00  0.78           C  
ATOM   4687  CD2 PHE A 365      28.952  26.203   9.473  1.00  0.78           C  
ATOM   4688  CE1 PHE A 365      29.306  28.799   8.443  1.00  0.78           C  
ATOM   4689  CE2 PHE A 365      29.998  27.017   9.947  1.00  0.78           C  
ATOM   4690  CZ  PHE A 365      30.174  28.315   9.436  1.00  0.78           C  
ATOM   4691  H   PHE A 365      25.419  27.279   9.247  1.00  0.00           H  
ATOM   4692  HA  PHE A 365      26.101  27.071   6.476  1.00  0.00           H  
ATOM   4693  HB3 PHE A 365      27.419  25.086   7.252  1.00  0.00           H  
ATOM   4694  HB2 PHE A 365      26.618  25.143   8.797  1.00  0.00           H  
ATOM   4695  HD1 PHE A 365      27.621  28.391   7.199  1.00  0.00           H  
ATOM   4696  HD2 PHE A 365      28.833  25.210   9.881  1.00  0.00           H  
ATOM   4697  HE1 PHE A 365      29.436  29.797   8.051  1.00  0.00           H  
ATOM   4698  HE2 PHE A 365      30.663  26.655  10.715  1.00  0.00           H  
ATOM   4699  HZ  PHE A 365      30.974  28.938   9.811  1.00  0.00           H  
ATOM   4700  N   VAL A 366      23.783  24.923   7.363  1.00  0.74           N  
ATOM   4701  CA  VAL A 366      22.799  24.020   6.746  1.00  0.74           C  
ATOM   4702  C   VAL A 366      22.010  24.726   5.629  1.00  0.74           C  
ATOM   4703  O   VAL A 366      21.746  24.116   4.597  1.00  0.74           O  
ATOM   4704  CB  VAL A 366      21.844  23.393   7.793  1.00  0.74           C  
ATOM   4705  CG1 VAL A 366      22.602  22.408   8.690  1.00  0.74           C  
ATOM   4706  CG2 VAL A 366      21.052  24.393   8.650  1.00  0.74           C  
ATOM   4707  H   VAL A 366      23.644  25.206   8.329  1.00  0.00           H  
ATOM   4708  HA  VAL A 366      23.345  23.204   6.267  1.00  0.00           H  
ATOM   4709  HB  VAL A 366      21.103  22.809   7.242  1.00  0.00           H  
ATOM   4710 HG11 VAL A 366      21.991  22.036   9.509  1.00  0.00           H  
ATOM   4711 HG12 VAL A 366      22.937  21.551   8.106  1.00  0.00           H  
ATOM   4712 HG13 VAL A 366      23.475  22.873   9.144  1.00  0.00           H  
ATOM   4713 HG21 VAL A 366      20.328  23.877   9.281  1.00  0.00           H  
ATOM   4714 HG22 VAL A 366      21.711  24.946   9.311  1.00  0.00           H  
ATOM   4715 HG23 VAL A 366      20.489  25.110   8.051  1.00  0.00           H  
ATOM   4716  N   TRP A 367      21.719  26.027   5.782  1.00  0.71           N  
ATOM   4717  CA  TRP A 367      21.062  26.825   4.751  1.00  0.71           C  
ATOM   4718  C   TRP A 367      22.008  27.161   3.585  1.00  0.71           C  
ATOM   4719  O   TRP A 367      21.536  27.282   2.454  1.00  0.71           O  
ATOM   4720  CB  TRP A 367      20.454  28.102   5.359  1.00  0.71           C  
ATOM   4721  CG  TRP A 367      19.105  27.884   5.982  1.00  0.71           C  
ATOM   4722  CD1 TRP A 367      18.855  27.776   7.306  1.00  0.71           C  
ATOM   4723  CD2 TRP A 367      17.809  27.730   5.320  1.00  0.71           C  
ATOM   4724  NE1 TRP A 367      17.511  27.533   7.507  1.00  0.71           N  
ATOM   4725  CE2 TRP A 367      16.817  27.485   6.318  1.00  0.71           C  
ATOM   4726  CE3 TRP A 367      17.369  27.768   3.976  1.00  0.71           C  
ATOM   4727  CZ2 TRP A 367      15.467  27.267   5.998  1.00  0.71           C  
ATOM   4728  CZ3 TRP A 367      16.019  27.537   3.639  1.00  0.71           C  
ATOM   4729  CH2 TRP A 367      15.071  27.284   4.649  1.00  0.71           C  
ATOM   4730  H   TRP A 367      21.988  26.483   6.644  1.00  0.00           H  
ATOM   4731  HA  TRP A 367      20.245  26.238   4.334  1.00  0.00           H  
ATOM   4732  HB3 TRP A 367      20.319  28.862   4.588  1.00  0.00           H  
ATOM   4733  HB2 TRP A 367      21.131  28.540   6.093  1.00  0.00           H  
ATOM   4734  HD1 TRP A 367      19.606  27.850   8.078  1.00  0.00           H  
ATOM   4735  HE1 TRP A 367      17.116  27.409   8.431  1.00  0.00           H  
ATOM   4736  HE3 TRP A 367      18.091  27.953   3.197  1.00  0.00           H  
ATOM   4737  HZ2 TRP A 367      14.741  27.091   6.777  1.00  0.00           H  
ATOM   4738  HZ3 TRP A 367      15.716  27.550   2.602  1.00  0.00           H  
ATOM   4739  HH2 TRP A 367      14.039  27.103   4.397  1.00  0.00           H  
ATOM   4740  N   ILE A 368      23.333  27.219   3.809  1.00  0.73           N  
ATOM   4741  CA  ILE A 368      24.318  27.283   2.720  1.00  0.73           C  
ATOM   4742  C   ILE A 368      24.423  25.926   1.985  1.00  0.73           C  
ATOM   4743  O   ILE A 368      24.589  25.922   0.767  1.00  0.73           O  
ATOM   4744  CB  ILE A 368      25.730  27.736   3.208  1.00  0.73           C  
ATOM   4745  CG1 ILE A 368      25.666  29.138   3.859  1.00  0.73           C  
ATOM   4746  CG2 ILE A 368      26.799  27.751   2.089  1.00  0.73           C  
ATOM   4747  CD1 ILE A 368      26.979  29.583   4.522  1.00  0.73           C  
ATOM   4748  H   ILE A 368      23.695  27.099   4.745  1.00  0.00           H  
ATOM   4749  HA  ILE A 368      23.972  28.022   1.993  1.00  0.00           H  
ATOM   4750  HB  ILE A 368      26.060  27.029   3.971  1.00  0.00           H  
ATOM   4751 HG13 ILE A 368      24.878  29.178   4.609  1.00  0.00           H  
ATOM   4752 HG12 ILE A 368      25.384  29.872   3.103  1.00  0.00           H  
ATOM   4753 HG21 ILE A 368      27.774  28.065   2.461  1.00  0.00           H  
ATOM   4754 HG22 ILE A 368      26.953  26.772   1.646  1.00  0.00           H  
ATOM   4755 HG23 ILE A 368      26.518  28.432   1.285  1.00  0.00           H  
ATOM   4756 HD11 ILE A 368      26.785  30.204   5.395  1.00  0.00           H  
ATOM   4757 HD12 ILE A 368      27.576  28.731   4.845  1.00  0.00           H  
ATOM   4758 HD13 ILE A 368      27.585  30.170   3.832  1.00  0.00           H  
ATOM   4759  N   GLY A 369      24.230  24.817   2.688  1.00  0.77           N  
ATOM   4760  CA  GLY A 369      24.115  23.510   2.081  1.00  0.77           C  
ATOM   4761  C   GLY A 369      22.808  23.330   1.298  1.00  0.77           C  
ATOM   4762  O   GLY A 369      22.819  22.820   0.179  1.00  0.77           O  
ATOM   4763  H   GLY A 369      24.164  24.883   3.697  1.00  0.00           H  
ATOM   4764  HA3 GLY A 369      24.138  22.822   2.908  1.00  0.00           H  
ATOM   4765  HA2 GLY A 369      24.979  23.295   1.450  1.00  0.00           H  
ATOM   4766  N   TYR A 370      21.681  23.815   1.833  1.00  0.76           N  
ATOM   4767  CA  TYR A 370      20.401  23.857   1.127  1.00  0.76           C  
ATOM   4768  C   TYR A 370      20.507  24.680  -0.164  1.00  0.76           C  
ATOM   4769  O   TYR A 370      20.032  24.225  -1.202  1.00  0.76           O  
ATOM   4770  CB  TYR A 370      19.292  24.437   2.025  1.00  0.76           C  
ATOM   4771  CG  TYR A 370      18.784  23.597   3.193  1.00  0.76           C  
ATOM   4772  CD1 TYR A 370      18.936  22.191   3.255  1.00  0.76           C  
ATOM   4773  CD2 TYR A 370      18.084  24.254   4.223  1.00  0.76           C  
ATOM   4774  CE1 TYR A 370      18.371  21.465   4.324  1.00  0.76           C  
ATOM   4775  CE2 TYR A 370      17.514  23.535   5.286  1.00  0.76           C  
ATOM   4776  CZ  TYR A 370      17.646  22.136   5.328  1.00  0.76           C  
ATOM   4777  OH  TYR A 370      17.056  21.426   6.328  1.00  0.76           O  
ATOM   4778  H   TYR A 370      21.703  24.108   2.809  1.00  0.00           H  
ATOM   4779  HA  TYR A 370      20.138  22.845   0.820  1.00  0.00           H  
ATOM   4780  HB3 TYR A 370      18.418  24.653   1.410  1.00  0.00           H  
ATOM   4781  HB2 TYR A 370      19.606  25.410   2.395  1.00  0.00           H  
ATOM   4782  HD1 TYR A 370      19.472  21.642   2.495  1.00  0.00           H  
ATOM   4783  HD2 TYR A 370      17.958  25.321   4.193  1.00  0.00           H  
ATOM   4784  HE1 TYR A 370      18.478  20.389   4.366  1.00  0.00           H  
ATOM   4785  HE2 TYR A 370      16.975  24.068   6.056  1.00  0.00           H  
ATOM   4786  HH  TYR A 370      16.354  21.906   6.774  1.00  0.00           H  
ATOM   4787  N   LEU A 371      21.189  25.836  -0.127  1.00  0.76           N  
ATOM   4788  CA  LEU A 371      21.435  26.678  -1.300  1.00  0.76           C  
ATOM   4789  C   LEU A 371      22.353  26.005  -2.337  1.00  0.76           C  
ATOM   4790  O   LEU A 371      22.142  26.204  -3.532  1.00  0.76           O  
ATOM   4791  CB  LEU A 371      21.979  28.047  -0.831  1.00  0.76           C  
ATOM   4792  CG  LEU A 371      22.224  29.097  -1.942  1.00  0.76           C  
ATOM   4793  CD1 LEU A 371      20.938  29.436  -2.730  1.00  0.76           C  
ATOM   4794  CD2 LEU A 371      22.913  30.353  -1.367  1.00  0.76           C  
ATOM   4795  H   LEU A 371      21.576  26.168   0.747  1.00  0.00           H  
ATOM   4796  HA  LEU A 371      20.469  26.836  -1.781  1.00  0.00           H  
ATOM   4797  HB3 LEU A 371      22.913  27.879  -0.293  1.00  0.00           H  
ATOM   4798  HB2 LEU A 371      21.289  28.469  -0.099  1.00  0.00           H  
ATOM   4799  HG  LEU A 371      22.931  28.676  -2.655  1.00  0.00           H  
ATOM   4800 HD11 LEU A 371      20.790  30.507  -2.859  1.00  0.00           H  
ATOM   4801 HD12 LEU A 371      20.974  28.998  -3.728  1.00  0.00           H  
ATOM   4802 HD13 LEU A 371      20.043  29.051  -2.242  1.00  0.00           H  
ATOM   4803 HD21 LEU A 371      23.826  30.579  -1.919  1.00  0.00           H  
ATOM   4804 HD22 LEU A 371      22.280  31.239  -1.408  1.00  0.00           H  
ATOM   4805 HD23 LEU A 371      23.198  30.221  -0.323  1.00  0.00           H  
ATOM   4806  N   SER A 372      23.319  25.199  -1.863  1.00  0.72           N  
ATOM   4807  CA  SER A 372      24.214  24.381  -2.680  1.00  0.72           C  
ATOM   4808  C   SER A 372      23.439  23.335  -3.496  1.00  0.72           C  
ATOM   4809  O   SER A 372      23.512  23.352  -4.723  1.00  0.72           O  
ATOM   4810  CB  SER A 372      25.265  23.723  -1.769  1.00  0.72           C  
ATOM   4811  OG  SER A 372      26.209  23.007  -2.527  1.00  0.72           O  
ATOM   4812  H   SER A 372      23.435  25.111  -0.863  1.00  0.00           H  
ATOM   4813  HA  SER A 372      24.729  25.049  -3.375  1.00  0.00           H  
ATOM   4814  HB3 SER A 372      24.814  23.029  -1.063  1.00  0.00           H  
ATOM   4815  HB2 SER A 372      25.774  24.474  -1.174  1.00  0.00           H  
ATOM   4816  HG  SER A 372      26.869  22.630  -1.937  1.00  0.00           H  
ATOM   4817  N   SER A 373      22.686  22.481  -2.783  1.00  0.60           N  
ATOM   4818  CA  SER A 373      21.831  21.431  -3.331  1.00  0.60           C  
ATOM   4819  C   SER A 373      20.718  21.955  -4.255  1.00  0.60           C  
ATOM   4820  O   SER A 373      20.449  21.324  -5.275  1.00  0.60           O  
ATOM   4821  CB  SER A 373      21.244  20.625  -2.154  1.00  0.60           C  
ATOM   4822  OG  SER A 373      22.223  19.761  -1.615  1.00  0.60           O  
ATOM   4823  H   SER A 373      22.697  22.545  -1.773  1.00  0.00           H  
ATOM   4824  HA  SER A 373      22.447  20.773  -3.944  1.00  0.00           H  
ATOM   4825  HB3 SER A 373      20.403  20.014  -2.476  1.00  0.00           H  
ATOM   4826  HB2 SER A 373      20.866  21.283  -1.369  1.00  0.00           H  
ATOM   4827  HG  SER A 373      22.260  18.955  -2.141  1.00  0.00           H  
ATOM   4828  N   ALA A 374      20.126  23.107  -3.897  1.00  0.64           N  
ATOM   4829  CA  ALA A 374      19.041  23.782  -4.608  1.00  0.64           C  
ATOM   4830  C   ALA A 374      19.336  24.093  -6.079  1.00  0.64           C  
ATOM   4831  O   ALA A 374      18.555  23.702  -6.945  1.00  0.64           O  
ATOM   4832  CB  ALA A 374      18.706  25.089  -3.876  1.00  0.64           C  
ATOM   4833  H   ALA A 374      20.414  23.553  -3.036  1.00  0.00           H  
ATOM   4834  HA  ALA A 374      18.171  23.127  -4.573  1.00  0.00           H  
ATOM   4835  HB1 ALA A 374      17.971  25.680  -4.422  1.00  0.00           H  
ATOM   4836  HB2 ALA A 374      18.304  24.889  -2.885  1.00  0.00           H  
ATOM   4837  HB3 ALA A 374      19.585  25.719  -3.750  1.00  0.00           H  
ATOM   4838  N   VAL A 375      20.440  24.818  -6.311  1.00  0.59           N  
ATOM   4839  CA  VAL A 375      20.772  25.394  -7.612  1.00  0.59           C  
ATOM   4840  C   VAL A 375      21.760  24.534  -8.421  1.00  0.59           C  
ATOM   4841  O   VAL A 375      21.942  24.832  -9.597  1.00  0.59           O  
ATOM   4842  CB  VAL A 375      21.368  26.825  -7.453  1.00  0.59           C  
ATOM   4843  CG1 VAL A 375      20.414  27.753  -6.677  1.00  0.59           C  
ATOM   4844  CG2 VAL A 375      22.798  26.882  -6.875  1.00  0.59           C  
ATOM   4845  H   VAL A 375      21.034  25.087  -5.539  1.00  0.00           H  
ATOM   4846  HA  VAL A 375      19.866  25.483  -8.215  1.00  0.00           H  
ATOM   4847  HB  VAL A 375      21.428  27.257  -8.453  1.00  0.00           H  
ATOM   4848 HG11 VAL A 375      20.777  28.781  -6.677  1.00  0.00           H  
ATOM   4849 HG12 VAL A 375      19.419  27.758  -7.125  1.00  0.00           H  
ATOM   4850 HG13 VAL A 375      20.307  27.445  -5.637  1.00  0.00           H  
ATOM   4851 HG21 VAL A 375      23.096  27.909  -6.660  1.00  0.00           H  
ATOM   4852 HG22 VAL A 375      22.883  26.312  -5.953  1.00  0.00           H  
ATOM   4853 HG23 VAL A 375      23.534  26.481  -7.572  1.00  0.00           H  
ATOM   4854  N   ASN A 376      22.376  23.502  -7.812  1.00  0.62           N  
ATOM   4855  CA  ASN A 376      23.393  22.641  -8.436  1.00  0.62           C  
ATOM   4856  C   ASN A 376      22.970  21.984  -9.778  1.00  0.62           C  
ATOM   4857  O   ASN A 376      23.754  22.094 -10.724  1.00  0.62           O  
ATOM   4858  CB  ASN A 376      23.964  21.675  -7.359  1.00  0.62           C  
ATOM   4859  CG  ASN A 376      24.649  20.408  -7.884  1.00  0.62           C  
ATOM   4860  OD1 ASN A 376      24.089  19.317  -7.806  1.00  0.62           O  
ATOM   4861  ND2 ASN A 376      25.859  20.559  -8.425  1.00  0.62           N  
ATOM   4862  H   ASN A 376      22.177  23.315  -6.839  1.00  0.00           H  
ATOM   4863  HA  ASN A 376      24.189  23.357  -8.650  1.00  0.00           H  
ATOM   4864  HB3 ASN A 376      23.169  21.343  -6.691  1.00  0.00           H  
ATOM   4865  HB2 ASN A 376      24.668  22.217  -6.728  1.00  0.00           H  
ATOM   4866 HD22 ASN A 376      26.351  19.756  -8.788  1.00  0.00           H  
ATOM   4867 HD21 ASN A 376      26.290  21.471  -8.475  1.00  0.00           H  
ATOM   4868  N   PRO A 377      21.761  21.378  -9.879  1.00  0.58           N  
ATOM   4869  CA  PRO A 377      21.276  20.815 -11.155  1.00  0.58           C  
ATOM   4870  C   PRO A 377      21.020  21.877 -12.235  1.00  0.58           C  
ATOM   4871  O   PRO A 377      21.416  21.665 -13.379  1.00  0.58           O  
ATOM   4872  CB  PRO A 377      19.999  20.042 -10.773  1.00  0.58           C  
ATOM   4873  CG  PRO A 377      20.161  19.782  -9.287  1.00  0.58           C  
ATOM   4874  CD  PRO A 377      20.843  21.043  -8.792  1.00  0.58           C  
ATOM   4875  HA  PRO A 377      22.025  20.105 -11.513  1.00  0.00           H  
ATOM   4876  HB3 PRO A 377      19.878  19.119 -11.342  1.00  0.00           H  
ATOM   4877  HB2 PRO A 377      19.104  20.646 -10.934  1.00  0.00           H  
ATOM   4878  HG3 PRO A 377      20.854  18.959  -9.140  1.00  0.00           H  
ATOM   4879  HG2 PRO A 377      19.235  19.540  -8.771  1.00  0.00           H  
ATOM   4880  HD2 PRO A 377      20.120  21.850  -8.661  1.00  0.00           H  
ATOM   4881  HD3 PRO A 377      21.329  20.856  -7.838  1.00  0.00           H  
ATOM   4882  N   LEU A 378      20.407  23.007 -11.838  1.00  0.59           N  
ATOM   4883  CA  LEU A 378      20.110  24.157 -12.693  1.00  0.59           C  
ATOM   4884  C   LEU A 378      21.377  24.820 -13.268  1.00  0.59           C  
ATOM   4885  O   LEU A 378      21.423  25.063 -14.471  1.00  0.59           O  
ATOM   4886  CB  LEU A 378      19.229  25.152 -11.898  1.00  0.59           C  
ATOM   4887  CG  LEU A 378      18.764  26.407 -12.676  1.00  0.59           C  
ATOM   4888  CD1 LEU A 378      17.859  26.049 -13.875  1.00  0.59           C  
ATOM   4889  CD2 LEU A 378      18.128  27.449 -11.731  1.00  0.59           C  
ATOM   4890  H   LEU A 378      20.130  23.097 -10.871  1.00  0.00           H  
ATOM   4891  HA  LEU A 378      19.526  23.781 -13.535  1.00  0.00           H  
ATOM   4892  HB3 LEU A 378      19.783  25.475 -11.017  1.00  0.00           H  
ATOM   4893  HB2 LEU A 378      18.351  24.630 -11.516  1.00  0.00           H  
ATOM   4894  HG  LEU A 378      19.647  26.895 -13.081  1.00  0.00           H  
ATOM   4895 HD11 LEU A 378      16.973  26.677 -13.936  1.00  0.00           H  
ATOM   4896 HD12 LEU A 378      18.401  26.173 -14.813  1.00  0.00           H  
ATOM   4897 HD13 LEU A 378      17.514  25.015 -13.837  1.00  0.00           H  
ATOM   4898 HD21 LEU A 378      18.686  28.385 -11.760  1.00  0.00           H  
ATOM   4899 HD22 LEU A 378      17.097  27.687 -11.990  1.00  0.00           H  
ATOM   4900 HD23 LEU A 378      18.124  27.114 -10.694  1.00  0.00           H  
ATOM   4901  N   VAL A 379      22.378  25.076 -12.408  1.00  0.64           N  
ATOM   4902  CA  VAL A 379      23.656  25.702 -12.758  1.00  0.64           C  
ATOM   4903  C   VAL A 379      24.517  24.837 -13.700  1.00  0.64           C  
ATOM   4904  O   VAL A 379      25.130  25.397 -14.606  1.00  0.64           O  
ATOM   4905  CB  VAL A 379      24.470  26.082 -11.481  1.00  0.64           C  
ATOM   4906  CG1 VAL A 379      25.967  26.401 -11.697  1.00  0.64           C  
ATOM   4907  CG2 VAL A 379      23.812  27.274 -10.761  1.00  0.64           C  
ATOM   4908  H   VAL A 379      22.253  24.852 -11.429  1.00  0.00           H  
ATOM   4909  HA  VAL A 379      23.423  26.623 -13.295  1.00  0.00           H  
ATOM   4910  HB  VAL A 379      24.428  25.233 -10.797  1.00  0.00           H  
ATOM   4911 HG11 VAL A 379      26.434  26.740 -10.771  1.00  0.00           H  
ATOM   4912 HG12 VAL A 379      26.532  25.530 -12.026  1.00  0.00           H  
ATOM   4913 HG13 VAL A 379      26.101  27.188 -12.439  1.00  0.00           H  
ATOM   4914 HG21 VAL A 379      24.298  27.478  -9.806  1.00  0.00           H  
ATOM   4915 HG22 VAL A 379      23.876  28.180 -11.365  1.00  0.00           H  
ATOM   4916 HG23 VAL A 379      22.757  27.098 -10.558  1.00  0.00           H  
ATOM   4917  N   TYR A 380      24.527  23.508 -13.498  1.00  0.53           N  
ATOM   4918  CA  TYR A 380      25.264  22.564 -14.342  1.00  0.53           C  
ATOM   4919  C   TYR A 380      24.658  22.420 -15.753  1.00  0.53           C  
ATOM   4920  O   TYR A 380      25.402  22.465 -16.734  1.00  0.53           O  
ATOM   4921  CB  TYR A 380      25.389  21.208 -13.610  1.00  0.53           C  
ATOM   4922  CG  TYR A 380      26.110  20.113 -14.380  1.00  0.53           C  
ATOM   4923  CD1 TYR A 380      27.420  20.313 -14.866  1.00  0.53           C  
ATOM   4924  CD2 TYR A 380      25.459  18.889 -14.623  1.00  0.53           C  
ATOM   4925  CE1 TYR A 380      28.053  19.307 -15.621  1.00  0.53           C  
ATOM   4926  CE2 TYR A 380      26.092  17.879 -15.373  1.00  0.53           C  
ATOM   4927  CZ  TYR A 380      27.388  18.092 -15.881  1.00  0.53           C  
ATOM   4928  OH  TYR A 380      27.992  17.123 -16.628  1.00  0.53           O  
ATOM   4929  H   TYR A 380      24.003  23.113 -12.729  1.00  0.00           H  
ATOM   4930  HA  TYR A 380      26.273  22.964 -14.463  1.00  0.00           H  
ATOM   4931  HB3 TYR A 380      24.389  20.855 -13.349  1.00  0.00           H  
ATOM   4932  HB2 TYR A 380      25.905  21.335 -12.660  1.00  0.00           H  
ATOM   4933  HD1 TYR A 380      27.936  21.244 -14.679  1.00  0.00           H  
ATOM   4934  HD2 TYR A 380      24.469  18.731 -14.232  1.00  0.00           H  
ATOM   4935  HE1 TYR A 380      29.045  19.480 -16.010  1.00  0.00           H  
ATOM   4936  HE2 TYR A 380      25.579  16.947 -15.563  1.00  0.00           H
[truncated: 28,791 more chars]
