# Supplementary material for: Multifunctional Arylsulfone and Arylsulfonamide-Based Ligands with Prominent Mood-Modulating Activity and Benign Safety Profile, Targeting Neuropsychiatric Symptoms of Dementia
Source: J Med Chem. 2021 Aug 26;64(17):12603–29. doi: 10.1021/acs.jmedchem.1c00497 (PMC8436213; doi:10.1021/acs.jmedchem.1c00497)
Supplement: Supplementary file 3 — jm1c00497_si_003.pdb [file jm1c00497_si_003.pdb]

REMARK   4      COMPLIES WITH FORMAT V. 3.0, 1-DEC-2006
REMARK 888
REMARK 888 WRITTEN BY MAESTRO (A PRODUCT OF SCHRODINGER, LLC)
TITLE     Displayed atoms
MODEL        1
ATOM      1  N   TRP    15     -11.885   0.357  18.632  1.00 25.00           N1+
ATOM      2  CA  TRP    15     -13.200   0.896  18.244  1.00 25.00           C  
ATOM      3  C   TRP    15     -13.503   0.562  16.780  1.00 25.00           C  
ATOM      4  O   TRP    15     -12.614   0.639  15.932  1.00 25.00           O  
ATOM      5  CB  TRP    15     -13.243   2.422  18.472  1.00 25.00           C  
ATOM      6  CG  TRP    15     -14.551   3.093  18.161  1.00 25.00           C  
ATOM      7  CD1 TRP    15     -14.805   3.854  17.071  1.00 25.00           C  
ATOM      8  CD2 TRP    15     -15.797   3.059  18.923  1.00 25.00           C  
ATOM      9  NE1 TRP    15     -16.115   4.283  17.100  1.00 25.00           N  
ATOM     10  CE2 TRP    15     -16.778   3.823  18.218  1.00 25.00           C  
ATOM     11  CE3 TRP    15     -16.202   2.459  20.138  1.00 50.00           C  
ATOM     12  CZ2 TRP    15     -18.092   3.979  18.693  1.00 50.00           C  
ATOM     13  CZ3 TRP    15     -17.515   2.615  20.628  1.00 50.00           C  
ATOM     14  CH2 TRP    15     -18.460   3.372  19.907  1.00 50.00           C  
ATOM     15  N   GLY    16     -14.775   0.249  16.494  1.00 25.00           N  
ATOM     16  CA  GLY    16     -15.324   0.138  15.150  1.00 25.00           C  
ATOM     17  C   GLY    16     -16.393   1.212  14.938  1.00 25.00           C  
ATOM     18  O   GLY    16     -17.243   1.415  15.807  1.00 25.00           O  
ATOM     19  N   ALA    17     -16.390   1.835  13.750  1.00 25.00           N  
ATOM     20  CA  ALA    17     -17.440   2.739  13.269  1.00 25.00           C  
ATOM     21  C   ALA    17     -18.588   1.975  12.570  1.00 25.00           C  
ATOM     22  O   ALA    17     -19.643   2.559  12.325  1.00 25.00           O  
ATOM     23  CB  ALA    17     -16.808   3.697  12.247  1.00 50.00           C  
ATOM     24  N   GLY    18     -18.406   0.667  12.313  1.00 25.00           N  
ATOM     25  CA  GLY    18     -19.402  -0.281  11.817  1.00 25.00           C  
ATOM     26  C   GLY    18     -20.515  -0.618  12.830  1.00 25.00           C  
ATOM     27  O   GLY    18     -21.676  -0.477  12.460  1.00 25.00           O  
ATOM     28  N   PRO    19     -20.217  -1.045  14.083  1.00 25.00           N  
ATOM     29  CA  PRO    19     -21.186  -1.222  15.185  1.00 25.00           C  
ATOM     30  C   PRO    19     -22.280  -0.137  15.381  1.00 25.00           C  
ATOM     31  O   PRO    19     -23.437  -0.531  15.524  1.00 25.00           O  
ATOM     32  CB  PRO    19     -20.356  -1.495  16.448  1.00 50.00           C  
ATOM     33  CG  PRO    19     -19.040  -2.042  15.925  1.00 50.00           C  
ATOM     34  CD  PRO    19     -18.890  -1.481  14.511  1.00 50.00           C  
ATOM     35  N   PRO    20     -21.990   1.191  15.339  1.00 25.00           N  
ATOM     36  CA  PRO    20     -22.992   2.270  15.215  1.00 25.00           C  
ATOM     37  C   PRO    20     -24.052   2.156  14.097  1.00 25.00           C  
ATOM     38  O   PRO    20     -25.166   2.640  14.294  1.00 25.00           O  
ATOM     39  CB  PRO    20     -22.174   3.549  14.981  1.00 50.00           C  
ATOM     40  CG  PRO    20     -20.844   3.283  15.653  1.00 50.00           C  
ATOM     41  CD  PRO    20     -20.662   1.769  15.569  1.00 50.00           C  
ATOM     42  N   SER    21     -23.719   1.567  12.931  1.00 25.00           N  
ATOM     43  CA  SER    21     -24.607   1.478  11.767  1.00 25.00           C  
ATOM     44  C   SER    21     -25.799   0.534  12.027  1.00 25.00           C  
ATOM     45  O   SER    21     -25.645  -0.545  12.602  1.00 25.00           O  
ATOM     46  CB  SER    21     -23.800   1.078  10.506  1.00 50.00           C  
ATOM     47  OG  SER    21     -23.525  -0.303  10.387  1.00 50.00           O  
ATOM     48  N   ALA    22     -26.989   0.981  11.598  1.00 25.00           N  
ATOM     49  CA  ALA    22     -28.291   0.333  11.765  1.00 25.00           C  
ATOM     50  C   ALA    22     -28.402  -0.968  10.941  1.00 25.00           C  
ATOM     51  O   ALA    22     -27.685  -1.105   9.948  1.00 25.00           O  
ATOM     52  CB  ALA    22     -29.347   1.343  11.281  1.00 50.00           C  
ATOM     53  N   PRO    23     -29.295  -1.919  11.305  1.00 25.00           N  
ATOM     54  CA  PRO    23     -29.405  -3.224  10.632  1.00 25.00           C  
ATOM     55  C   PRO    23     -29.988  -3.150   9.209  1.00 25.00           C  
ATOM     56  O   PRO    23     -29.578  -3.933   8.352  1.00 25.00           O  
ATOM     57  CB  PRO    23     -30.276  -4.079  11.561  1.00 50.00           C  
ATOM     58  CG  PRO    23     -31.124  -3.076  12.326  1.00 50.00           C  
ATOM     59  CD  PRO    23     -30.253  -1.821  12.410  1.00 50.00           C  
ATOM     60  N   GLY    24     -30.880  -2.180   8.941  1.00 25.00           N  
ATOM     61  CA  GLY    24     -31.413  -1.894   7.611  1.00 25.00           C  
ATOM     62  C   GLY    24     -30.347  -1.315   6.677  1.00 25.00           C  
ATOM     63  O   GLY    24     -30.233  -1.759   5.537  1.00 25.00           O  
ATOM     64  N   GLY    25     -29.518  -0.388   7.187  1.00 25.00           N  
ATOM     65  CA  GLY    25     -28.388   0.199   6.474  1.00 25.00           C  
ATOM     66  C   GLY    25     -27.230  -0.781   6.239  1.00 25.00           C  
ATOM     67  O   GLY    25     -26.556  -0.661   5.219  1.00 25.00           O  
ATOM     68  N   SER    26     -27.038  -1.761   7.145  1.00 25.00           N  
ATOM     69  CA  SER    26     -26.019  -2.815   7.087  1.00 25.00           C  
ATOM     70  C   SER    26     -26.368  -3.907   6.058  1.00 25.00           C  
ATOM     71  O   SER    26     -25.466  -4.468   5.435  1.00 25.00           O  
ATOM     72  CB  SER    26     -25.915  -3.500   8.463  1.00 25.00           C  
ATOM     73  OG  SER    26     -25.215  -2.687   9.378  1.00 25.00           O  
ATOM     74  N   GLY    27     -27.667  -4.186   5.860  1.00 25.00           N  
ATOM     75  CA  GLY    27     -28.166  -5.131   4.866  1.00 25.00           C  
ATOM     76  C   GLY    27     -28.190  -4.548   3.449  1.00 25.00           C  
ATOM     77  O   GLY    27     -28.012  -5.291   2.485  1.00 25.00           O  
ATOM     78  N   TRP    28     -28.372  -3.223   3.321  1.00 25.00           N  
ATOM     79  CA  TRP    28     -28.421  -2.513   2.042  1.00 25.00           C  
ATOM     80  C   TRP    28     -27.025  -2.244   1.479  1.00 25.00           C  
ATOM     81  O   TRP    28     -26.863  -2.284   0.263  1.00 25.00           O  
ATOM     82  CB  TRP    28     -29.101  -1.148   2.239  1.00 25.00           C  
ATOM     83  CG  TRP    28     -30.562  -1.155   2.566  1.00 25.00           C  
ATOM     84  CD1 TRP    28     -31.390  -2.227   2.580  1.00 25.00           C  
ATOM     85  CD2 TRP    28     -31.382  -0.013   2.951  1.00 25.00           C  
ATOM     86  NE1 TRP    28     -32.654  -1.830   2.956  1.00 50.00           N  
ATOM     87  CE2 TRP    28     -32.710  -0.473   3.197  1.00 50.00           C  
ATOM     88  CE3 TRP    28     -31.135   1.369   3.122  1.00 50.00           C  
ATOM     89  CZ2 TRP    28     -33.743   0.395   3.591  1.00 50.00           C  
ATOM     90  CZ3 TRP    28     -32.163   2.250   3.512  1.00 50.00           C  
ATOM     91  CH2 TRP    28     -33.464   1.765   3.747  1.00 50.00           C  
ATOM     92  N   VAL    29     -26.018  -2.001   2.334  1.00 25.00           N  
ATOM     93  CA  VAL    29     -24.625  -1.865   1.912  1.00 25.00           C  
ATOM     94  C   VAL    29     -24.021  -3.252   1.573  1.00 25.00           C  
ATOM     95  O   VAL    29     -23.103  -3.317   0.764  1.00 25.00           O  
ATOM     96  CB  VAL    29     -23.830  -1.100   3.004  1.00 50.00           C  
ATOM     97  CG1 VAL    29     -23.696  -1.882   4.307  1.00 50.00           C  
ATOM     98  CG2 VAL    29     -22.459  -0.604   2.515  1.00 50.00           C  
ATOM     99  N   ALA    30     -24.574  -4.361   2.107  1.00 25.00           N  
ATOM    100  CA  ALA    30     -24.227  -5.728   1.704  1.00 25.00           C  
ATOM    101  C   ALA    30     -24.842  -6.060   0.340  1.00 25.00           C  
ATOM    102  O   ALA    30     -24.181  -6.686  -0.484  1.00 25.00           O  
ATOM    103  CB  ALA    30     -24.769  -6.727   2.741  1.00 50.00           C  
ATOM    104  N   ALA    31     -26.070  -5.581   0.076  1.00 25.00           N  
ATOM    105  CA  ALA    31     -26.756  -5.698  -1.208  1.00 25.00           C  
ATOM    106  C   ALA    31     -26.089  -4.837  -2.297  1.00 25.00           C  
ATOM    107  O   ALA    31     -26.009  -5.272  -3.444  1.00 25.00           O  
ATOM    108  CB  ALA    31     -28.219  -5.265  -1.034  1.00 50.00           C  
ATOM    109  N   ALA    32     -25.580  -3.648  -1.927  1.00 25.00           N  
ATOM    110  CA  ALA    32     -24.917  -2.692  -2.810  1.00 25.00           C  
ATOM    111  C   ALA    32     -23.488  -3.122  -3.156  1.00 25.00           C  
ATOM    112  O   ALA    32     -23.042  -2.864  -4.270  1.00 25.00           O  
ATOM    113  CB  ALA    32     -24.827  -1.332  -2.101  1.00 50.00           C  
ATOM    114  N   LEU    33     -22.790  -3.785  -2.222  1.00 25.00           N  
ATOM    115  CA  LEU    33     -21.454  -4.330  -2.463  1.00 25.00           C  
ATOM    116  C   LEU    33     -21.535  -5.639  -3.266  1.00 25.00           C  
ATOM    117  O   LEU    33     -20.817  -5.777  -4.253  1.00 25.00           O  
ATOM    118  CB  LEU    33     -20.675  -4.491  -1.137  1.00 25.00           C  
ATOM    119  CG  LEU    33     -19.807  -3.269  -0.729  1.00 25.00           C  
ATOM    120  CD1 LEU    33     -20.484  -1.896  -0.933  1.00 25.00           C  
ATOM    121  CD2 LEU    33     -19.282  -3.414   0.713  1.00 25.00           C  
ATOM    122  N   CYS    34     -22.440  -6.562  -2.909  1.00 25.00           N  
ATOM    123  CA  CYS    34     -22.559  -7.853  -3.607  1.00 25.00           C  
ATOM    124  C   CYS    34     -22.942  -7.707  -5.091  1.00 25.00           C  
ATOM    125  O   CYS    34     -22.521  -8.538  -5.896  1.00 25.00           O  
ATOM    126  CB  CYS    34     -23.506  -8.837  -2.875  1.00 50.00           C  
ATOM    127  SG  CYS    34     -25.278  -8.512  -3.090  1.00 50.00           S  
ATOM    128  N   VAL    35     -23.686  -6.643  -5.457  1.00 25.00           N  
ATOM    129  CA  VAL    35     -24.048  -6.362  -6.843  1.00 25.00           C  
ATOM    130  C   VAL    35     -22.869  -5.745  -7.617  1.00 25.00           C  
ATOM    131  O   VAL    35     -22.735  -6.100  -8.783  1.00 25.00           O  
ATOM    132  CB  VAL    35     -25.332  -5.489  -6.939  1.00 50.00           C  
ATOM    133  CG1 VAL    35     -25.188  -4.053  -6.420  1.00 50.00           C  
ATOM    134  CG2 VAL    35     -25.912  -5.470  -8.365  1.00 50.00           C  
ATOM    135  N   VAL    36     -21.985  -4.906  -7.022  1.00 25.00           N  
ATOM    136  CA  VAL    36     -20.787  -4.430  -7.741  1.00 25.00           C  
ATOM    137  C   VAL    36     -19.754  -5.558  -7.925  1.00 25.00           C  
ATOM    138  O   VAL    36     -19.086  -5.562  -8.955  1.00 25.00           O  
ATOM    139  CB  VAL    36     -20.120  -3.151  -7.146  1.00 25.00           C  
ATOM    140  CG1 VAL    36     -21.100  -1.979  -7.008  1.00 25.00           C  
ATOM    141  CG2 VAL    36     -19.272  -3.323  -5.876  1.00 25.00           C  
ATOM    142  N   ILE    37     -19.672  -6.539  -7.000  1.00 25.00           N  
ATOM    143  CA  ILE    37     -18.833  -7.740  -7.133  1.00 25.00           C  
ATOM    144  C   ILE    37     -19.338  -8.613  -8.303  1.00 25.00           C  
ATOM    145  O   ILE    37     -18.537  -9.071  -9.118  1.00 25.00           O  
ATOM    146  CB  ILE    37     -18.824  -8.594  -5.821  1.00 50.00           C  
ATOM    147  CG1 ILE    37     -18.413  -7.896  -4.494  1.00 50.00           C  
ATOM    148  CG2 ILE    37     -17.983  -9.881  -5.983  1.00 50.00           C  
ATOM    149  CD1 ILE    37     -17.698  -6.542  -4.558  1.00 50.00           C  
ATOM    150  N   ALA    38     -20.662  -8.832  -8.378  1.00 25.00           N  
ATOM    151  CA  ALA    38     -21.320  -9.664  -9.382  1.00 25.00           C  
ATOM    152  C   ALA    38     -21.321  -9.008 -10.772  1.00 25.00           C  
ATOM    153  O   ALA    38     -21.145  -9.710 -11.767  1.00 25.00           O  
ATOM    154  CB  ALA    38     -22.772  -9.901  -8.942  1.00 50.00           C  
ATOM    155  N   LEU    39     -21.472  -7.672 -10.839  1.00 25.00           N  
ATOM    156  CA  LEU    39     -21.431  -6.882 -12.071  1.00 25.00           C  
ATOM    157  C   LEU    39     -19.994  -6.797 -12.608  1.00 25.00           C  
ATOM    158  O   LEU    39     -19.832  -6.826 -13.823  1.00 25.00           O  
ATOM    159  CB  LEU    39     -22.013  -5.472 -11.800  1.00 50.00           C  
ATOM    160  CG  LEU    39     -22.518  -4.693 -13.042  1.00 50.00           C  
ATOM    161  CD1 LEU    39     -23.692  -3.775 -12.660  1.00 50.00           C  
ATOM    162  CD2 LEU    39     -21.442  -3.847 -13.737  1.00 50.00           C  
ATOM    163  N   THR    40     -18.960  -6.790 -11.738  1.00 25.00           N  
ATOM    164  CA  THR    40     -17.547  -6.909 -12.126  1.00 25.00           C  
ATOM    165  C   THR    40     -17.314  -8.273 -12.789  1.00 25.00           C  
ATOM    166  O   THR    40     -16.817  -8.324 -13.911  1.00 25.00           O  
ATOM    167  CB  THR    40     -16.599  -6.773 -10.902  1.00 25.00           C  
ATOM    168  OG1 THR    40     -16.721  -5.492 -10.340  1.00 25.00           O  
ATOM    169  CG2 THR    40     -15.105  -6.935 -11.239  1.00 25.00           C  
ATOM    170  N   ALA    41     -17.701  -9.362 -12.102  1.00 25.00           N  
ATOM    171  CA  ALA    41     -17.522 -10.740 -12.545  1.00 25.00           C  
ATOM    172  C   ALA    41     -18.182 -11.025 -13.902  1.00 25.00           C  
ATOM    173  O   ALA    41     -17.523 -11.569 -14.783  1.00 25.00           O  
ATOM    174  CB  ALA    41     -18.043 -11.694 -11.460  1.00 50.00           C  
ATOM    175  N   ALA    42     -19.440 -10.592 -14.091  1.00 25.00           N  
ATOM    176  CA  ALA    42     -20.222 -10.781 -15.312  1.00 25.00           C  
ATOM    177  C   ALA    42     -19.748  -9.895 -16.477  1.00 25.00           C  
ATOM    178  O   ALA    42     -19.702 -10.377 -17.609  1.00 25.00           O  
ATOM    179  CB  ALA    42     -21.688 -10.440 -15.004  1.00 50.00           C  
ATOM    180  N   ALA    43     -19.374  -8.627 -16.211  1.00 25.00           N  
ATOM    181  CA  ALA    43     -18.912  -7.674 -17.225  1.00 25.00           C  
ATOM    182  C   ALA    43     -17.538  -8.056 -17.783  1.00 25.00           C  
ATOM    183  O   ALA    43     -17.330  -7.931 -18.984  1.00 25.00           O  
ATOM    184  CB  ALA    43     -18.821  -6.260 -16.628  1.00 50.00           C  
ATOM    185  N   ASN    44     -16.627  -8.564 -16.937  1.00 25.00           N  
ATOM    186  CA  ASN    44     -15.317  -9.062 -17.353  1.00 25.00           C  
ATOM    187  C   ASN    44     -15.401 -10.443 -18.013  1.00 25.00           C  
ATOM    188  O   ASN    44     -14.665 -10.680 -18.968  1.00 25.00           O  
ATOM    189  CB  ASN    44     -14.380  -9.146 -16.135  1.00 25.00           C  
ATOM    190  CG  ASN    44     -13.879  -7.764 -15.717  1.00 25.00           C  
ATOM    191  OD1 ASN    44     -13.191  -7.098 -16.484  1.00 25.00           O  
ATOM    192  ND2 ASN    44     -14.250  -7.303 -14.525  1.00 25.00           N  
ATOM    193  N   SER    45     -16.316 -11.324 -17.566  1.00 25.00           N  
ATOM    194  CA  SER    45     -16.551 -12.647 -18.157  1.00 25.00           C  
ATOM    195  C   SER    45     -17.087 -12.564 -19.595  1.00 25.00           C  
ATOM    196  O   SER    45     -16.724 -13.404 -20.414  1.00 25.00           O  
ATOM    197  CB  SER    45     -17.548 -13.453 -17.302  1.00 50.00           C  
ATOM    198  OG  SER    45     -16.907 -13.979 -16.160  1.00 50.00           O  
ATOM    199  N   LEU    46     -17.898 -11.535 -19.908  1.00 25.00           N  
ATOM    200  CA  LEU    46     -18.438 -11.249 -21.239  1.00 25.00           C  
ATOM    201  C   LEU    46     -17.333 -10.899 -22.248  1.00 25.00           C  
ATOM    202  O   LEU    46     -17.416 -11.300 -23.406  1.00 25.00           O  
ATOM    203  CB  LEU    46     -19.448 -10.079 -21.121  1.00 25.00           C  
ATOM    204  CG  LEU    46     -20.101  -9.593 -22.442  1.00 25.00           C  
ATOM    205  CD1 LEU    46     -20.937 -10.691 -23.119  1.00 25.00           C  
ATOM    206  CD2 LEU    46     -20.955  -8.339 -22.200  1.00 25.00           C  
ATOM    207  N   LEU    47     -16.306 -10.158 -21.812  1.00 25.00           N  
ATOM    208  CA  LEU    47     -15.257  -9.635 -22.680  1.00 25.00           C  
ATOM    209  C   LEU    47     -14.094 -10.632 -22.825  1.00 25.00           C  
ATOM    210  O   LEU    47     -13.428 -10.616 -23.858  1.00 25.00           O  
ATOM    211  CB  LEU    47     -14.708  -8.350 -22.055  1.00 50.00           C  
ATOM    212  CG  LEU    47     -15.755  -7.268 -21.733  1.00 50.00           C  
ATOM    213  CD1 LEU    47     -15.189  -6.279 -20.735  1.00 50.00           C  
ATOM    214  CD2 LEU    47     -16.278  -6.507 -22.948  1.00 50.00           C  
ATOM    215  N   ILE    48     -13.890 -11.535 -21.843  1.00 25.00           N  
ATOM    216  CA  ILE    48     -13.001 -12.700 -21.953  1.00 25.00           C  
ATOM    217  C   ILE    48     -13.645 -13.751 -22.871  1.00 25.00           C  
ATOM    218  O   ILE    48     -12.934 -14.401 -23.636  1.00 25.00           O  
ATOM    219  CB  ILE    48     -12.737 -13.337 -20.554  1.00 25.00           C  
ATOM    220  CG1 ILE    48     -12.021 -12.374 -19.584  1.00 25.00           C  
ATOM    221  CG2 ILE    48     -11.941 -14.666 -20.625  1.00 25.00           C  
ATOM    222  CD1 ILE    48     -12.240 -12.754 -18.113  1.00 25.00           C  
ATOM    223  N   ALA    49     -14.979 -13.899 -22.810  1.00 25.00           N  
ATOM    224  CA  ALA    49     -15.746 -14.787 -23.673  1.00 25.00           C  
ATOM    225  C   ALA    49     -15.777 -14.267 -25.113  1.00 25.00           C  
ATOM    226  O   ALA    49     -15.699 -15.071 -26.034  1.00 25.00           O  
ATOM    227  CB  ALA    49     -17.185 -14.909 -23.153  1.00 25.00           C  
ATOM    228  N   LEU    50     -15.854 -12.943 -25.326  1.00 25.00           N  
ATOM    229  CA  LEU    50     -15.987 -12.378 -26.661  1.00 25.00           C  
ATOM    230  C   LEU    50     -14.710 -12.517 -27.497  1.00 25.00           C  
ATOM    231  O   LEU    50     -14.801 -12.936 -28.647  1.00 25.00           O  
ATOM    232  CB  LEU    50     -16.379 -10.897 -26.587  1.00 50.00           C  
ATOM    233  CG  LEU    50     -16.577 -10.277 -27.985  1.00 50.00           C  
ATOM    234  CD1 LEU    50     -17.619 -11.029 -28.831  1.00 50.00           C  
ATOM    235  CD2 LEU    50     -16.857  -8.796 -27.865  1.00 50.00           C  
ATOM    236  N   ILE    51     -13.542 -12.159 -26.947  1.00 25.00           N  
ATOM    237  CA  ILE    51     -12.257 -12.234 -27.648  1.00 25.00           C  
ATOM    238  C   ILE    51     -11.880 -13.680 -28.032  1.00 25.00           C  
ATOM    239  O   ILE    51     -11.238 -13.875 -29.063  1.00 25.00           O  
ATOM    240  CB  ILE    51     -11.144 -11.585 -26.787  1.00 25.00           C  
ATOM    241  CG1 ILE    51     -10.931 -12.331 -25.453  1.00 25.00           C  
ATOM    242  CG2 ILE    51     -11.373 -10.077 -26.576  1.00 25.00           C  
ATOM    243  CD1 ILE    51      -9.742 -13.304 -25.498  1.00 50.00           C  
ATOM    244  N   CYS    52     -12.269 -14.678 -27.210  1.00 25.00           N  
ATOM    245  CA  CYS    52     -11.929 -16.084 -27.420  1.00 25.00           C  
ATOM    246  C   CYS    52     -12.909 -16.770 -28.390  1.00 25.00           C  
ATOM    247  O   CYS    52     -12.482 -17.660 -29.123  1.00 25.00           O  
ATOM    248  CB  CYS    52     -11.848 -16.831 -26.062  1.00 25.00           C  
ATOM    249  SG  CYS    52     -13.433 -17.261 -25.281  1.00 25.00           S  
ATOM    250  N   THR    53     -14.188 -16.346 -28.430  1.00 25.00           N  
ATOM    251  CA  THR    53     -15.196 -16.870 -29.357  1.00 25.00           C  
ATOM    252  C   THR    53     -15.102 -16.195 -30.735  1.00 25.00           C  
ATOM    253  O   THR    53     -15.262 -16.890 -31.738  1.00 25.00           O  
ATOM    254  CB  THR    53     -16.632 -16.683 -28.797  1.00 50.00           C  
ATOM    255  OG1 THR    53     -16.953 -15.329 -28.535  1.00 50.00           O  
ATOM    256  CG2 THR    53     -16.930 -17.555 -27.568  1.00 50.00           C  
ATOM    257  N   GLN    54     -14.843 -14.876 -30.803  1.00 25.00           N  
ATOM    258  CA  GLN    54     -14.768 -14.130 -32.057  1.00 25.00           C  
ATOM    259  C   GLN    54     -13.352 -14.297 -32.645  1.00 25.00           C  
ATOM    260  O   GLN    54     -12.384 -13.873 -32.009  1.00 25.00           O  
ATOM    261  CB  GLN    54     -15.060 -12.633 -31.798  1.00 50.00           C  
ATOM    262  CG  GLN    54     -15.072 -11.786 -33.095  1.00 50.00           C  
ATOM    263  CD  GLN    54     -15.685 -10.383 -32.988  1.00 50.00           C  
ATOM    264  OE1 GLN    54     -15.674  -9.641 -33.967  1.00 50.00           O  
ATOM    265  NE2 GLN    54     -16.206  -9.989 -31.825  1.00 50.00           N  
ATOM    266  N   PRO    55     -13.212 -14.886 -33.855  1.00 25.00           N  
ATOM    267  CA  PRO    55     -11.907 -15.125 -34.482  1.00 25.00           C  
ATOM    268  C   PRO    55     -11.276 -13.854 -35.082  1.00 25.00           C  
ATOM    269  O   PRO    55     -10.066 -13.828 -35.298  1.00 25.00           O  
ATOM    270  CB  PRO    55     -12.188 -16.172 -35.567  1.00 50.00           C  
ATOM    271  CG  PRO    55     -13.624 -15.901 -35.983  1.00 50.00           C  
ATOM    272  CD  PRO    55     -14.292 -15.396 -34.704  1.00 50.00           C  
ATOM    273  N   ALA    56     -12.079 -12.798 -35.305  1.00 25.00           N  
ATOM    274  CA  ALA    56     -11.643 -11.485 -35.775  1.00 25.00           C  
ATOM    275  C   ALA    56     -10.974 -10.647 -34.668  1.00 25.00           C  
ATOM    276  O   ALA    56     -10.267  -9.694 -34.991  1.00 25.00           O  
ATOM    277  CB  ALA    56     -12.879 -10.726 -36.283  1.00 50.00           C  
ATOM    278  N   LEU    57     -11.153 -11.014 -33.385  1.00 25.00           N  
ATOM    279  CA  LEU    57     -10.473 -10.415 -32.233  1.00 25.00           C  
ATOM    280  C   LEU    57      -9.260 -11.249 -31.782  1.00 25.00           C  
ATOM    281  O   LEU    57      -8.712 -10.973 -30.714  1.00 25.00           O  
ATOM    282  CB  LEU    57     -11.457 -10.301 -31.044  1.00 25.00           C  
ATOM    283  CG  LEU    57     -12.637  -9.335 -31.253  1.00 25.00           C  
ATOM    284  CD1 LEU    57     -13.541  -9.338 -30.015  1.00 25.00           C  
ATOM    285  CD2 LEU    57     -12.212  -7.897 -31.576  1.00 25.00           C  
ATOM    286  N   ARG    58      -8.792 -12.226 -32.582  1.00 25.00           N  
ATOM    287  CA  ARG    58      -7.558 -12.972 -32.316  1.00 25.00           C  
ATOM    288  C   ARG    58      -6.345 -12.172 -32.819  1.00 25.00           C  
ATOM    289  O   ARG    58      -5.691 -12.528 -33.799  1.00 25.00           O  
ATOM    290  CB  ARG    58      -7.617 -14.367 -32.956  1.00 25.00           C  
ATOM    291  CG  ARG    58      -8.646 -15.280 -32.266  1.00 25.00           C  
ATOM    292  CD  ARG    58      -8.607 -16.725 -32.785  1.00 50.00           C  
ATOM    293  NE  ARG    58      -8.921 -16.784 -34.220  1.00 50.00           N  
ATOM    294  CZ  ARG    58      -8.038 -16.849 -35.231  1.00 50.00           C  
ATOM    295  NH1 ARG    58      -6.717 -16.925 -35.013  1.00 50.00           N  
ATOM    296  NH2 ARG    58      -8.491 -16.828 -36.490  1.00 50.00           N1+
ATOM    297  N   ASN    59      -6.077 -11.068 -32.110  1.00 25.00           N  
ATOM    298  CA  ASN    59      -5.004 -10.106 -32.318  1.00 25.00           C  
ATOM    299  C   ASN    59      -4.422  -9.725 -30.960  1.00 25.00           C  
ATOM    300  O   ASN    59      -5.142  -9.665 -29.964  1.00 25.00           O  
ATOM    301  CB  ASN    59      -5.498  -8.856 -33.079  1.00 50.00           C  
ATOM    302  CG  ASN    59      -5.962  -9.147 -34.505  1.00 50.00           C  
ATOM    303  OD1 ASN    59      -5.144  -9.400 -35.385  1.00 50.00           O  
ATOM    304  ND2 ASN    59      -7.276  -9.126 -34.736  1.00 50.00           N  
ATOM    305  N   THR    60      -3.120  -9.416 -30.957  1.00 25.00           N  
ATOM    306  CA  THR    60      -2.288  -9.027 -29.820  1.00 25.00           C  
ATOM    307  C   THR    60      -2.865  -7.862 -28.995  1.00 25.00           C  
ATOM    308  O   THR    60      -2.785  -7.906 -27.774  1.00 25.00           O  
ATOM    309  CB  THR    60      -0.885  -8.712 -30.375  1.00 25.00           C  
ATOM    310  OG1 THR    60      -0.397  -9.879 -30.993  1.00 25.00           O  
ATOM    311  CG2 THR    60       0.152  -8.261 -29.337  1.00 50.00           C  
ATOM    312  N   SER    61      -3.493  -6.860 -29.638  1.00 25.00           N  
ATOM    313  CA  SER    61      -4.131  -5.715 -28.977  1.00 25.00           C  
ATOM    314  C   SER    61      -5.293  -6.156 -28.077  1.00 25.00           C  
ATOM    315  O   SER    61      -5.352  -5.768 -26.912  1.00 25.00           O  
ATOM    316  CB  SER    61      -4.667  -4.727 -30.033  1.00 50.00           C  
ATOM    317  OG  SER    61      -3.630  -3.946 -30.580  1.00 50.00           O  
ATOM    318  N   ASN    62      -6.173  -7.018 -28.611  1.00 25.00           N  
ATOM    319  CA  ASN    62      -7.322  -7.603 -27.919  1.00 25.00           C  
ATOM    320  C   ASN    62      -6.917  -8.682 -26.894  1.00 25.00           C  
ATOM    321  O   ASN    62      -7.732  -9.044 -26.045  1.00 25.00           O  
ATOM    322  CB  ASN    62      -8.269  -8.239 -28.958  1.00 25.00           C  
ATOM    323  CG  ASN    62      -8.894  -7.204 -29.896  1.00 25.00           C  
ATOM    324  OD1 ASN    62      -9.676  -6.362 -29.459  1.00 25.00           O  
ATOM    325  ND2 ASN    62      -8.536  -7.246 -31.180  1.00 25.00           N  
ATOM    326  N   PHE    63      -5.660  -9.162 -26.939  1.00 25.00           N  
ATOM    327  CA  PHE    63      -5.088 -10.095 -25.967  1.00 25.00           C  
ATOM    328  C   PHE    63      -4.541  -9.365 -24.726  1.00 25.00           C  
ATOM    329  O   PHE    63      -4.259 -10.013 -23.719  1.00 25.00           O  
ATOM    330  CB  PHE    63      -3.944 -10.909 -26.605  1.00 25.00           C  
ATOM    331  CG  PHE    63      -4.342 -11.942 -27.650  1.00 25.00           C  
ATOM    332  CD1 PHE    63      -5.688 -12.140 -28.035  1.00 25.00           C  
ATOM    333  CD2 PHE    63      -3.338 -12.747 -28.226  1.00 25.00           C  
ATOM    334  CE1 PHE    63      -6.020 -13.124 -28.976  1.00 25.00           C  
ATOM    335  CE2 PHE    63      -3.673 -13.729 -29.179  1.00 25.00           C  
ATOM    336  CZ  PHE    63      -5.014 -13.912 -29.564  1.00 25.00           C  
ATOM    337  N   PHE    64      -4.428  -8.028 -24.768  1.00 25.00           N  
ATOM    338  CA  PHE    64      -4.084  -7.206 -23.610  1.00 25.00           C  
ATOM    339  C   PHE    64      -5.387  -6.730 -22.944  1.00 25.00           C  
ATOM    340  O   PHE    64      -5.411  -6.540 -21.729  1.00 25.00           O  
ATOM    341  CB  PHE    64      -3.285  -5.965 -24.049  1.00 25.00           C  
ATOM    342  CG  PHE    64      -1.858  -6.167 -24.547  1.00 25.00           C  
ATOM    343  CD1 PHE    64      -1.448  -7.332 -25.230  1.00 25.00           C  
ATOM    344  CD2 PHE    64      -0.926  -5.123 -24.374  1.00 25.00           C  
ATOM    345  CE1 PHE    64      -0.179  -7.400 -25.822  1.00 50.00           C  
ATOM    346  CE2 PHE    64       0.374  -5.225 -24.906  1.00 50.00           C  
ATOM    347  CZ  PHE    64       0.740  -6.354 -25.658  1.00 50.00           C  
ATOM    348  N   LEU    65      -6.475  -6.607 -23.728  1.00 25.00           N  
ATOM    349  CA  LEU    65      -7.841  -6.379 -23.271  1.00 25.00           C  
ATOM    350  C   LEU    65      -8.328  -7.557 -22.414  1.00 25.00           C  
ATOM    351  O   LEU    65      -8.729  -7.317 -21.280  1.00 25.00           O  
ATOM    352  CB  LEU    65      -8.769  -6.134 -24.484  1.00 25.00           C  
ATOM    353  CG  LEU    65      -8.922  -4.655 -24.886  1.00 25.00           C  
ATOM    354  CD1 LEU    65      -7.622  -3.981 -25.351  1.00 50.00           C  
ATOM    355  CD2 LEU    65     -10.004  -4.482 -25.959  1.00 50.00           C  
ATOM    356  N   VAL    66      -8.227  -8.816 -22.895  1.00 25.00           N  
ATOM    357  CA  VAL    66      -8.558 -10.020 -22.110  1.00 25.00           C  
ATOM    358  C   VAL    66      -7.728 -10.142 -20.830  1.00 25.00           C  
ATOM    359  O   VAL    66      -8.294 -10.489 -19.802  1.00 25.00           O  
ATOM    360  CB  VAL    66      -8.433 -11.329 -22.932  1.00 50.00           C  
ATOM    361  CG1 VAL    66      -7.014 -11.654 -23.382  1.00 50.00           C  
ATOM    362  CG2 VAL    66      -8.992 -12.552 -22.182  1.00 50.00           C  
ATOM    363  N   SER    67      -6.413  -9.865 -20.881  1.00 25.00           N  
ATOM    364  CA  SER    67      -5.515  -9.991 -19.733  1.00 25.00           C  
ATOM    365  C   SER    67      -5.837  -8.965 -18.626  1.00 25.00           C  
ATOM    366  O   SER    67      -5.681  -9.282 -17.448  1.00 25.00           O  
ATOM    367  CB  SER    67      -4.050  -9.912 -20.207  1.00 25.00           C  
ATOM    368  OG  SER    67      -3.601  -8.594 -20.440  1.00 25.00           O  
ATOM    369  N   LEU    68      -6.364  -7.785 -19.003  1.00 25.00           N  
ATOM    370  CA  LEU    68      -6.939  -6.797 -18.094  1.00 25.00           C  
ATOM    371  C   LEU    68      -8.277  -7.294 -17.523  1.00 25.00           C  
ATOM    372  O   LEU    68      -8.531  -7.102 -16.338  1.00 25.00           O  
ATOM    373  CB  LEU    68      -7.124  -5.457 -18.849  1.00 25.00           C  
ATOM    374  CG  LEU    68      -7.836  -4.324 -18.069  1.00 25.00           C  
ATOM    375  CD1 LEU    68      -7.150  -3.991 -16.735  1.00 25.00           C  
ATOM    376  CD2 LEU    68      -7.961  -3.066 -18.938  1.00 25.00           C  
ATOM    377  N   PHE    69      -9.121  -7.956 -18.330  1.00 25.00           N  
ATOM    378  CA  PHE    69     -10.420  -8.452 -17.882  1.00 25.00           C  
ATOM    379  C   PHE    69     -10.288  -9.713 -17.007  1.00 25.00           C  
ATOM    380  O   PHE    69     -11.078  -9.863 -16.082  1.00 25.00           O  
ATOM    381  CB  PHE    69     -11.327  -8.719 -19.102  1.00 50.00           C  
ATOM    382  CG  PHE    69     -11.559  -7.522 -20.021  1.00 50.00           C  
ATOM    383  CD1 PHE    69     -11.663  -6.207 -19.510  1.00 50.00           C  
ATOM    384  CD2 PHE    69     -11.635  -7.722 -21.415  1.00 50.00           C  
ATOM    385  CE1 PHE    69     -11.790  -5.109 -20.382  1.00 50.00           C  
ATOM    386  CE2 PHE    69     -11.769  -6.623 -22.288  1.00 50.00           C  
ATOM    387  CZ  PHE    69     -11.834  -5.316 -21.774  1.00 50.00           C  
ATOM    388  N   THR    70      -9.275 -10.575 -17.218  1.00 25.00           N  
ATOM    389  CA  THR    70      -8.957 -11.715 -16.345  1.00 25.00           C  
ATOM    390  C   THR    70      -8.389 -11.255 -14.993  1.00 25.00           C  
ATOM    391  O   THR    70      -8.713 -11.875 -13.983  1.00 25.00           O  
ATOM    392  CB  THR    70      -7.970 -12.712 -17.010  1.00 25.00           C  
ATOM    393  OG1 THR    70      -6.721 -12.124 -17.307  1.00 25.00           O  
ATOM    394  CG2 THR    70      -8.526 -13.436 -18.242  1.00 25.00           C  
ATOM    395  N   SER    71      -7.591 -10.169 -14.950  1.00 25.00           N  
ATOM    396  CA  SER    71      -7.080  -9.592 -13.705  1.00 25.00           C  
ATOM    397  C   SER    71      -8.209  -8.932 -12.894  1.00 25.00           C  
ATOM    398  O   SER    71      -8.298  -9.180 -11.696  1.00 25.00           O  
ATOM    399  CB  SER    71      -5.901  -8.634 -14.000  1.00 50.00           C  
ATOM    400  OG  SER    71      -6.277  -7.386 -14.540  1.00 50.00           O  
ATOM    401  N   ASP    72      -9.121  -8.193 -13.549  1.00 25.00           N  
ATOM    402  CA  ASP    72     -10.322  -7.596 -12.954  1.00 25.00           C  
ATOM    403  C   ASP    72     -11.373  -8.640 -12.524  1.00 25.00           C  
ATOM    404  O   ASP    72     -12.093  -8.399 -11.555  1.00 25.00           O  
ATOM    405  CB  ASP    72     -10.962  -6.623 -13.972  1.00 25.00           C  
ATOM    406  CG  ASP    72     -10.153  -5.362 -14.294  1.00 25.00           C  
ATOM    407  OD1 ASP    72      -9.249  -5.022 -13.501  1.00 25.00           O  
ATOM    408  OD2 ASP    72     -10.495  -4.721 -15.312  1.00 25.00           O1-
ATOM    409  N   LEU    73     -11.434  -9.807 -13.194  1.00 25.00           N  
ATOM    410  CA  LEU    73     -12.264 -10.953 -12.813  1.00 25.00           C  
ATOM    411  C   LEU    73     -11.689 -11.647 -11.568  1.00 25.00           C  
ATOM    412  O   LEU    73     -12.464 -12.065 -10.711  1.00 25.00           O  
ATOM    413  CB  LEU    73     -12.338 -11.958 -13.991  1.00 25.00           C  
ATOM    414  CG  LEU    73     -13.146 -13.256 -13.741  1.00 25.00           C  
ATOM    415  CD1 LEU    73     -14.616 -12.968 -13.404  1.00 25.00           C  
ATOM    416  CD2 LEU    73     -13.057 -14.204 -14.944  1.00 25.00           C  
ATOM    417  N   MET    74     -10.351 -11.732 -11.442  1.00 25.00           N  
ATOM    418  CA  MET    74      -9.666 -12.275 -10.270  1.00 25.00           C  
ATOM    419  C   MET    74      -9.895 -11.398  -9.029  1.00 25.00           C  
ATOM    420  O   MET    74     -10.246 -11.956  -7.994  1.00 25.00           O  
ATOM    421  CB  MET    74      -8.159 -12.447 -10.544  1.00 25.00           C  
ATOM    422  CG  MET    74      -7.842 -13.715 -11.350  1.00 25.00           C  
ATOM    423  SD  MET    74      -6.092 -13.900 -11.784  1.00 50.00           S  
ATOM    424  CE  MET    74      -5.443 -14.528 -10.212  1.00 50.00           C  
ATOM    425  N   VAL    75      -9.812 -10.061  -9.163  1.00 25.00           N  
ATOM    426  CA  VAL    75     -10.228  -9.105  -8.121  1.00 25.00           C  
ATOM    427  C   VAL    75     -11.687  -9.358  -7.667  1.00 25.00           C  
ATOM    428  O   VAL    75     -11.957  -9.463  -6.468  1.00 25.00           O  
ATOM    429  CB  VAL    75     -10.080  -7.619  -8.586  1.00 25.00           C  
ATOM    430  CG1 VAL    75     -10.739  -6.563  -7.671  1.00 25.00           C  
ATOM    431  CG2 VAL    75      -8.607  -7.231  -8.795  1.00 25.00           C  
ATOM    432  N   GLY    76     -12.568  -9.561  -8.651  1.00 25.00           N  
ATOM    433  CA  GLY    76     -13.988  -9.866  -8.484  1.00 25.00           C  
ATOM    434  C   GLY    76     -14.324 -11.218  -7.831  1.00 25.00           C  
ATOM    435  O   GLY    76     -15.491 -11.441  -7.515  1.00 25.00           O  
ATOM    436  N   LEU    77     -13.336 -12.109  -7.629  1.00 25.00           N  
ATOM    437  CA  LEU    77     -13.521 -13.461  -7.098  1.00 25.00           C  
ATOM    438  C   LEU    77     -12.731 -13.714  -5.807  1.00 25.00           C  
ATOM    439  O   LEU    77     -13.256 -14.397  -4.929  1.00 25.00           O  
ATOM    440  CB  LEU    77     -13.147 -14.508  -8.173  1.00 25.00           C  
ATOM    441  CG  LEU    77     -14.112 -14.593  -9.378  1.00 25.00           C  
ATOM    442  CD1 LEU    77     -13.500 -15.459 -10.490  1.00 50.00           C  
ATOM    443  CD2 LEU    77     -15.502 -15.122  -8.990  1.00 50.00           C  
ATOM    444  N   VAL    78     -11.496 -13.195  -5.676  1.00 25.00           N  
ATOM    445  CA  VAL    78     -10.597 -13.522  -4.561  1.00 25.00           C  
ATOM    446  C   VAL    78     -10.426 -12.365  -3.564  1.00 25.00           C  
ATOM    447  O   VAL    78      -9.993 -12.617  -2.439  1.00 25.00           O  
ATOM    448  CB  VAL    78      -9.239 -14.039  -5.119  1.00 50.00           C  
ATOM    449  CG1 VAL    78      -8.314 -14.375  -3.948  1.00  0.00           C  
ATOM    450  CG2 VAL    78      -9.408 -15.289  -5.994  1.00  0.00           C  
ATOM    451  N   VAL    79     -10.808 -11.150  -3.963  1.00 25.00           N  
ATOM    452  CA  VAL    79     -10.571  -9.956  -3.169  1.00 25.00           C  
ATOM    453  C   VAL    79     -11.916  -9.336  -2.742  1.00 25.00           C  
ATOM    454  O   VAL    79     -12.170  -9.192  -1.545  1.00 25.00           O  
ATOM    455  CB  VAL    79      -9.741  -8.933  -3.989  1.00 25.00           C  
ATOM    456  CG1 VAL    79      -9.367  -7.708  -3.158  1.00 25.00           C  
ATOM    457  CG2 VAL    79      -8.471  -9.563  -4.599  1.00 25.00           C  
ATOM    458  N   MET    80     -12.765  -9.021  -3.729  1.00 25.00           N  
ATOM    459  CA  MET    80     -14.057  -8.347  -3.581  1.00 25.00           C  
ATOM    460  C   MET    80     -15.090  -9.035  -2.642  1.00 25.00           C  
ATOM    461  O   MET    80     -15.484  -8.392  -1.666  1.00 25.00           O  
ATOM    462  CB  MET    80     -14.627  -8.108  -4.993  1.00 25.00           C  
ATOM    463  CG  MET    80     -14.217  -6.783  -5.653  1.00 25.00           C  
ATOM    464  SD  MET    80     -15.013  -6.606  -7.276  1.00 25.00           S  
ATOM    465  CE  MET    80     -14.473  -4.974  -7.815  1.00 25.00           C  
ATOM    466  N   PRO    81     -15.548 -10.287  -2.916  1.00 25.00           N  
ATOM    467  CA  PRO    81     -16.529 -10.964  -2.054  1.00 25.00           C  
ATOM    468  C   PRO    81     -16.122 -11.132  -0.568  1.00 25.00           C  
ATOM    469  O   PRO    81     -16.942 -10.776   0.279  1.00 25.00           O  
ATOM    470  CB  PRO    81     -16.888 -12.283  -2.753  1.00 25.00           C  
ATOM    471  CG  PRO    81     -15.825 -12.503  -3.820  1.00 25.00           C  
ATOM    472  CD  PRO    81     -15.137 -11.152  -4.026  1.00 25.00           C  
ATOM    473  N   PRO    82     -14.864 -11.505  -0.208  1.00 25.00           N  
ATOM    474  CA  PRO    82     -14.438 -11.431   1.207  1.00 25.00           C  
ATOM    475  C   PRO    82     -14.264 -10.005   1.777  1.00 25.00           C  
ATOM    476  O   PRO    82     -14.528  -9.813   2.966  1.00 25.00           O  
ATOM    477  CB  PRO    82     -13.151 -12.268   1.274  1.00 50.00           C  
ATOM    478  CG  PRO    82     -12.608 -12.271  -0.144  1.00 50.00           C  
ATOM    479  CD  PRO    82     -13.852 -12.186  -1.020  1.00 50.00           C  
ATOM    480  N   ALA    83     -13.855  -9.018   0.962  1.00 25.00           N  
ATOM    481  CA  ALA    83     -13.701  -7.621   1.397  1.00 25.00           C  
ATOM    482  C   ALA    83     -15.010  -6.990   1.906  1.00 25.00           C  
ATOM    483  O   ALA    83     -14.975  -6.186   2.837  1.00 25.00           O  
ATOM    484  CB  ALA    83     -13.111  -6.762   0.266  1.00 50.00           C  
ATOM    485  N   MET    84     -16.139  -7.386   1.304  1.00 25.00           N  
ATOM    486  CA  MET    84     -17.490  -6.921   1.623  1.00 25.00           C  
ATOM    487  C   MET    84     -17.875  -7.091   3.106  1.00 25.00           C  
ATOM    488  O   MET    84     -18.283  -6.118   3.733  1.00 25.00           O  
ATOM    489  CB  MET    84     -18.478  -7.605   0.658  1.00 50.00           C  
ATOM    490  CG  MET    84     -19.972  -7.472   0.995  1.00 50.00           C  
ATOM    491  SD  MET    84     -21.054  -8.151  -0.283  1.00 50.00           S  
ATOM    492  CE  MET    84     -20.626  -9.914  -0.237  1.00 50.00           C  
ATOM    493  N   LEU    85     -17.719  -8.306   3.653  1.00 25.00           N  
ATOM    494  CA  LEU    85     -18.061  -8.606   5.038  1.00 25.00           C  
ATOM    495  C   LEU    85     -17.144  -7.842   6.008  1.00 25.00           C  
ATOM    496  O   LEU    85     -17.624  -7.380   7.038  1.00 25.00           O  
ATOM    497  CB  LEU    85     -17.948 -10.128   5.273  1.00 25.00           C  
ATOM    498  CG  LEU    85     -19.163 -10.953   4.779  1.00 25.00           C  
ATOM    499  CD1 LEU    85     -19.369 -10.908   3.255  1.00 50.00           C  
ATOM    500  CD2 LEU    85     -19.046 -12.410   5.248  1.00 50.00           C  
ATOM    501  N   ASN    86     -15.865  -7.697   5.645  1.00 25.00           N  
ATOM    502  CA  ASN    86     -14.863  -6.967   6.417  1.00 25.00           C  
ATOM    503  C   ASN    86     -15.170  -5.464   6.482  1.00 25.00           C  
ATOM    504  O   ASN    86     -15.135  -4.903   7.575  1.00 25.00           O  
ATOM    505  CB  ASN    86     -13.472  -7.262   5.823  1.00 25.00           C  
ATOM    506  CG  ASN    86     -13.015  -8.663   6.211  1.00 25.00           C  
ATOM    507  OD1 ASN    86     -12.695  -8.888   7.367  1.00 50.00           O  
ATOM    508  ND2 ASN    86     -13.011  -9.628   5.300  1.00 50.00           N  
ATOM    509  N   ALA    87     -15.521  -4.850   5.343  1.00 25.00           N  
ATOM    510  CA  ALA    87     -15.833  -3.420   5.230  1.00 25.00           C  
ATOM    511  C   ALA    87     -17.088  -2.974   6.009  1.00 25.00           C  
ATOM    512  O   ALA    87     -17.167  -1.826   6.435  1.00 25.00           O  
ATOM    513  CB  ALA    87     -15.983  -3.066   3.741  1.00 50.00           C  
ATOM    514  N   LEU    88     -18.046  -3.889   6.164  1.00 25.00           N  
ATOM    515  CA  LEU    88     -19.328  -3.673   6.825  1.00 25.00           C  
ATOM    516  C   LEU    88     -19.242  -3.940   8.330  1.00 25.00           C  
ATOM    517  O   LEU    88     -19.764  -3.153   9.119  1.00 25.00           O  
ATOM    518  CB  LEU    88     -20.312  -4.704   6.240  1.00 50.00           C  
ATOM    519  CG  LEU    88     -21.125  -4.199   5.056  1.00 50.00           C  
ATOM    520  CD1 LEU    88     -20.340  -3.416   3.993  1.00 50.00           C  
ATOM    521  CD2 LEU    88     -21.889  -5.364   4.427  1.00 50.00           C  
ATOM    522  N   TYR    89     -18.622  -5.066   8.716  1.00 25.00           N  
ATOM    523  CA  TYR    89     -18.603  -5.565  10.089  1.00 25.00           C  
ATOM    524  C   TYR    89     -17.421  -4.934  10.847  1.00 25.00           C  
ATOM    525  O   TYR    89     -17.514  -4.733  12.058  1.00 25.00           O  
ATOM    526  CB  TYR    89     -18.414  -7.108  10.089  1.00 50.00           C  
ATOM    527  CG  TYR    89     -19.569  -7.990   9.594  1.00 50.00           C  
ATOM    528  CD1 TYR    89     -20.417  -7.608   8.529  1.00 50.00           C  
ATOM    529  CD2 TYR    89     -19.784  -9.249  10.195  1.00 50.00           C  
ATOM    530  CE1 TYR    89     -21.459  -8.439   8.084  1.00 50.00           C  
ATOM    531  CE2 TYR    89     -20.826 -10.090   9.753  1.00 50.00           C  
ATOM    532  CZ  TYR    89     -21.669  -9.684   8.701  1.00 50.00           C  
ATOM    533  OH  TYR    89     -22.683 -10.493   8.277  1.00 50.00           O  
ATOM    534  N   GLY    90     -16.319  -4.620  10.151  1.00 25.00           N  
ATOM    535  CA  GLY    90     -15.138  -3.998  10.747  1.00 25.00           C  
ATOM    536  C   GLY    90     -14.290  -5.000  11.547  1.00 25.00           C  
ATOM    537  O   GLY    90     -13.552  -4.576  12.435  1.00 25.00           O  
ATOM    538  N   ARG    91     -14.386  -6.309  11.266  1.00 25.00           N  
ATOM    539  CA  ARG    91     -13.588  -7.346  11.915  1.00 25.00           C  
ATOM    540  C   ARG    91     -13.326  -8.501  10.934  1.00 25.00           C  
ATOM    541  O   ARG    91     -14.235  -8.877  10.196  1.00 25.00           O  
ATOM    542  CB  ARG    91     -14.270  -7.811  13.236  1.00 25.00           C  
ATOM    543  CG  ARG    91     -13.701  -9.135  13.783  1.00 25.00           C  
ATOM    544  CD  ARG    91     -14.115  -9.571  15.186  1.00 25.00           C  
ATOM    545  NE  ARG    91     -13.613 -10.936  15.411  1.00 25.00           N  
ATOM    546  CZ  ARG    91     -13.787 -11.691  16.504  1.00 25.00           C  
ATOM    547  NH1 ARG    91     -14.449 -11.226  17.568  1.00 25.00           N  
ATOM    548  NH2 ARG    91     -13.291 -12.931  16.519  1.00 25.00           N1+
ATOM    549  N   TRP    92     -12.124  -9.087  11.039  1.00 25.00           N  
ATOM    550  CA  TRP    92     -11.731 -10.346  10.400  1.00 25.00           C  
ATOM    551  C   TRP    92     -12.117 -11.546  11.298  1.00 25.00           C  
ATOM    552  O   TRP    92     -11.976 -11.462  12.519  1.00 25.00           O  
ATOM    553  CB  TRP    92     -10.207 -10.305  10.137  1.00 25.00           C  
ATOM    554  CG  TRP    92      -9.663 -11.383   9.245  1.00 25.00           C  
ATOM    555  CD1 TRP    92      -9.149 -12.569   9.646  1.00 25.00           C  
ATOM    556  CD2 TRP    92      -9.645 -11.413   7.786  1.00 25.00           C  
ATOM    557  NE1 TRP    92      -8.825 -13.327   8.536  1.00 25.00           N  
ATOM    558  CE2 TRP    92      -9.143 -12.677   7.363  1.00 25.00           C  
ATOM    559  CE3 TRP    92     -10.007 -10.501   6.770  1.00 25.00           C  
ATOM    560  CZ2 TRP    92      -9.061 -13.036   6.007  1.00 25.00           C  
ATOM    561  CZ3 TRP    92      -9.931 -10.848   5.407  1.00 25.00           C  
ATOM    562  CH2 TRP    92      -9.468 -12.119   5.023  1.00 25.00           C  
ATOM    563  N   VAL    93     -12.604 -12.633  10.684  1.00 25.00           N  
ATOM    564  CA  VAL    93     -13.073 -13.874  11.321  1.00 25.00           C  
ATOM    565  C   VAL    93     -12.521 -15.138  10.617  1.00 25.00           C  
ATOM    566  O   VAL    93     -12.700 -16.246  11.122  1.00 25.00           O  
ATOM    567  CB  VAL    93     -14.626 -13.829  11.516  1.00 25.00           C  
ATOM    568  CG1 VAL    93     -15.222 -15.091  12.174  1.00 25.00           C  
ATOM    569  CG2 VAL    93     -15.100 -12.595  12.314  1.00 25.00           C  
ATOM    570  N   LEU    94     -11.830 -14.994   9.474  1.00 25.00           N  
ATOM    571  CA  LEU    94     -11.402 -16.101   8.611  1.00 25.00           C  
ATOM    572  C   LEU    94      -9.994 -16.652   8.939  1.00 25.00           C  
ATOM    573  O   LEU    94      -9.528 -17.545   8.233  1.00 25.00           O  
ATOM    574  CB  LEU    94     -11.419 -15.588   7.151  1.00 25.00           C  
ATOM    575  CG  LEU    94     -12.812 -15.258   6.574  1.00 25.00           C  
ATOM    576  CD1 LEU    94     -12.675 -14.540   5.222  1.00 25.00           C  
ATOM    577  CD2 LEU    94     -13.693 -16.509   6.427  1.00 25.00           C  
ATOM    578  N   ALA    95      -9.324 -16.154   9.997  1.00 25.00           N  
ATOM    579  CA  ALA    95      -8.024 -16.600  10.525  1.00 25.00           C  
ATOM    580  C   ALA    95      -6.821 -16.049   9.738  1.00 25.00           C  
ATOM    581  O   ALA    95      -6.976 -15.515   8.638  1.00 25.00           O  
ATOM    582  CB  ALA    95      -7.961 -18.122  10.767  1.00 50.00           C  
ATOM    583  N   ARG    96      -5.615 -16.165  10.321  1.00 25.00           N  
ATOM    584  CA  ARG    96      -4.374 -15.575   9.812  1.00 25.00           C  
ATOM    585  C   ARG    96      -3.940 -16.099   8.429  1.00 25.00           C  
ATOM    586  O   ARG    96      -3.431 -15.316   7.631  1.00 25.00           O  
ATOM    587  CB  ARG    96      -3.252 -15.780  10.858  1.00 25.00           C  
ATOM    588  CG  ARG    96      -1.891 -15.133  10.515  1.00 25.00           C  
ATOM    589  CD  ARG    96      -1.972 -13.605  10.367  1.00 50.00           C  
ATOM    590  NE  ARG    96      -0.663 -13.015  10.064  1.00 50.00           N  
ATOM    591  CZ  ARG    96      -0.421 -11.697   9.949  1.00 50.00           C  
ATOM    592  NH1 ARG    96      -1.394 -10.791  10.127  1.00 50.00           N  
ATOM    593  NH2 ARG    96       0.816 -11.281   9.648  1.00 50.00           N1+
ATOM    594  N   GLY    97      -4.155 -17.391   8.128  1.00 25.00           N  
ATOM    595  CA  GLY    97      -3.748 -18.023   6.871  1.00 25.00           C  
ATOM    596  C   GLY    97      -4.479 -17.476   5.639  1.00 25.00           C  
ATOM    597  O   GLY    97      -3.849 -17.230   4.611  1.00 25.00           O  
ATOM    598  N   LEU    98      -5.793 -17.231   5.768  1.00 25.00           N  
ATOM    599  CA  LEU    98      -6.637 -16.651   4.724  1.00 25.00           C  
ATOM    600  C   LEU    98      -6.422 -15.131   4.613  1.00 25.00           C  
ATOM    601  O   LEU    98      -6.660 -14.582   3.540  1.00 25.00           O  
ATOM    602  CB  LEU    98      -8.125 -16.927   5.048  1.00 50.00           C  
ATOM    603  CG  LEU    98      -8.624 -18.338   4.652  1.00 50.00           C  
ATOM    604  CD1 LEU    98      -7.967 -19.473   5.456  1.00 50.00           C  
ATOM    605  CD2 LEU    98     -10.153 -18.440   4.762  1.00 50.00           C  
ATOM    606  N   CYS    99      -5.959 -14.478   5.690  1.00 25.00           N  
ATOM    607  CA  CYS    99      -5.589 -13.058   5.696  1.00 25.00           C  
ATOM    608  C   CYS    99      -4.344 -12.788   4.831  1.00 25.00           C  
ATOM    609  O   CYS    99      -4.348 -11.854   4.024  1.00 25.00           O  
ATOM    610  CB  CYS    99      -5.417 -12.561   7.152  1.00 25.00           C  
ATOM    611  SG  CYS    99      -4.662 -10.927   7.376  1.00 25.00           S  
ATOM    612  N   LEU   100      -3.319 -13.641   4.985  1.00 25.00           N  
ATOM    613  CA  LEU   100      -2.058 -13.563   4.248  1.00 25.00           C  
ATOM    614  C   LEU   100      -2.261 -13.699   2.732  1.00 25.00           C  
ATOM    615  O   LEU   100      -1.643 -12.955   1.974  1.00 25.00           O  
ATOM    616  CB  LEU   100      -1.095 -14.661   4.749  1.00 25.00           C  
ATOM    617  CG  LEU   100      -0.561 -14.451   6.183  1.00 25.00           C  
ATOM    618  CD1 LEU   100       0.067 -15.747   6.718  1.00 25.00           C  
ATOM    619  CD2 LEU   100       0.437 -13.287   6.277  1.00 25.00           C  
ATOM    620  N   LEU   101      -3.168 -14.594   2.302  1.00 25.00           N  
ATOM    621  CA  LEU   101      -3.534 -14.778   0.901  1.00 25.00           C  
ATOM    622  C   LEU   101      -4.456 -13.651   0.412  1.00 25.00           C  
ATOM    623  O   LEU   101      -4.251 -13.168  -0.695  1.00 25.00           O  
ATOM    624  CB  LEU   101      -4.254 -16.133   0.725  1.00 25.00           C  
ATOM    625  CG  LEU   101      -3.383 -17.372   1.031  1.00 25.00           C  
ATOM    626  CD1 LEU   101      -4.238 -18.647   1.013  1.00 25.00           C  
ATOM    627  CD2 LEU   101      -2.190 -17.516   0.071  1.00 25.00           C  
ATOM    628  N   TRP   102      -5.453 -13.228   1.206  1.00 25.00           N  
ATOM    629  CA  TRP   102      -6.381 -12.163   0.802  1.00 25.00           C  
ATOM    630  C   TRP   102      -5.663 -10.832   0.512  1.00 25.00           C  
ATOM    631  O   TRP   102      -5.839 -10.278  -0.572  1.00 25.00           O  
ATOM    632  CB  TRP   102      -7.526 -12.012   1.823  1.00 25.00           C  
ATOM    633  CG  TRP   102      -8.488 -10.879   1.596  1.00 25.00           C  
ATOM    634  CD1 TRP   102      -9.416 -10.808   0.616  1.00 25.00           C  
ATOM    635  CD2 TRP   102      -8.594  -9.625   2.331  1.00 25.00           C  
ATOM    636  NE1 TRP   102     -10.095  -9.606   0.700  1.00 25.00           N  
ATOM    637  CE2 TRP   102      -9.626  -8.833   1.744  1.00 25.00           C  
ATOM    638  CE3 TRP   102      -7.919  -9.079   3.444  1.00 25.00           C  
ATOM    639  CZ2 TRP   102      -9.963  -7.562   2.240  1.00 25.00           C  
ATOM    640  CZ3 TRP   102      -8.258  -7.814   3.965  1.00 25.00           C  
ATOM    641  CH2 TRP   102      -9.280  -7.056   3.362  1.00 25.00           C  
ATOM    642  N   THR   103      -4.807 -10.394   1.442  1.00 25.00           N  
ATOM    643  CA  THR   103      -4.016  -9.173   1.286  1.00 25.00           C  
ATOM    644  C   THR   103      -2.972  -9.280   0.149  1.00 25.00           C  
ATOM    645  O   THR   103      -2.830  -8.322  -0.613  1.00 25.00           O  
ATOM    646  CB  THR   103      -3.294  -8.799   2.604  1.00 50.00           C  
ATOM    647  OG1 THR   103      -2.541  -9.885   3.123  1.00  0.00           O  
ATOM    648  CG2 THR   103      -4.268  -8.361   3.700  1.00  0.00           C  
ATOM    649  N   ALA   104      -2.316 -10.444  -0.001  1.00 25.00           N  
ATOM    650  CA  ALA   104      -1.391 -10.711  -1.104  1.00 25.00           C  
ATOM    651  C   ALA   104      -2.080 -10.648  -2.474  1.00 25.00           C  
ATOM    652  O   ALA   104      -1.601  -9.936  -3.355  1.00 25.00           O  
ATOM    653  CB  ALA   104      -0.690 -12.063  -0.912  1.00 50.00           C  
ATOM    654  N   PHE   105      -3.210 -11.354  -2.619  1.00 25.00           N  
ATOM    655  CA  PHE   105      -4.001 -11.356  -3.847  1.00 25.00           C  
ATOM    656  C   PHE   105      -4.639 -10.000  -4.174  1.00 25.00           C  
ATOM    657  O   PHE   105      -4.711  -9.668  -5.357  1.00 25.00           O  
ATOM    658  CB  PHE   105      -5.039 -12.498  -3.852  1.00 25.00           C  
ATOM    659  CG  PHE   105      -4.453 -13.898  -3.986  1.00 25.00           C  
ATOM    660  CD1 PHE   105      -3.556 -14.212  -5.032  1.00 50.00           C  
ATOM    661  CD2 PHE   105      -4.876 -14.932  -3.123  1.00 50.00           C  
ATOM    662  CE1 PHE   105      -3.057 -15.501  -5.158  1.00 50.00           C  
ATOM    663  CE2 PHE   105      -4.369 -16.216  -3.269  1.00 50.00           C  
ATOM    664  CZ  PHE   105      -3.456 -16.497  -4.277  1.00 50.00           C  
ATOM    665  N   ASP   106      -5.028  -9.227  -3.146  1.00 25.00           N  
ATOM    666  CA  ASP   106      -5.510  -7.847  -3.265  1.00 25.00           C  
ATOM    667  C   ASP   106      -4.462  -6.981  -3.979  1.00 25.00           C  
ATOM    668  O   ASP   106      -4.712  -6.537  -5.102  1.00 25.00           O  
ATOM    669  CB  ASP   106      -5.955  -7.249  -1.902  1.00 25.00           C  
ATOM    670  CG  ASP   106      -6.724  -5.923  -1.972  1.00 25.00           C  
ATOM    671  OD1 ASP   106      -7.869  -5.845  -1.482  1.00 25.00           O  
ATOM    672  OD2 ASP   106      -6.140  -4.962  -2.513  1.00 25.00           O1-
ATOM    673  N   VAL   107      -3.286  -6.819  -3.356  1.00 25.00           N  
ATOM    674  CA  VAL   107      -2.236  -5.968  -3.908  1.00 25.00           C  
ATOM    675  C   VAL   107      -1.699  -6.485  -5.259  1.00 25.00           C  
ATOM    676  O   VAL   107      -1.503  -5.679  -6.164  1.00 25.00           O  
ATOM    677  CB  VAL   107      -1.064  -5.720  -2.919  1.00 25.00           C  
ATOM    678  CG1 VAL   107      -1.576  -5.163  -1.586  1.00 25.00           C  
ATOM    679  CG2 VAL   107      -0.118  -6.905  -2.659  1.00 25.00           C  
ATOM    680  N   MET   108      -1.552  -7.811  -5.404  1.00 25.00           N  
ATOM    681  CA  MET   108      -1.089  -8.462  -6.628  1.00 25.00           C  
ATOM    682  C   MET   108      -2.042  -8.229  -7.814  1.00 25.00           C  
ATOM    683  O   MET   108      -1.605  -7.724  -8.848  1.00 25.00           O  
ATOM    684  CB  MET   108      -0.858  -9.959  -6.347  1.00 50.00           C  
ATOM    685  CG  MET   108      -0.269 -10.788  -7.499  1.00 50.00           C  
ATOM    686  SD  MET   108      -0.382 -12.583  -7.242  1.00 50.00           S  
ATOM    687  CE  MET   108       0.453 -12.783  -5.640  1.00 50.00           C  
ATOM    688  N   CYS   109      -3.328  -8.572  -7.655  1.00 25.00           N  
ATOM    689  CA  CYS   109      -4.311  -8.458  -8.738  1.00 25.00           C  
ATOM    690  C   CYS   109      -4.592  -6.987  -9.094  1.00 25.00           C  
ATOM    691  O   CYS   109      -4.743  -6.673 -10.274  1.00 25.00           O  
ATOM    692  CB  CYS   109      -5.627  -9.204  -8.449  1.00 25.00           C  
ATOM    693  SG  CYS   109      -5.319 -10.974  -8.179  1.00 25.00           S  
ATOM    694  N   CYS   110      -4.586  -6.101  -8.088  1.00 25.00           N  
ATOM    695  CA  CYS   110      -4.742  -4.661  -8.293  1.00 25.00           C  
ATOM    696  C   CYS   110      -3.516  -4.041  -8.990  1.00 25.00           C  
ATOM    697  O   CYS   110      -3.698  -3.220  -9.885  1.00 25.00           O  
ATOM    698  CB  CYS   110      -5.080  -3.918  -6.992  1.00 25.00           C  
ATOM    699  SG  CYS   110      -6.697  -4.500  -6.389  1.00 25.00           S  
ATOM    700  N   SER   111      -2.294  -4.471  -8.639  1.00 25.00           N  
ATOM    701  CA  SER   111      -1.069  -4.027  -9.309  1.00 25.00           C  
ATOM    702  C   SER   111      -1.040  -4.478 -10.785  1.00 25.00           C  
ATOM    703  O   SER   111      -0.788  -3.657 -11.665  1.00 25.00           O  
ATOM    704  CB  SER   111       0.163  -4.486  -8.498  1.00 50.00           C  
ATOM    705  OG  SER   111       1.340  -3.797  -8.863  1.00 50.00           O  
ATOM    706  N   ALA   112      -1.416  -5.742 -11.039  1.00 25.00           N  
ATOM    707  CA  ALA   112      -1.582  -6.314 -12.371  1.00 25.00           C  
ATOM    708  C   ALA   112      -2.598  -5.526 -13.207  1.00 25.00           C  
ATOM    709  O   ALA   112      -2.267  -5.166 -14.330  1.00 25.00           O  
ATOM    710  CB  ALA   112      -1.986  -7.791 -12.257  1.00 25.00           C  
ATOM    711  N   SER   113      -3.771  -5.185 -12.638  1.00 25.00           N  
ATOM    712  CA  SER   113      -4.807  -4.331 -13.231  1.00 25.00           C  
ATOM    713  C   SER   113      -4.273  -2.955 -13.679  1.00 25.00           C  
ATOM    714  O   SER   113      -4.474  -2.584 -14.834  1.00 25.00           O  
ATOM    715  CB  SER   113      -5.989  -4.201 -12.243  1.00 25.00           C  
ATOM    716  OG  SER   113      -7.034  -3.388 -12.737  1.00 25.00           O  
ATOM    717  N   ILE   114      -3.535  -2.269 -12.794  1.00 25.00           N  
ATOM    718  CA  ILE   114      -2.918  -0.969 -13.064  1.00 25.00           C  
ATOM    719  C   ILE   114      -1.856  -1.046 -14.191  1.00 25.00           C  
ATOM    720  O   ILE   114      -1.843  -0.217 -15.103  1.00 25.00           O  
ATOM    721  CB  ILE   114      -2.273  -0.379 -11.766  1.00 25.00           C  
ATOM    722  CG1 ILE   114      -3.328  -0.104 -10.657  1.00 25.00           C  
ATOM    723  CG2 ILE   114      -1.395   0.865 -12.025  1.00 25.00           C  
ATOM    724  CD1 ILE   114      -2.770  -0.049  -9.227  1.00 25.00           C  
ATOM    725  N   LEU   115      -0.993  -2.063 -14.124  1.00 25.00           N  
ATOM    726  CA  LEU   115       0.100  -2.286 -15.068  1.00 25.00           C  
ATOM    727  C   LEU   115      -0.408  -2.759 -16.443  1.00 25.00           C  
ATOM    728  O   LEU   115       0.227  -2.451 -17.446  1.00 25.00           O  
ATOM    729  CB  LEU   115       1.088  -3.317 -14.471  1.00 25.00           C  
ATOM    730  CG  LEU   115       2.244  -2.702 -13.642  1.00 25.00           C  
ATOM    731  CD1 LEU   115       1.814  -1.811 -12.462  1.00 50.00           C  
ATOM    732  CD2 LEU   115       3.178  -3.808 -13.136  1.00 50.00           C  
ATOM    733  N   ASN   116      -1.569  -3.433 -16.524  1.00 25.00           N  
ATOM    734  CA  ASN   116      -2.209  -3.808 -17.789  1.00 25.00           C  
ATOM    735  C   ASN   116      -2.700  -2.581 -18.579  1.00 25.00           C  
ATOM    736  O   ASN   116      -2.636  -2.616 -19.805  1.00 25.00           O  
ATOM    737  CB  ASN   116      -3.394  -4.776 -17.553  1.00 25.00           C  
ATOM    738  CG  ASN   116      -3.042  -6.182 -17.050  1.00 25.00           C  
ATOM    739  OD1 ASN   116      -3.841  -6.794 -16.344  1.00 25.00           O  
ATOM    740  ND2 ASN   116      -1.873  -6.719 -17.406  1.00 25.00           N  
ATOM    741  N   LEU   117      -3.115  -1.486 -17.909  1.00 25.00           N  
ATOM    742  CA  LEU   117      -3.512  -0.226 -18.549  1.00 25.00           C  
ATOM    743  C   LEU   117      -2.326   0.476 -19.228  1.00 25.00           C  
ATOM    744  O   LEU   117      -2.484   0.948 -20.354  1.00 25.00           O  
ATOM    745  CB  LEU   117      -4.156   0.749 -17.530  1.00 25.00           C  
ATOM    746  CG  LEU   117      -5.691   0.646 -17.424  1.00 25.00           C  
ATOM    747  CD1 LEU   117      -6.140  -0.618 -16.688  1.00 25.00           C  
ATOM    748  CD2 LEU   117      -6.269   1.885 -16.730  1.00 25.00           C  
ATOM    749  N   CYS   118      -1.148   0.531 -18.575  1.00 25.00           N  
ATOM    750  CA  CYS   118       0.054   1.126 -19.163  1.00 25.00           C  
ATOM    751  C   CYS   118       0.665   0.238 -20.263  1.00 25.00           C  
ATOM    752  O   CYS   118       1.229   0.780 -21.205  1.00 25.00           O  
ATOM    753  CB  CYS   118       1.082   1.525 -18.075  1.00 25.00           C  
ATOM    754  SG  CYS   118       2.018   0.164 -17.326  1.00 25.00           S  
ATOM    755  N   LEU   119       0.489  -1.094 -20.204  1.00 25.00           N  
ATOM    756  CA  LEU   119       0.892  -2.043 -21.248  1.00 25.00           C  
ATOM    757  C   LEU   119       0.012  -1.925 -22.507  1.00 25.00           C  
ATOM    758  O   LEU   119       0.541  -2.032 -23.613  1.00 25.00           O  
ATOM    759  CB  LEU   119       0.831  -3.479 -20.678  1.00 50.00           C  
ATOM    760  CG  LEU   119       2.190  -4.036 -20.201  1.00 50.00           C  
ATOM    761  CD1 LEU   119       2.916  -3.175 -19.151  1.00 50.00           C  
ATOM    762  CD2 LEU   119       2.017  -5.462 -19.670  1.00 50.00           C  
ATOM    763  N   ILE   120      -1.296  -1.643 -22.352  1.00 25.00           N  
ATOM    764  CA  ILE   120      -2.213  -1.290 -23.444  1.00 25.00           C  
ATOM    765  C   ILE   120      -1.830   0.082 -24.034  1.00 25.00           C  
ATOM    766  O   ILE   120      -1.873   0.241 -25.250  1.00 25.00           O  
ATOM    767  CB  ILE   120      -3.692  -1.307 -22.939  1.00 25.00           C  
ATOM    768  CG1 ILE   120      -4.154  -2.741 -22.596  1.00 25.00           C  
ATOM    769  CG2 ILE   120      -4.696  -0.681 -23.938  1.00 25.00           C  
ATOM    770  CD1 ILE   120      -5.376  -2.807 -21.667  1.00 25.00           C  
ATOM    771  N   SER   121      -1.421   1.054 -23.199  1.00 25.00           N  
ATOM    772  CA  SER   121      -1.041   2.399 -23.635  1.00 25.00           C  
ATOM    773  C   SER   121       0.311   2.405 -24.371  1.00 25.00           C  
ATOM    774  O   SER   121       0.461   3.167 -25.319  1.00 25.00           O  
ATOM    775  CB  SER   121      -0.926   3.334 -22.420  1.00 50.00           C  
ATOM    776  OG  SER   121      -2.175   3.512 -21.789  1.00 50.00           O  
ATOM    777  N   LEU   122       1.263   1.537 -23.978  1.00 25.00           N  
ATOM    778  CA  LEU   122       2.557   1.333 -24.637  1.00 25.00           C  
ATOM    779  C   LEU   122       2.387   0.673 -26.014  1.00 25.00           C  
ATOM    780  O   LEU   122       3.092   1.038 -26.951  1.00 25.00           O  
ATOM    781  CB  LEU   122       3.455   0.423 -23.764  1.00 25.00           C  
ATOM    782  CG  LEU   122       4.091   1.110 -22.537  1.00 25.00           C  
ATOM    783  CD1 LEU   122       4.628   0.062 -21.548  1.00 25.00           C  
ATOM    784  CD2 LEU   122       5.201   2.098 -22.926  1.00 25.00           C  
ATOM    785  N   ASP   123       1.426  -0.257 -26.142  1.00 25.00           N  
ATOM    786  CA  ASP   123       1.038  -0.917 -27.386  1.00 25.00           C  
ATOM    787  C   ASP   123       0.447   0.093 -28.389  1.00 25.00           C  
ATOM    788  O   ASP   123       0.906   0.156 -29.529  1.00 25.00           O  
ATOM    789  CB  ASP   123       0.071  -2.073 -27.019  1.00 25.00           C  
ATOM    790  CG  ASP   123      -0.447  -2.973 -28.147  1.00 25.00           C  
ATOM    791  OD1 ASP   123      -0.292  -2.619 -29.335  1.00 25.00           O  
ATOM    792  OD2 ASP   123      -0.992  -4.038 -27.788  1.00 25.00           O1-
ATOM    793  N   ARG   124      -0.512   0.922 -27.940  1.00 25.00           N  
ATOM    794  CA  ARG   124      -1.148   1.984 -28.723  1.00 25.00           C  
ATOM    795  C   ARG   124      -0.172   3.113 -29.091  1.00 25.00           C  
ATOM    796  O   ARG   124      -0.298   3.688 -30.170  1.00 25.00           O  
ATOM    797  CB  ARG   124      -2.321   2.583 -27.916  1.00 25.00           C  
ATOM    798  CG  ARG   124      -3.484   1.607 -27.670  1.00 25.00           C  
ATOM    799  CD  ARG   124      -4.334   1.322 -28.911  1.00 25.00           C  
ATOM    800  NE  ARG   124      -5.368   0.326 -28.601  1.00 25.00           N  
ATOM    801  CZ  ARG   124      -6.089  -0.367 -29.497  1.00 25.00           C  
ATOM    802  NH1 ARG   124      -5.918  -0.191 -30.815  1.00 25.00           N  
ATOM    803  NH2 ARG   124      -6.997  -1.250 -29.063  1.00 25.00           N1+
ATOM    804  N   TYR   125       0.808   3.399 -28.216  1.00 25.00           N  
ATOM    805  CA  TYR   125       1.848   4.404 -28.404  1.00 25.00           C  
ATOM    806  C   TYR   125       2.844   4.002 -29.504  1.00 25.00           C  
ATOM    807  O   TYR   125       3.169   4.829 -30.354  1.00 25.00           O  
ATOM    808  CB  TYR   125       2.593   4.616 -27.069  1.00 25.00           C  
ATOM    809  CG  TYR   125       3.760   5.574 -27.154  1.00 25.00           C  
ATOM    810  CD1 TYR   125       3.550   6.871 -27.657  1.00 25.00           C  
ATOM    811  CD2 TYR   125       5.061   5.149 -26.815  1.00 25.00           C  
ATOM    812  CE1 TYR   125       4.643   7.724 -27.857  1.00 25.00           C  
ATOM    813  CE2 TYR   125       6.150   6.025 -26.976  1.00 25.00           C  
ATOM    814  CZ  TYR   125       5.938   7.313 -27.498  1.00 25.00           C  
ATOM    815  OH  TYR   125       6.989   8.160 -27.674  1.00 25.00           O  
ATOM    816  N   LEU   126       3.308   2.743 -29.509  1.00 25.00           N  
ATOM    817  CA  LEU   126       4.230   2.225 -30.520  1.00 25.00           C  
ATOM    818  C   LEU   126       3.530   1.996 -31.870  1.00 25.00           C  
ATOM    819  O   LEU   126       4.188   2.072 -32.905  1.00 25.00           O  
ATOM    820  CB  LEU   126       4.818   0.885 -30.035  1.00 25.00           C  
ATOM    821  CG  LEU   126       5.775   0.989 -28.829  1.00 25.00           C  
ATOM    822  CD1 LEU   126       6.025  -0.399 -28.221  1.00 50.00           C  
ATOM    823  CD2 LEU   126       7.104   1.666 -29.197  1.00 50.00           C  
ATOM    824  N   LEU   127       2.207   1.761 -31.867  1.00 25.00           N  
ATOM    825  CA  LEU   127       1.381   1.590 -33.059  1.00 25.00           C  
ATOM    826  C   LEU   127       1.152   2.928 -33.785  1.00 25.00           C  
ATOM    827  O   LEU   127       1.158   2.933 -35.014  1.00 25.00           O  
ATOM    828  CB  LEU   127       0.040   0.954 -32.620  1.00 50.00           C  
ATOM    829  CG  LEU   127      -0.916   0.509 -33.754  1.00 50.00           C  
ATOM    830  CD1 LEU   127      -1.652  -0.784 -33.363  1.00 50.00           C  
ATOM    831  CD2 LEU   127      -1.943   1.593 -34.128  1.00 50.00           C  
ATOM    832  N   ILE   128       0.968   4.046 -33.056  1.00 25.00           N  
ATOM    833  CA  ILE   128       0.689   5.362 -33.645  1.00 25.00           C  
ATOM    834  C   ILE   128       1.983   6.142 -33.966  1.00 25.00           C  
ATOM    835  O   ILE   128       1.974   6.918 -34.921  1.00 25.00           O  
ATOM    836  CB  ILE   128      -0.241   6.180 -32.693  1.00 25.00           C  
ATOM    837  CG1 ILE   128      -0.902   7.369 -33.425  1.00 25.00           C  
ATOM    838  CG2 ILE   128       0.429   6.656 -31.390  1.00 25.00           C  
ATOM    839  CD1 ILE   128      -2.029   8.054 -32.640  1.00 25.00           C  
ATOM    840  N   LEU   129       3.078   5.956 -33.203  1.00 25.00           N  
ATOM    841  CA  LEU   129       4.317   6.726 -33.370  1.00 25.00           C  
ATOM    842  C   LEU   129       5.355   5.998 -34.237  1.00 25.00           C  
ATOM    843  O   LEU   129       6.118   6.662 -34.938  1.00 25.00           O  
ATOM    844  CB  LEU   129       4.953   6.982 -31.985  1.00 50.00           C  
ATOM    845  CG  LEU   129       6.213   7.885 -32.015  1.00 50.00           C  
ATOM    846  CD1 LEU   129       5.916   9.300 -32.538  1.00 50.00           C  
ATOM    847  CD2 LEU   129       6.851   7.978 -30.639  1.00 50.00           C  
ATOM    848  N   SER   130       5.399   4.659 -34.197  1.00 25.00           N  
ATOM    849  CA  SER   130       6.410   3.846 -34.870  1.00 25.00           C  
ATOM    850  C   SER   130       5.729   2.700 -35.635  1.00 25.00           C  
ATOM    851  O   SER   130       5.997   1.538 -35.329  1.00 25.00           O  
ATOM    852  CB  SER   130       7.475   3.434 -33.828  1.00 25.00           C  
ATOM    853  OG  SER   130       8.524   2.689 -34.409  1.00 25.00           O  
ATOM    854  N   PRO   131       4.832   2.993 -36.606  1.00 25.00           N  
ATOM    855  CA  PRO   131       3.913   2.003 -37.174  1.00 25.00           C  
ATOM    856  C   PRO   131       4.600   0.912 -38.010  1.00 25.00           C  
ATOM    857  O   PRO   131       4.225  -0.249 -37.880  1.00 25.00           O  
ATOM    858  CB  PRO   131       2.905   2.828 -37.991  1.00 50.00           C  
ATOM    859  CG  PRO   131       3.652   4.089 -38.377  1.00 50.00           C  
ATOM    860  CD  PRO   131       4.634   4.306 -37.229  1.00 50.00           C  
ATOM    861  N   LEU   132       5.610   1.252 -38.827  1.00 25.00           N  
ATOM    862  CA  LEU   132       6.299   0.306 -39.712  1.00 25.00           C  
ATOM    863  C   LEU   132       7.210  -0.666 -38.943  1.00 25.00           C  
ATOM    864  O   LEU   132       7.201  -1.861 -39.237  1.00 25.00           O  
ATOM    865  CB  LEU   132       7.155   1.086 -40.733  1.00 50.00           C  
ATOM    866  CG  LEU   132       6.353   1.946 -41.733  1.00 50.00           C  
ATOM    867  CD1 LEU   132       7.301   2.824 -42.562  1.00 50.00           C  
ATOM    868  CD2 LEU   132       5.466   1.096 -42.660  1.00 50.00           C  
ATOM    869  N   ARG   133       7.965  -0.167 -37.950  1.00 25.00           N  
ATOM    870  CA  ARG   133       8.887  -0.961 -37.135  1.00 25.00           C  
ATOM    871  C   ARG   133       8.136  -1.828 -36.107  1.00 25.00           C  
ATOM    872  O   ARG   133       8.616  -2.912 -35.772  1.00 25.00           O  
ATOM    873  CB  ARG   133       9.836   0.015 -36.405  1.00 25.00           C  
ATOM    874  CG  ARG   133      10.951  -0.648 -35.569  1.00 25.00           C  
ATOM    875  CD  ARG   133      11.851   0.367 -34.848  1.00 25.00           C  
ATOM    876  NE  ARG   133      12.702   1.102 -35.795  1.00 50.00           N  
ATOM    877  CZ  ARG   133      13.896   0.703 -36.268  1.00 50.00           C  
ATOM    878  NH1 ARG   133      14.440  -0.468 -35.908  1.00 50.00           N  
ATOM    879  NH2 ARG   133      14.554   1.493 -37.126  1.00 50.00           N1+
ATOM    880  N   TYR   134       6.972  -1.367 -35.614  1.00 25.00           N  
ATOM    881  CA  TYR   134       6.175  -2.070 -34.611  1.00 25.00           C  
ATOM    882  C   TYR   134       5.290  -3.169 -35.217  1.00 25.00           C  
ATOM    883  O   TYR   134       5.011  -4.133 -34.510  1.00 25.00           O  
ATOM    884  CB  TYR   134       5.262  -1.066 -33.878  1.00 25.00           C  
ATOM    885  CG  TYR   134       4.500  -1.658 -32.705  1.00 25.00           C  
ATOM    886  CD1 TYR   134       5.215  -2.201 -31.620  1.00 25.00           C  
ATOM    887  CD2 TYR   134       3.090  -1.696 -32.700  1.00 25.00           C  
ATOM    888  CE1 TYR   134       4.536  -2.754 -30.524  1.00 25.00           C  
ATOM    889  CE2 TYR   134       2.406  -2.243 -31.597  1.00 25.00           C  
ATOM    890  CZ  TYR   134       3.133  -2.764 -30.508  1.00 25.00           C  
ATOM    891  OH  TYR   134       2.492  -3.285 -29.427  1.00 25.00           O  
ATOM    892  N   LYS   135       4.878  -3.061 -36.495  1.00 25.00           N  
ATOM    893  CA  LYS   135       4.057  -4.048 -37.216  1.00 25.00           C  
ATOM    894  C   LYS   135       4.627  -5.476 -37.176  1.00 25.00           C  
ATOM    895  O   LYS   135       3.879  -6.435 -36.987  1.00 25.00           O  
ATOM    896  CB  LYS   135       3.873  -3.599 -38.683  1.00 25.00           C  
ATOM    897  CG  LYS   135       2.610  -2.768 -38.945  1.00 25.00           C  
ATOM    898  CD  LYS   135       2.592  -2.239 -40.391  1.00 50.00           C  
ATOM    899  CE  LYS   135       1.556  -1.138 -40.636  1.00 50.00           C  
ATOM    900  NZ  LYS   135       2.060   0.170 -40.196  1.00 50.00           N1+
ATOM    901  N   LEU   136       5.956  -5.590 -37.325  1.00 25.00           N  
ATOM    902  CA  LEU   136       6.716  -6.837 -37.321  1.00 25.00           C  
ATOM    903  C   LEU   136       6.865  -7.419 -35.903  1.00 25.00           C  
ATOM    904  O   LEU   136       6.912  -8.639 -35.753  1.00 25.00           O  
ATOM    905  CB  LEU   136       8.107  -6.512 -37.918  1.00 50.00           C  
ATOM    906  CG  LEU   136       9.042  -7.724 -38.154  1.00 50.00           C  
ATOM    907  CD1 LEU   136       9.798  -7.585 -39.485  1.00 50.00           C  
ATOM    908  CD2 LEU   136      10.048  -7.923 -37.005  1.00 50.00           C  
ATOM    909  N   ARG   137       6.941  -6.561 -34.871  1.00 25.00           N  
ATOM    910  CA  ARG   137       7.177  -6.955 -33.482  1.00 25.00           C  
ATOM    911  C   ARG   137       5.873  -7.289 -32.741  1.00 25.00           C  
ATOM    912  O   ARG   137       5.902  -8.112 -31.828  1.00 25.00           O  
ATOM    913  CB  ARG   137       7.855  -5.780 -32.751  1.00 25.00           C  
ATOM    914  CG  ARG   137       9.256  -5.473 -33.311  1.00 25.00           C  
ATOM    915  CD  ARG   137      10.008  -4.415 -32.499  1.00 25.00           C  
ATOM    916  NE  ARG   137       9.477  -3.066 -32.749  1.00 25.00           N  
ATOM    917  CZ  ARG   137       8.899  -2.250 -31.850  1.00 25.00           C  
ATOM    918  NH1 ARG   137       8.665  -2.647 -30.592  1.00 50.00           N  
ATOM    919  NH2 ARG   137       8.551  -1.010 -32.219  1.00 50.00           N1+
ATOM    920  N   MET   138       4.745  -6.682 -33.144  1.00 25.00           N  
ATOM    921  CA  MET   138       3.402  -6.832 -32.587  1.00 25.00           C  
ATOM    922  C   MET   138       2.861  -8.249 -32.864  1.00 25.00           C  
ATOM    923  O   MET   138       2.261  -8.509 -33.905  1.00 25.00           O  
ATOM    924  CB  MET   138       2.537  -5.730 -33.239  1.00 25.00           C  
ATOM    925  CG  MET   138       1.076  -5.681 -32.789  1.00 25.00           C  
ATOM    926  SD  MET   138       0.861  -5.513 -31.009  1.00 25.00           S  
ATOM    927  CE  MET   138      -0.905  -5.173 -31.002  1.00 25.00           C  
ATOM    928  N   THR   139       3.126  -9.162 -31.918  1.00 25.00           N  
ATOM    929  CA  THR   139       2.936 -10.611 -32.006  1.00 25.00           C  
ATOM    930  C   THR   139       2.338 -11.146 -30.692  1.00 25.00           C  
ATOM    931  O   THR   139       2.525 -10.521 -29.647  1.00 25.00           O  
ATOM    932  CB  THR   139       4.266 -11.307 -32.404  1.00 25.00           C  
ATOM    933  OG1 THR   139       5.264 -11.099 -31.422  1.00 25.00           O  
ATOM    934  CG2 THR   139       4.804 -10.921 -33.791  1.00 25.00           C  
ATOM    935  N   PRO   140       1.615 -12.290 -30.705  1.00 25.00           N  
ATOM    936  CA  PRO   140       1.002 -12.859 -29.495  1.00 25.00           C  
ATOM    937  C   PRO   140       2.017 -13.506 -28.529  1.00 25.00           C  
ATOM    938  O   PRO   140       1.675 -13.764 -27.376  1.00 25.00           O  
ATOM    939  CB  PRO   140      -0.021 -13.868 -30.024  1.00 25.00           C  
ATOM    940  CG  PRO   140       0.547 -14.325 -31.356  1.00 25.00           C  
ATOM    941  CD  PRO   140       1.294 -13.100 -31.883  1.00 25.00           C  
ATOM    942  N   LEU   141       3.271 -13.705 -28.971  1.00 25.00           N  
ATOM    943  CA  LEU   141       4.409 -14.089 -28.139  1.00 25.00           C  
ATOM    944  C   LEU   141       4.921 -12.866 -27.358  1.00 25.00           C  
ATOM    945  O   LEU   141       5.205 -12.990 -26.167  1.00 25.00           O  
ATOM    946  CB  LEU   141       5.517 -14.637 -29.067  1.00 25.00           C  
ATOM    947  CG  LEU   141       6.718 -15.300 -28.347  1.00 25.00           C  
ATOM    948  CD1 LEU   141       7.267 -16.470 -29.178  1.00 50.00           C  
ATOM    949  CD2 LEU   141       7.859 -14.312 -28.037  1.00 50.00           C  
ATOM    950  N   ARG   142       4.987 -11.683 -28.004  1.00 25.00           N  
ATOM    951  CA  ARG   142       5.283 -10.395 -27.367  1.00 25.00           C  
ATOM    952  C   ARG   142       4.207 -10.010 -26.334  1.00 25.00           C  
ATOM    953  O   ARG   142       4.548  -9.408 -25.317  1.00 25.00           O  
ATOM    954  CB  ARG   142       5.456  -9.299 -28.447  1.00 25.00           C  
ATOM    955  CG  ARG   142       5.727  -7.883 -27.900  1.00 25.00           C  
ATOM    956  CD  ARG   142       5.975  -6.858 -29.011  1.00 25.00           C  
ATOM    957  NE  ARG   142       6.325  -5.547 -28.451  1.00 25.00           N  
ATOM    958  CZ  ARG   142       7.571  -5.072 -28.282  1.00 25.00           C  
ATOM    959  NH1 ARG   142       8.651  -5.777 -28.653  1.00 25.00           N  
ATOM    960  NH2 ARG   142       7.736  -3.873 -27.712  1.00 25.00           N1+
ATOM    961  N   ALA   143       2.941 -10.415 -26.556  1.00 25.00           N  
ATOM    962  CA  ALA   143       1.829 -10.259 -25.617  1.00 25.00           C  
ATOM    963  C   ALA   143       2.085 -11.014 -24.319  1.00 25.00           C  
ATOM    964  O   ALA   143       2.005 -10.427 -23.242  1.00 25.00           O  
ATOM    965  CB  ALA   143       0.521 -10.807 -26.225  1.00 25.00           C  
ATOM    966  N   LEU   144       2.415 -12.308 -24.457  1.00 25.00           N  
ATOM    967  CA  LEU   144       2.647 -13.265 -23.385  1.00 25.00           C  
ATOM    968  C   LEU   144       3.840 -12.858 -22.507  1.00 25.00           C  
ATOM    969  O   LEU   144       3.753 -12.960 -21.286  1.00 25.00           O  
ATOM    970  CB  LEU   144       2.840 -14.659 -24.016  1.00 50.00           C  
ATOM    971  CG  LEU   144       2.761 -15.837 -23.017  1.00 50.00           C  
ATOM    972  CD1 LEU   144       2.118 -17.064 -23.680  1.00 50.00           C  
ATOM    973  CD2 LEU   144       4.133 -16.219 -22.432  1.00 50.00           C  
ATOM    974  N   ALA   145       4.924 -12.357 -23.124  1.00 25.00           N  
ATOM    975  CA  ALA   145       6.134 -11.893 -22.450  1.00 25.00           C  
ATOM    976  C   ALA   145       5.893 -10.630 -21.606  1.00 25.00           C  
ATOM    977  O   ALA   145       6.421 -10.535 -20.498  1.00 25.00           O  
ATOM    978  CB  ALA   145       7.199 -11.601 -23.518  1.00 50.00           C  
ATOM    979  N   LEU   146       5.072  -9.688 -22.108  1.00 25.00           N  
ATOM    980  CA  LEU   146       4.733  -8.442 -21.424  1.00 25.00           C  
ATOM    981  C   LEU   146       3.759  -8.674 -20.258  1.00 25.00           C  
ATOM    982  O   LEU   146       4.002  -8.129 -19.182  1.00 25.00           O  
ATOM    983  CB  LEU   146       4.114  -7.442 -22.428  1.00 25.00           C  
ATOM    984  CG  LEU   146       5.125  -6.829 -23.425  1.00 25.00           C  
ATOM    985  CD1 LEU   146       4.391  -6.106 -24.565  1.00 50.00           C  
ATOM    986  CD2 LEU   146       6.121  -5.872 -22.748  1.00 50.00           C  
ATOM    987  N   VAL   147       2.701  -9.495 -20.430  1.00 25.00           N  
ATOM    988  CA  VAL   147       1.758  -9.815 -19.348  1.00 25.00           C  
ATOM    989  C   VAL   147       2.438 -10.624 -18.228  1.00 25.00           C  
ATOM    990  O   VAL   147       2.224 -10.294 -17.065  1.00 25.00           O  
ATOM    991  CB  VAL   147       0.463 -10.514 -19.853  1.00 25.00           C  
ATOM    992  CG1 VAL   147      -0.325  -9.621 -20.826  1.00 25.00           C  
ATOM    993  CG2 VAL   147       0.668 -11.917 -20.441  1.00 25.00           C  
ATOM    994  N   LEU   148       3.302 -11.608 -18.558  1.00 25.00           N  
ATOM    995  CA  LEU   148       4.089 -12.402 -17.603  1.00 25.00           C  
ATOM    996  C   LEU   148       4.995 -11.519 -16.735  1.00 25.00           C  
ATOM    997  O   LEU   148       5.079 -11.745 -15.529  1.00 25.00           O  
ATOM    998  CB  LEU   148       4.902 -13.481 -18.361  1.00 50.00           C  
ATOM    999  CG  LEU   148       5.694 -14.489 -17.483  1.00 50.00           C  
ATOM   1000  CD1 LEU   148       5.760 -15.863 -18.168  1.00 50.00           C  
ATOM   1001  CD2 LEU   148       7.127 -14.026 -17.150  1.00 50.00           C  
ATOM   1002  N   GLY   149       5.620 -10.493 -17.338  1.00 25.00           N  
ATOM   1003  CA  GLY   149       6.439  -9.496 -16.658  1.00 25.00           C  
ATOM   1004  C   GLY   149       5.642  -8.607 -15.695  1.00 25.00           C  
ATOM   1005  O   GLY   149       6.155  -8.273 -14.630  1.00 25.00           O  
ATOM   1006  N   ALA   150       4.382  -8.278 -16.033  1.00 25.00           N  
ATOM   1007  CA  ALA   150       3.465  -7.510 -15.189  1.00 25.00           C  
ATOM   1008  C   ALA   150       2.937  -8.336 -14.003  1.00 25.00           C  
ATOM   1009  O   ALA   150       2.783  -7.780 -12.919  1.00 25.00           O  
ATOM   1010  CB  ALA   150       2.274  -7.030 -16.036  1.00 50.00           C  
ATOM   1011  N   TRP   151       2.712  -9.652 -14.184  1.00 25.00           N  
ATOM   1012  CA  TRP   151       2.310 -10.587 -13.129  1.00 25.00           C  
ATOM   1013  C   TRP   151       3.475 -10.930 -12.185  1.00 25.00           C  
ATOM   1014  O   TRP   151       3.243 -11.100 -10.990  1.00 25.00           O  
ATOM   1015  CB  TRP   151       1.791 -11.899 -13.758  1.00 25.00           C  
ATOM   1016  CG  TRP   151       0.436 -11.819 -14.395  1.00 25.00           C  
ATOM   1017  CD1 TRP   151       0.168 -11.999 -15.708  1.00 25.00           C  
ATOM   1018  CD2 TRP   151      -0.861 -11.607 -13.757  1.00 25.00           C  
ATOM   1019  NE1 TRP   151      -1.175 -11.805 -15.944  1.00 25.00           N  
ATOM   1020  CE2 TRP   151      -1.868 -11.596 -14.772  1.00 25.00           C  
ATOM   1021  CE3 TRP   151      -1.297 -11.453 -12.419  1.00 25.00           C  
ATOM   1022  CZ2 TRP   151      -3.232 -11.429 -14.478  1.00 25.00           C  
ATOM   1023  CZ3 TRP   151      -2.665 -11.310 -12.109  1.00 25.00           C  
ATOM   1024  CH2 TRP   151      -3.629 -11.298 -13.135  1.00 25.00           C  
ATOM   1025  N   SER   152       4.715 -10.994 -12.701  1.00 25.00           N  
ATOM   1026  CA  SER   152       5.932 -11.267 -11.933  1.00 25.00           C  
ATOM   1027  C   SER   152       6.349 -10.049 -11.090  1.00 25.00           C  
ATOM   1028  O   SER   152       6.834 -10.222  -9.974  1.00 25.00           O  
ATOM   1029  CB  SER   152       7.081 -11.596 -12.909  1.00 50.00           C  
ATOM   1030  OG  SER   152       6.898 -12.877 -13.475  1.00 50.00           O  
ATOM   1031  N   LEU   153       6.121  -8.828 -11.604  1.00 25.00           N  
ATOM   1032  CA  LEU   153       6.383  -7.560 -10.925  1.00 25.00           C  
ATOM   1033  C   LEU   153       5.288  -7.240  -9.889  1.00 25.00           C  
ATOM   1034  O   LEU   153       5.594  -6.667  -8.844  1.00 25.00           O  
ATOM   1035  CB  LEU   153       6.436  -6.459 -12.010  1.00 25.00           C  
ATOM   1036  CG  LEU   153       6.758  -5.025 -11.535  1.00 25.00           C  
ATOM   1037  CD1 LEU   153       8.057  -4.953 -10.717  1.00 25.00           C  
ATOM   1038  CD2 LEU   153       6.848  -4.072 -12.736  1.00 25.00           C  
ATOM   1039  N   ALA   154       4.035  -7.653 -10.148  1.00 25.00           N  
ATOM   1040  CA  ALA   154       2.907  -7.540  -9.223  1.00 25.00           C  
ATOM   1041  C   ALA   154       3.048  -8.504  -8.035  1.00 25.00           C  
ATOM   1042  O   ALA   154       2.748  -8.125  -6.903  1.00 25.00           O  
ATOM   1043  CB  ALA   154       1.620  -7.882  -9.982  1.00 50.00           C  
ATOM   1044  N   ALA   155       3.553  -9.722  -8.299  1.00 25.00           N  
ATOM   1045  CA  ALA   155       3.919 -10.748  -7.327  1.00 25.00           C  
ATOM   1046  C   ALA   155       5.045 -10.272  -6.401  1.00 25.00           C  
ATOM   1047  O   ALA   155       4.909 -10.357  -5.185  1.00 25.00           O  
ATOM   1048  CB  ALA   155       4.325 -12.012  -8.098  1.00 50.00           C  
ATOM   1049  N   LEU   156       6.120  -9.707  -6.975  1.00 25.00           N  
ATOM   1050  CA  LEU   156       7.281  -9.141  -6.282  1.00 25.00           C  
ATOM   1051  C   LEU   156       6.919  -8.002  -5.305  1.00 25.00           C  
ATOM   1052  O   LEU   156       7.558  -7.873  -4.260  1.00 25.00           O  
ATOM   1053  CB  LEU   156       8.288  -8.695  -7.367  1.00 25.00           C  
ATOM   1054  CG  LEU   156       9.672  -8.213  -6.875  1.00 25.00           C  
ATOM   1055  CD1 LEU   156      10.775  -8.648  -7.854  1.00 50.00           C  
ATOM   1056  CD2 LEU   156       9.733  -6.686  -6.681  1.00 50.00           C  
ATOM   1057  N   SER   158       4.110  -8.056  -3.621  1.00 25.00           N  
ATOM   1058  CA  SER   158       3.333  -8.706  -2.562  1.00 25.00           C  
ATOM   1059  C   SER   158       4.220  -9.488  -1.568  1.00 25.00           C  
ATOM   1060  O   SER   158       3.720  -9.898  -0.523  1.00 25.00           O  
ATOM   1061  CB  SER   158       2.222  -9.561  -3.225  1.00 25.00           C  
ATOM   1062  OG  SER   158       2.654 -10.803  -3.753  1.00 25.00           O  
ATOM   1063  N   PHE   159       5.507  -9.694  -1.896  1.00 25.00           N  
ATOM   1064  CA  PHE   159       6.307 -10.760  -1.295  1.00 25.00           C  
ATOM   1065  C   PHE   159       7.302 -10.287  -0.225  1.00 25.00           C  
ATOM   1066  O   PHE   159       7.743 -11.126   0.556  1.00 25.00           O  
ATOM   1067  CB  PHE   159       7.134 -11.437  -2.412  1.00 25.00           C  
ATOM   1068  CG  PHE   159       6.395 -12.335  -3.395  1.00 25.00           C  
ATOM   1069  CD1 PHE   159       5.093 -12.827  -3.143  1.00 25.00           C  
ATOM   1070  CD2 PHE   159       7.053 -12.708  -4.587  1.00 25.00           C  
ATOM   1071  CE1 PHE   159       4.465 -13.685  -4.065  1.00 50.00           C  
ATOM   1072  CE2 PHE   159       6.427 -13.570  -5.506  1.00 50.00           C  
ATOM   1073  CZ  PHE   159       5.138 -14.069  -5.238  1.00 50.00           C  
ATOM   1074  N   LEU   160       7.657  -8.996  -0.194  1.00 25.00           N  
ATOM   1075  CA  LEU   160       8.459  -8.429   0.895  1.00 25.00           C  
ATOM   1076  C   LEU   160       7.756  -8.375   2.279  1.00 25.00           C  
ATOM   1077  O   LEU   160       8.425  -8.702   3.262  1.00 25.00           O  
ATOM   1078  CB  LEU   160       9.058  -7.070   0.459  1.00 25.00           C  
ATOM   1079  CG  LEU   160      10.098  -6.448   1.433  1.00 25.00           C  
ATOM   1080  CD1 LEU   160      11.135  -5.581   0.682  1.00 50.00           C  
ATOM   1081  CD2 LEU   160       9.447  -5.676   2.607  1.00 50.00           C  
ATOM   1082  N   PRO   161       6.462  -7.974   2.378  1.00 25.00           N  
ATOM   1083  CA  PRO   161       5.806  -7.763   3.687  1.00 25.00           C  
ATOM   1084  C   PRO   161       5.384  -9.071   4.399  1.00 25.00           C  
ATOM   1085  O   PRO   161       4.212  -9.225   4.742  1.00 25.00           O  
ATOM   1086  CB  PRO   161       4.624  -6.833   3.330  1.00 25.00           C  
ATOM   1087  CG  PRO   161       4.244  -7.240   1.927  1.00 25.00           C  
ATOM   1088  CD  PRO   161       5.598  -7.488   1.296  1.00 25.00           C  
ATOM   1089  N   LEU   162       6.336  -9.983   4.623  1.00 25.00           N  
ATOM   1090  CA  LEU   162       6.111 -11.270   5.262  1.00 25.00           C  
ATOM   1091  C   LEU   162       6.765 -11.244   6.646  1.00 25.00           C  
ATOM   1092  O   LEU   162       7.920 -10.841   6.792  1.00 25.00           O  
ATOM   1093  CB  LEU   162       6.774 -12.384   4.423  1.00 25.00           C  
ATOM   1094  CG  LEU   162       6.160 -12.601   3.024  1.00 25.00           C  
ATOM   1095  CD1 LEU   162       6.993 -13.618   2.228  1.00 25.00           C  
ATOM   1096  CD2 LEU   162       4.689 -13.041   3.077  1.00 25.00           C  
ATOM   1097  N   LEU   163       6.015 -11.723   7.646  1.00 25.00           N  
ATOM   1098  CA  LEU   163       6.467 -11.995   9.005  1.00 25.00           C  
ATOM   1099  C   LEU   163       6.017 -13.405   9.372  1.00 25.00           C  
ATOM   1100  O   LEU   163       4.859 -13.768   9.149  1.00 25.00           O  
ATOM   1101  CB  LEU   163       5.905 -10.960  10.002  1.00 25.00           C  
ATOM   1102  CG  LEU   163       6.430  -9.523   9.828  1.00 25.00           C  
ATOM   1103  CD1 LEU   163       5.613  -8.548  10.690  1.00 25.00           C  
ATOM   1104  CD2 LEU   163       7.930  -9.391  10.138  1.00 25.00           C  
ATOM   1105  N   LEU   164       6.933 -14.181   9.966  0.00 99.99           N  
ATOM   1106  CA  LEU   164       6.683 -15.525  10.469  0.00 99.99           C  
ATOM   1107  C   LEU   164       5.974 -15.413  11.827  0.00 99.99           C  
ATOM   1108  O   LEU   164       6.554 -14.942  12.805  0.00 99.99           O  
ATOM   1109  CB  LEU   164       8.040 -16.247  10.630  0.00 99.99           C  
ATOM   1110  CG  LEU   164       8.797 -16.506   9.306  0.00 99.99           C  
ATOM   1111  CD1 LEU   164      10.153 -17.169   9.585  0.00 99.99           C  
ATOM   1112  CD2 LEU   164       7.994 -17.351   8.300  0.00 99.99           C  
ATOM   1113  N   GLY   165       4.699 -15.829  11.844  0.00 99.99           N  
ATOM   1114  CA  GLY   165       3.787 -15.787  12.983  0.00 99.99           C  
ATOM   1115  C   GLY   165       3.503 -17.172  13.578  0.00 99.99           C  
ATOM   1116  O   GLY   165       2.459 -17.358  14.202  0.00 99.99           O  
ATOM   1117  N   TRP   166       4.407 -18.147  13.367  1.00 25.00           N  
ATOM   1118  CA  TRP   166       4.283 -19.538  13.817  1.00 25.00           C  
ATOM   1119  C   TRP   166       4.424 -19.717  15.343  1.00 25.00           C  
ATOM   1120  O   TRP   166       4.102 -20.786  15.858  1.00 25.00           O  
ATOM   1121  CB  TRP   166       5.357 -20.400  13.125  1.00 25.00           C  
ATOM   1122  CG  TRP   166       5.273 -20.496  11.630  1.00 25.00           C  
ATOM   1123  CD1 TRP   166       5.999 -19.756  10.765  1.00 25.00           C  
ATOM   1124  CD2 TRP   166       4.460 -21.388  10.801  1.00 25.00           C  
ATOM   1125  NE1 TRP   166       5.690 -20.112   9.470  1.00 25.00           N  
ATOM   1126  CE2 TRP   166       4.753 -21.121   9.429  1.00 25.00           C  
ATOM   1127  CE3 TRP   166       3.514 -22.408  11.056  1.00 25.00           C  
ATOM   1128  CZ2 TRP   166       4.141 -21.824   8.376  1.00 25.00           C  
ATOM   1129  CZ3 TRP   166       2.888 -23.118  10.013  1.00 25.00           C  
ATOM   1130  CH2 TRP   166       3.201 -22.828   8.672  1.00 25.00           C  
ATOM   1131  N   HIS   167       4.870 -18.688  16.080  1.00 25.00           N  
ATOM   1132  CA  HIS   167       4.930 -18.695  17.543  1.00 25.00           C  
ATOM   1133  C   HIS   167       3.558 -18.402  18.182  1.00 25.00           C  
ATOM   1134  O   HIS   167       3.349 -18.745  19.345  1.00 25.00           O  
ATOM   1135  CB  HIS   167       5.943 -17.625  17.992  1.00 25.00           C  
ATOM   1136  CG  HIS   167       7.365 -17.962  17.616  1.00 25.00           C  
ATOM   1137  ND1 HIS   167       8.052 -17.320  16.580  1.00 50.00           N  
ATOM   1138  CD2 HIS   167       8.188 -18.924  18.165  1.00 50.00           C  
ATOM   1139  CE1 HIS   167       9.243 -17.904  16.548  1.00 50.00           C  
ATOM   1140  NE2 HIS   167       9.378 -18.865  17.463  1.00 50.00           N  
ATOM   1141  N   GLU   168       2.624 -17.809  17.418  1.00 25.00           N  
ATOM   1142  CA  GLU   168       1.280 -17.416  17.837  1.00 25.00           C  
ATOM   1143  C   GLU   168       0.204 -18.356  17.250  1.00 25.00           C  
ATOM   1144  O   GLU   168      -0.965 -17.974  17.212  1.00 25.00           O  
ATOM   1145  CB  GLU   168       0.998 -15.956  17.391  1.00 50.00           C  
ATOM   1146  CG  GLU   168       1.911 -14.877  18.021  1.00 50.00           C  
ATOM   1147  CD  GLU   168       3.279 -14.675  17.356  1.00 50.00           C  
ATOM   1148  OE1 GLU   168       3.496 -15.225  16.255  1.00 50.00           O  
ATOM   1149  OE2 GLU   168       4.094 -13.954  17.970  1.00 50.00           O1-
ATOM   1150  N   LEU   169       0.557 -19.592  16.836  0.00 99.99           N  
ATOM   1151  CA  LEU   169      -0.386 -20.606  16.326  0.00 99.99           C  
ATOM   1152  C   LEU   169      -1.455 -21.010  17.346  0.00 99.99           C  
ATOM   1153  O   LEU   169      -2.560 -21.361  16.946  0.00 99.99           O  
ATOM   1154  CB  LEU   169       0.341 -21.896  15.907  0.00 99.99           C  
ATOM   1155  CG  LEU   169       1.262 -21.763  14.689  0.00 99.99           C  
ATOM   1156  CD1 LEU   169       2.203 -22.978  14.626  0.00 99.99           C  
ATOM   1157  CD2 LEU   169       0.502 -21.556  13.368  0.00 99.99           C  
ATOM   1158  N   GLY   170      -1.141 -20.923  18.650  0.00 99.99           N  
ATOM   1159  CA  GLY   170      -2.060 -21.191  19.750  0.00 99.99           C  
ATOM   1160  C   GLY   170      -3.289 -20.271  19.766  0.00 99.99           C  
ATOM   1161  O   GLY   170      -4.367 -20.713  20.160  0.00 99.99           O  
ATOM   1162  N   HIS   171      -3.120 -19.023  19.297  0.00 99.99           N  
ATOM   1163  CA  HIS   171      -4.141 -17.980  19.226  0.00 99.99           C  
ATOM   1164  C   HIS   171      -4.661 -17.741  17.795  0.00 99.99           C  
ATOM   1165  O   HIS   171      -5.734 -17.157  17.653  0.00 99.99           O  
ATOM   1166  CB  HIS   171      -3.518 -16.669  19.745  0.00 99.99           C  
ATOM   1167  CG  HIS   171      -3.086 -16.736  21.189  0.00 99.99           C  
ATOM   1168  ND1 HIS   171      -1.746 -16.856  21.574  0.00 99.99           N  
ATOM   1169  CD2 HIS   171      -3.875 -16.723  22.321  0.00 99.99           C  
ATOM   1170  CE1 HIS   171      -1.776 -16.905  22.899  0.00 99.99           C  
ATOM   1171  NE2 HIS   171      -3.012 -16.832  23.396  0.00 99.99           N  
ATOM   1172  N   ALA   172      -3.945 -18.191  16.747  0.00 99.99           N  
ATOM   1173  CA  ALA   172      -4.302 -18.022  15.331  0.00 99.99           C  
ATOM   1174  C   ALA   172      -5.154 -19.213  14.827  0.00 99.99           C  
ATOM   1175  O   ALA   172      -4.868 -19.809  13.788  0.00 99.99           O  
ATOM   1176  CB  ALA   172      -2.997 -17.915  14.520  0.00 99.99           C  
ATOM   1177  N   ARG   173      -6.197 -19.558  15.599  0.00 99.99           N  
ATOM   1178  CA  ARG   173      -7.104 -20.710  15.493  0.00 99.99           C  
ATOM   1179  C   ARG   173      -8.528 -20.268  15.937  0.00 99.99           C  
ATOM   1180  O   ARG   173      -8.661 -19.151  16.434  0.00 99.99           O  
ATOM   1181  CB  ARG   173      -6.457 -21.888  16.259  0.00 99.99           C  
ATOM   1182  CG  ARG   173      -5.262 -22.541  15.539  0.00 99.99           C  
ATOM   1183  CD  ARG   173      -4.742 -23.798  16.253  0.00 99.99           C  
ATOM   1184  NE  ARG   173      -4.514 -23.550  17.684  0.00 99.99           N  
ATOM   1185  CZ  ARG   173      -4.248 -24.479  18.614  0.00 99.99           C  
ATOM   1186  NH1 ARG   173      -4.082 -25.766  18.281  0.00 99.99           N  
ATOM   1187  NH2 ARG   173      -4.155 -24.111  19.897  0.00 99.99           N1+
ATOM   1188  N   PRO   174      -9.611 -21.078  15.798  0.00 99.99           N  
ATOM   1189  CA  PRO   174     -11.007 -20.712  15.432  0.00 99.99           C  
ATOM   1190  C   PRO   174     -11.352 -19.219  15.147  0.00 99.99           C  
ATOM   1191  O   PRO   174     -10.589 -18.634  14.378  0.00 99.99           O  
ATOM   1192  CB  PRO   174     -11.856 -21.564  16.382  0.00 99.99           C  
ATOM   1193  CG  PRO   174     -11.091 -22.876  16.383  0.00 99.99           C  
ATOM   1194  CD  PRO   174      -9.629 -22.437  16.346  0.00 99.99           C  
ATOM   1195  N   PRO   175     -12.463 -18.575  15.594  0.00 99.99           N  
ATOM   1196  CA  PRO   175     -12.635 -17.110  15.474  0.00 99.99           C  
ATOM   1197  C   PRO   175     -11.495 -16.329  16.171  0.00 99.99           C  
ATOM   1198  O   PRO   175     -11.395 -16.352  17.398  0.00 99.99           O  
ATOM   1199  CB  PRO   175     -13.986 -16.801  16.150  0.00 99.99           C  
ATOM   1200  CG  PRO   175     -14.761 -18.102  16.094  0.00 99.99           C  
ATOM   1201  CD  PRO   175     -13.700 -19.200  16.061  0.00 99.99           C  
ATOM   1202  N   VAL   176     -10.626 -15.671  15.381  0.00 99.99           N  
ATOM   1203  CA  VAL   176      -9.490 -14.881  15.867  0.00 99.99           C  
ATOM   1204  C   VAL   176      -9.864 -13.391  15.755  0.00 99.99           C  
ATOM   1205  O   VAL   176      -9.993 -12.902  14.631  0.00 99.99           O  
ATOM   1206  CB  VAL   176      -8.229 -15.126  14.976  0.00 99.99           C  
ATOM   1207  CG1 VAL   176      -6.997 -14.332  15.462  0.00 99.99           C  
ATOM   1208  CG2 VAL   176      -7.832 -16.599  14.886  0.00 99.99           C  
ATOM   1209  N   PRO   177      -9.971 -12.642  16.879  1.00 25.00           N  
ATOM   1210  CA  PRO   177      -9.925 -11.173  16.889  1.00 25.00           C  
ATOM   1211  C   PRO   177      -8.609 -10.658  16.253  1.00 25.00           C  
ATOM   1212  O   PRO   177      -7.524 -10.953  16.752  1.00 25.00           O  
ATOM   1213  CB  PRO   177      -9.984 -10.768  18.372  1.00 50.00           C  
ATOM   1214  CG  PRO   177     -10.589 -11.962  19.085  1.00 50.00           C  
ATOM   1215  CD  PRO   177     -10.252 -13.170  18.212  1.00 50.00           C  
ATOM   1216  N   GLY   178      -8.655  -9.910  15.148  1.00 25.00           N  
ATOM   1217  CA  GLY   178      -9.853  -9.437  14.470  1.00 25.00           C  
ATOM   1218  C   GLY   178      -9.543  -8.352  13.448  1.00 25.00           C  
ATOM   1219  O   GLY   178     -10.443  -7.598  13.086  1.00 25.00           O  
ATOM   1220  N   GLN   179      -8.305  -8.262  12.949  1.00 25.00           N  
ATOM   1221  CA  GLN   179      -7.878  -7.281  11.954  1.00 25.00           C  
ATOM   1222  C   GLN   179      -7.013  -8.011  10.916  1.00 25.00           C  
ATOM   1223  O   GLN   179      -6.468  -9.075  11.216  1.00 25.00           O  
ATOM   1224  CB  GLN   179      -7.130  -6.135  12.687  1.00 25.00           C  
ATOM   1225  CG  GLN   179      -6.501  -5.000  11.842  1.00 25.00           C  
ATOM   1226  CD  GLN   179      -7.492  -4.269  10.933  1.00 25.00           C  
ATOM   1227  OE1 GLN   179      -8.086  -4.870  10.045  1.00 25.00           O  
ATOM   1228  NE2 GLN   179      -7.660  -2.968  11.118  1.00 25.00           N  
ATOM   1229  N   CYS   180      -6.900  -7.428   9.723  1.00 25.00           N  
ATOM   1230  CA  CYS   180      -6.090  -7.938   8.630  1.00 25.00           C  
ATOM   1231  C   CYS   180      -5.605  -6.742   7.800  1.00 25.00           C  
ATOM   1232  O   CYS   180      -6.432  -5.950   7.351  1.00 25.00           O  
ATOM   1233  CB  CYS   180      -6.914  -8.942   7.803  1.00 25.00           C  
ATOM   1234  SG  CYS   180      -5.990  -9.702   6.452  1.00 25.00           S  
ATOM   1235  N   ARG   181      -4.285  -6.616   7.622  1.00 25.00           N  
ATOM   1236  CA  ARG   181      -3.619  -5.559   6.865  1.00 25.00           C  
ATOM   1237  C   ARG   181      -2.183  -6.032   6.569  1.00 25.00           C  
ATOM   1238  O   ARG   181      -1.663  -6.893   7.282  1.00 25.00           O  
ATOM   1239  CB  ARG   181      -3.690  -4.215   7.649  1.00 50.00           C  
ATOM   1240  CG  ARG   181      -2.911  -3.024   7.042  1.00 50.00           C  
ATOM   1241  CD  ARG   181      -3.121  -1.688   7.779  1.00 50.00           C  
ATOM   1242  NE  ARG   181      -4.416  -1.056   7.477  1.00 50.00           N  
ATOM   1243  CZ  ARG   181      -4.602   0.113   6.835  1.00 50.00           C  
ATOM   1244  NH1 ARG   181      -3.568   0.837   6.391  1.00 50.00           N  
ATOM   1245  NH2 ARG   181      -5.844   0.563   6.644  1.00 50.00           N1+
ATOM   1246  N   LEU   182      -1.582  -5.458   5.521  1.00 25.00           N  
ATOM   1247  CA  LEU   182      -0.193  -5.647   5.094  1.00 25.00           C  
ATOM   1248  C   LEU   182       0.828  -5.155   6.139  1.00 25.00           C  
ATOM   1249  O   LEU   182       0.526  -4.252   6.922  1.00 25.00           O  
ATOM   1250  CB  LEU   182       0.007  -4.809   3.813  1.00 50.00           C  
ATOM   1251  CG  LEU   182      -0.778  -5.315   2.583  1.00 50.00           C  
ATOM   1252  CD1 LEU   182      -1.160  -4.140   1.668  1.00 50.00           C  
ATOM   1253  CD2 LEU   182      -0.022  -6.425   1.822  1.00 50.00           C  
ATOM   1254  N   LEU   183       2.063  -5.669   6.047  1.00 25.00           N  
ATOM   1255  CA  LEU   183       3.227  -5.098   6.724  1.00 25.00           C  
ATOM   1256  C   LEU   183       3.635  -3.804   5.985  1.00 25.00           C  
ATOM   1257  O   LEU   183       4.427  -3.843   5.040  1.00 25.00           O  
ATOM   1258  CB  LEU   183       4.377  -6.138   6.769  1.00 25.00           C  
ATOM   1259  CG  LEU   183       5.408  -6.005   7.915  1.00 25.00           C  
ATOM   1260  CD1 LEU   183       6.695  -6.765   7.552  1.00 25.00           C  
ATOM   1261  CD2 LEU   183       5.755  -4.575   8.364  1.00 25.00           C  
ATOM   1262  N   ALA   184       3.087  -2.668   6.423  1.00 99.99           N  
ATOM   1263  CA  ALA   184       3.427  -1.334   5.931  1.00 99.99           C  
ATOM   1264  C   ALA   184       4.798  -0.857   6.461  1.00 99.99           C  
ATOM   1265  O   ALA   184       4.867   0.129   7.194  1.00 99.99           O  
ATOM   1266  CB  ALA   184       2.281  -0.371   6.284  1.00 99.99           C  
ATOM   1267  N   SER   185       5.865  -1.584   6.101  1.00 99.99           N  
ATOM   1268  CA  SER   185       7.256  -1.253   6.419  1.00 99.99           C  
ATOM   1269  C   SER   185       7.659   0.064   5.729  1.00 99.99           C  
ATOM   1270  O   SER   185       7.287   0.259   4.568  1.00 99.99           O  
ATOM   1271  CB  SER   185       8.162  -2.439   6.021  1.00 99.99           C  
ATOM   1272  OG  SER   185       9.529  -2.191   6.303  1.00 99.99           O  
ATOM   1273  N   LEU   186       8.408   0.921   6.443  1.00 99.99           N  
ATOM   1274  CA  LEU   186       8.709   2.305   6.064  1.00 99.99           C  
ATOM   1275  C   LEU   186       9.242   2.493   4.625  1.00 99.99           C  
ATOM   1276  O   LEU   186       8.561   3.163   3.851  1.00 99.99           O  
ATOM   1277  CB  LEU   186       9.619   2.935   7.143  1.00 99.99           C  
ATOM   1278  CG  LEU   186      10.006   4.420   6.927  1.00 99.99           C  
ATOM   1279  CD1 LEU   186      10.076   5.151   8.276  1.00 99.99           C  
ATOM   1280  CD2 LEU   186      11.340   4.611   6.178  1.00 99.99           C  
ATOM   1281  N   PRO   187      10.413   1.954   4.209  1.00 25.00           N  
ATOM   1282  CA  PRO   187      10.913   2.182   2.843  1.00 25.00           C  
ATOM   1283  C   PRO   187      10.136   1.353   1.808  1.00 25.00           C  
ATOM   1284  O   PRO   187      10.145   1.695   0.626  1.00 25.00           O  
ATOM   1285  CB  PRO   187      12.391   1.780   2.897  1.00 50.00           C  
ATOM   1286  CG  PRO   187      12.444   0.711   3.977  1.00 50.00           C  
ATOM   1287  CD  PRO   187      11.352   1.124   4.968  1.00 50.00           C  
ATOM   1288  N   PHE   188       9.482   0.259   2.241  1.00 25.00           N  
ATOM   1289  CA  PHE   188       8.766  -0.629   1.336  1.00 25.00           C  
ATOM   1290  C   PHE   188       7.425  -0.041   0.891  1.00 25.00           C  
ATOM   1291  O   PHE   188       7.196   0.048  -0.309  1.00 25.00           O  
ATOM   1292  CB  PHE   188       8.618  -2.059   1.885  1.00 25.00           C  
ATOM   1293  CG  PHE   188       7.993  -3.006   0.871  1.00 25.00           C  
ATOM   1294  CD1 PHE   188       8.735  -3.375  -0.271  1.00 25.00           C  
ATOM   1295  CD2 PHE   188       6.625  -3.349   0.938  1.00 25.00           C  
ATOM   1296  CE1 PHE   188       8.137  -4.097  -1.293  1.00 25.00           C  
ATOM   1297  CE2 PHE   188       6.049  -4.074  -0.097  1.00 25.00           C  
ATOM   1298  CZ  PHE   188       6.800  -4.449  -1.201  1.00 25.00           C  
ATOM   1299  N   VAL   189       6.569   0.372   1.838  1.00 25.00           N  
ATOM   1300  CA  VAL   189       5.209   0.829   1.537  1.00 25.00           C  
ATOM   1301  C   VAL   189       5.184   2.038   0.575  1.00 25.00           C  
ATOM   1302  O   VAL   189       4.323   2.105  -0.304  1.00 25.00           O  
ATOM   1303  CB  VAL   189       4.412   1.143   2.838  1.00 25.00           C  
ATOM   1304  CG1 VAL   189       4.912   2.375   3.623  1.00 25.00           C  
ATOM   1305  CG2 VAL   189       2.895   1.266   2.598  1.00 25.00           C  
ATOM   1306  N   LEU   190       6.190   2.910   0.715  1.00 25.00           N  
ATOM   1307  CA  LEU   190       6.430   4.061  -0.140  1.00 25.00           C  
ATOM   1308  C   LEU   190       6.869   3.646  -1.555  1.00 25.00           C  
ATOM   1309  O   LEU   190       6.226   4.061  -2.519  1.00 25.00           O  
ATOM   1310  CB  LEU   190       7.464   4.991   0.532  1.00 50.00           C  
ATOM   1311  CG  LEU   190       7.013   5.570   1.896  1.00 50.00           C  
ATOM   1312  CD1 LEU   190       8.168   6.323   2.588  1.00 50.00           C  
ATOM   1313  CD2 LEU   190       5.734   6.430   1.784  1.00 50.00           C  
ATOM   1314  N   VAL   191       7.922   2.818  -1.678  1.00 25.00           N  
ATOM   1315  CA  VAL   191       8.423   2.397  -2.991  1.00 25.00           C  
ATOM   1316  C   VAL   191       7.452   1.432  -3.707  1.00 25.00           C  
ATOM   1317  O   VAL   191       7.346   1.489  -4.930  1.00 25.00           O  
ATOM   1318  CB  VAL   191       9.860   1.795  -2.929  1.00 50.00           C  
ATOM   1319  CG1 VAL   191       9.949   0.345  -2.416  1.00 50.00           C  
ATOM   1320  CG2 VAL   191      10.589   1.899  -4.281  1.00 50.00           C  
ATOM   1321  N   ALA   192       6.709   0.622  -2.942  1.00 25.00           N  
ATOM   1322  CA  ALA   192       5.656  -0.258  -3.433  1.00 25.00           C  
ATOM   1323  C   ALA   192       4.465   0.542  -3.987  1.00 25.00           C  
ATOM   1324  O   ALA   192       4.040   0.258  -5.106  1.00 25.00           O  
ATOM   1325  CB  ALA   192       5.243  -1.230  -2.323  1.00 50.00           C  
ATOM   1326  N   SER   193       4.022   1.592  -3.264  1.00 25.00           N  
ATOM   1327  CA  SER   193       3.027   2.567  -3.753  1.00 25.00           C  
ATOM   1328  C   SER   193       3.524   3.282  -5.028  1.00 25.00           C  
ATOM   1329  O   SER   193       2.744   3.626  -5.918  1.00 25.00           O  
ATOM   1330  CB  SER   193       2.700   3.615  -2.665  1.00 50.00           C  
ATOM   1331  OG  SER   193       2.068   3.032  -1.538  1.00 50.00           O  
ATOM   1332  N   GLY   194       4.847   3.454  -5.103  1.00 25.00           N  
ATOM   1333  CA  GLY   194       5.562   3.965  -6.261  1.00 25.00           C  
ATOM   1334  C   GLY   194       5.458   3.022  -7.456  1.00 25.00           C  
ATOM   1335  O   GLY   194       4.958   3.413  -8.506  1.00 25.00           O  
ATOM   1336  N   LEU   195       5.930   1.783  -7.274  1.00 25.00           N  
ATOM   1337  CA  LEU   195       5.955   0.691  -8.248  1.00 25.00           C  
ATOM   1338  C   LEU   195       4.568   0.420  -8.840  1.00 25.00           C  
ATOM   1339  O   LEU   195       4.435   0.288 -10.054  1.00 25.00           O  
ATOM   1340  CB  LEU   195       6.564  -0.560  -7.553  1.00 50.00           C  
ATOM   1341  CG  LEU   195       6.773  -1.837  -8.413  1.00 50.00           C  
ATOM   1342  CD1 LEU   195       7.849  -2.748  -7.772  1.00 50.00           C  
ATOM   1343  CD2 LEU   195       5.469  -2.628  -8.681  1.00 50.00           C  
ATOM   1344  N   THR   196       3.567   0.351  -7.959  1.00 25.00           N  
ATOM   1345  CA  THR   196       2.230  -0.069  -8.326  1.00 25.00           C  
ATOM   1346  C   THR   196       1.351   1.082  -8.858  1.00 25.00           C  
ATOM   1347  O   THR   196       0.291   0.768  -9.388  1.00 25.00           O  
ATOM   1348  CB  THR   196       1.520  -0.702  -7.097  1.00 50.00           C  
ATOM   1349  OG1 THR   196       0.384  -1.441  -7.510  1.00 50.00           O  
ATOM   1350  CG2 THR   196       1.033   0.334  -6.070  1.00 50.00           C  
ATOM   1351  N   PHE   197       1.722   2.358  -8.657  1.00 25.00           N  
ATOM   1352  CA  PHE   197       0.835   3.477  -8.981  1.00 25.00           C  
ATOM   1353  C   PHE   197       1.568   4.719  -9.493  1.00 25.00           C  
ATOM   1354  O   PHE   197       1.367   5.074 -10.654  1.00 25.00           O  
ATOM   1355  CB  PHE   197      -0.195   3.758  -7.862  1.00 25.00           C  
ATOM   1356  CG  PHE   197      -1.074   4.977  -8.098  1.00 25.00           C  
ATOM   1357  CD1 PHE   197      -2.158   4.899  -8.999  1.00 25.00           C  
ATOM   1358  CD2 PHE   197      -0.710   6.235  -7.571  1.00 25.00           C  
ATOM   1359  CE1 PHE   197      -2.878   6.042  -9.319  1.00 25.00           C  
ATOM   1360  CE2 PHE   197      -1.445   7.365  -7.901  1.00 25.00           C  
ATOM   1361  CZ  PHE   197      -2.523   7.268  -8.771  1.00 25.00           C  
ATOM   1362  N   PHE   198       2.398   5.381  -8.670  1.00 25.00           N  
ATOM   1363  CA  PHE   198       2.993   6.668  -9.065  1.00 25.00           C  
ATOM   1364  C   PHE   198       3.893   6.576 -10.313  1.00 25.00           C  
ATOM   1365  O   PHE   198       3.878   7.495 -11.131  1.00 25.00           O  
ATOM   1366  CB  PHE   198       3.759   7.323  -7.900  1.00 25.00           C  
ATOM   1367  CG  PHE   198       2.880   7.782  -6.748  1.00 25.00           C  
ATOM   1368  CD1 PHE   198       2.131   8.971  -6.867  1.00 25.00           C  
ATOM   1369  CD2 PHE   198       2.805   7.032  -5.555  1.00 25.00           C  
ATOM   1370  CE1 PHE   198       1.305   9.400  -5.810  1.00 25.00           C  
ATOM   1371  CE2 PHE   198       1.972   7.456  -4.501  1.00 25.00           C  
ATOM   1372  CZ  PHE   198       1.219   8.638  -4.629  1.00 25.00           C  
ATOM   1373  N   LEU   199       4.615   5.455 -10.489  1.00 25.00           N  
ATOM   1374  CA  LEU   199       5.381   5.123 -11.688  1.00 25.00           C  
ATOM   1375  C   LEU   199       4.448   4.841 -12.895  1.00 25.00           C  
ATOM   1376  O   LEU   199       4.566   5.587 -13.866  1.00 25.00           O  
ATOM   1377  CB  LEU   199       6.395   3.997 -11.362  1.00 25.00           C  
ATOM   1378  CG  LEU   199       7.234   3.472 -12.547  1.00 25.00           C  
ATOM   1379  CD1 LEU   199       8.200   4.543 -13.080  1.00 25.00           C  
ATOM   1380  CD2 LEU   199       7.999   2.203 -12.144  1.00 25.00           C  
ATOM   1381  N   PRO   200       3.499   3.867 -12.867  1.00 25.00           N  
ATOM   1382  CA  PRO   200       2.412   3.725 -13.859  1.00 25.00           C  
ATOM   1383  C   PRO   200       1.627   4.999 -14.229  1.00 25.00           C  
ATOM   1384  O   PRO   200       1.378   5.207 -15.411  1.00 25.00           O  
ATOM   1385  CB  PRO   200       1.462   2.672 -13.278  1.00 25.00           C  
ATOM   1386  CG  PRO   200       2.368   1.792 -12.447  1.00 25.00           C  
ATOM   1387  CD  PRO   200       3.474   2.722 -11.951  1.00 25.00           C  
ATOM   1388  N   SER   201       1.256   5.851 -13.255  1.00 25.00           N  
ATOM   1389  CA  SER   201       0.514   7.102 -13.457  1.00 25.00           C  
ATOM   1390  C   SER   201       1.356   8.179 -14.176  1.00 25.00           C  
ATOM   1391  O   SER   201       0.819   8.936 -14.986  1.00 25.00           O  
ATOM   1392  CB  SER   201      -0.060   7.613 -12.116  1.00 50.00           C  
ATOM   1393  OG  SER   201       0.879   8.296 -11.313  1.00 50.00           O  
ATOM   1394  N   GLY   202       2.676   8.200 -13.923  1.00 25.00           N  
ATOM   1395  CA  GLY   202       3.656   9.037 -14.607  1.00 25.00           C  
ATOM   1396  C   GLY   202       3.976   8.542 -16.023  1.00 25.00           C  
ATOM   1397  O   GLY   202       4.309   9.349 -16.890  1.00 25.00           O  
ATOM   1398  N   ALA   203       3.833   7.229 -16.268  1.00 25.00           N  
ATOM   1399  CA  ALA   203       4.010   6.605 -17.573  1.00 25.00           C  
ATOM   1400  C   ALA   203       2.778   6.835 -18.460  1.00 25.00           C  
ATOM   1401  O   ALA   203       2.954   7.223 -19.610  1.00 25.00           O  
ATOM   1402  CB  ALA   203       4.228   5.093 -17.389  1.00 50.00           C  
ATOM   1403  N   ILE   204       1.545   6.638 -17.948  1.00 25.00           N  
ATOM   1404  CA  ILE   204       0.308   6.788 -18.728  1.00 25.00           C  
ATOM   1405  C   ILE   204      -0.019   8.244 -19.087  1.00 25.00           C  
ATOM   1406  O   ILE   204      -0.589   8.455 -20.153  1.00 25.00           O  
ATOM   1407  CB  ILE   204      -0.915   6.112 -18.056  1.00 50.00           C  
ATOM   1408  CG1 ILE   204      -1.282   6.727 -16.692  1.00 50.00           C  
ATOM   1409  CG2 ILE   204      -0.731   4.585 -18.031  1.00 50.00           C  
ATOM   1410  CD1 ILE   204      -2.217   5.873 -15.821  1.00 50.00           C  
ATOM   1411  N   CYS   205       0.359   9.243 -18.263  1.00 25.00           N  
ATOM   1412  CA  CYS   205       0.213  10.658 -18.628  1.00 25.00           C  
ATOM   1413  C   CYS   205       1.167  11.046 -19.770  1.00 25.00           C  
ATOM   1414  O   CYS   205       0.773  11.801 -20.654  1.00 25.00           O  
ATOM   1415  CB  CYS   205       0.367  11.584 -17.397  1.00 50.00           C  
ATOM   1416  SG  CYS   205       2.048  11.719 -16.722  1.00 50.00           S  
ATOM   1417  N   PHE   206       2.382  10.474 -19.784  1.00 25.00           N  
ATOM   1418  CA  PHE   206       3.422  10.716 -20.775  1.00 25.00           C  
ATOM   1419  C   PHE   206       3.124   9.997 -22.102  1.00 25.00           C  
ATOM   1420  O   PHE   206       3.271  10.618 -23.153  1.00 25.00           O  
ATOM   1421  CB  PHE   206       4.748  10.216 -20.175  1.00 50.00           C  
ATOM   1422  CG  PHE   206       5.988  10.455 -21.012  1.00 50.00           C  
ATOM   1423  CD1 PHE   206       6.400  11.771 -21.311  1.00 50.00           C  
ATOM   1424  CD2 PHE   206       6.758   9.360 -21.453  1.00 50.00           C  
ATOM   1425  CE1 PHE   206       7.587  11.991 -22.034  1.00 50.00           C  
ATOM   1426  CE2 PHE   206       7.958   9.584 -22.149  1.00 50.00           C  
ATOM   1427  CZ  PHE   206       8.373  10.897 -22.441  1.00 50.00           C  
ATOM   1428  N   THR   207       2.657   8.732 -22.074  1.00 25.00           N  
ATOM   1429  CA  THR   207       2.209   8.005 -23.267  1.00 25.00           C  
ATOM   1430  C   THR   207       0.944   8.645 -23.861  1.00 25.00           C  
ATOM   1431  O   THR   207       0.895   8.812 -25.075  1.00 25.00           O  
ATOM   1432  CB  THR   207       1.970   6.499 -22.988  1.00 50.00           C  
ATOM   1433  OG1 THR   207       0.957   6.297 -22.030  1.00 50.00           O  
ATOM   1434  CG2 THR   207       3.230   5.712 -22.601  1.00 50.00           C  
ATOM   1435  N   TYR   208      -0.031   9.060 -23.029  1.00 25.00           N  
ATOM   1436  CA  TYR   208      -1.258   9.727 -23.466  1.00 25.00           C  
ATOM   1437  C   TYR   208      -0.984  11.091 -24.111  1.00 25.00           C  
ATOM   1438  O   TYR   208      -1.619  11.407 -25.114  1.00 25.00           O  
ATOM   1439  CB  TYR   208      -2.233   9.914 -22.288  1.00 25.00           C  
ATOM   1440  CG  TYR   208      -3.550  10.539 -22.708  1.00 25.00           C  
ATOM   1441  CD1 TYR   208      -4.463   9.761 -23.439  1.00 25.00           C  
ATOM   1442  CD2 TYR   208      -3.830  11.900 -22.454  1.00 25.00           C  
ATOM   1443  CE1 TYR   208      -5.631  10.345 -23.946  1.00 25.00           C  
ATOM   1444  CE2 TYR   208      -5.013  12.481 -22.955  1.00 25.00           C  
ATOM   1445  CZ  TYR   208      -5.911  11.705 -23.712  1.00 25.00           C  
ATOM   1446  OH  TYR   208      -7.047  12.264 -24.222  1.00 25.00           O  
ATOM   1447  N   CYS   209      -0.032  11.871 -23.566  1.00 25.00           N  
ATOM   1448  CA  CYS   209       0.411  13.153 -24.112  1.00 25.00           C  
ATOM   1449  C   CYS   209       0.945  12.995 -25.540  1.00 25.00           C  
ATOM   1450  O   CYS   209       0.506  13.704 -26.439  1.00 25.00           O  
ATOM   1451  CB  CYS   209       1.491  13.786 -23.207  1.00 50.00           C  
ATOM   1452  SG  CYS   209       0.724  14.708 -21.848  1.00 50.00           S  
ATOM   1453  N   ARG   210       1.839  12.017 -25.751  1.00 25.00           N  
ATOM   1454  CA  ARG   210       2.468  11.739 -27.036  1.00 25.00           C  
ATOM   1455  C   ARG   210       1.501  11.065 -28.042  1.00 25.00           C  
ATOM   1456  O   ARG   210       1.640  11.317 -29.237  1.00 25.00           O  
ATOM   1457  CB  ARG   210       3.687  10.830 -26.789  1.00 25.00           C  
ATOM   1458  CG  ARG   210       4.816  11.439 -25.926  1.00 25.00           C  
ATOM   1459  CD  ARG   210       5.768  10.377 -25.328  1.00 25.00           C  
ATOM   1460  NE  ARG   210       7.186  10.690 -25.566  1.00 25.00           N  
ATOM   1461  CZ  ARG   210       8.224   9.842 -25.424  1.00 25.00           C  
ATOM   1462  NH1 ARG   210       8.055   8.560 -25.064  1.00 25.00           N  
ATOM   1463  NH2 ARG   210       9.467  10.287 -25.646  1.00 25.00           N1+
ATOM   1464  N   ILE   211       0.505  10.274 -27.586  1.00 25.00           N  
ATOM   1465  CA  ILE   211      -0.570   9.695 -28.415  1.00 25.00           C  
ATOM   1466  C   ILE   211      -1.536  10.796 -28.892  1.00 25.00           C  
ATOM   1467  O   ILE   211      -1.915  10.799 -30.061  1.00 25.00           O  
ATOM   1468  CB  ILE   211      -1.348   8.585 -27.629  1.00 25.00           C  
ATOM   1469  CG1 ILE   211      -0.484   7.318 -27.445  1.00 25.00           C  
ATOM   1470  CG2 ILE   211      -2.697   8.180 -28.279  1.00 25.00           C  
ATOM   1471  CD1 ILE   211      -0.989   6.362 -26.355  1.00 25.00           C  
ATOM   1472  N   LEU   212      -1.925  11.722 -27.998  1.00 25.00           N  
ATOM   1473  CA  LEU   212      -2.845  12.830 -28.264  1.00 25.00           C  
ATOM   1474  C   LEU   212      -2.257  13.820 -29.283  1.00 25.00           C  
ATOM   1475  O   LEU   212      -2.970  14.247 -30.189  1.00 25.00           O  
ATOM   1476  CB  LEU   212      -3.166  13.535 -26.924  1.00 25.00           C  
ATOM   1477  CG  LEU   212      -4.168  14.711 -26.991  1.00 25.00           C  
ATOM   1478  CD1 LEU   212      -5.574  14.247 -27.405  1.00 25.00           C  
ATOM   1479  CD2 LEU   212      -4.219  15.449 -25.645  1.00 25.00           C  
ATOM   1480  N   LEU   213      -0.956  14.136 -29.163  1.00 25.00           N  
ATOM   1481  CA  LEU   213      -0.215  15.019 -30.064  1.00 25.00           C  
ATOM   1482  C   LEU   213       0.052  14.363 -31.431  1.00 25.00           C  
ATOM   1483  O   LEU   213       0.033  15.065 -32.443  1.00 25.00           O  
ATOM   1484  CB  LEU   213       1.143  15.375 -29.417  1.00 50.00           C  
ATOM   1485  CG  LEU   213       1.054  16.274 -28.163  1.00 50.00           C  
ATOM   1486  CD1 LEU   213       2.389  16.272 -27.401  1.00 50.00           C  
ATOM   1487  CD2 LEU   213       0.633  17.709 -28.494  1.00 50.00           C  
ATOM   1488  N   ALA   214       0.261  13.033 -31.470  1.00 25.00           N  
ATOM   1489  CA  ALA   214       0.447  12.258 -32.698  1.00 25.00           C  
ATOM   1490  C   ALA   214      -0.855  12.187 -33.506  1.00 25.00           C  
ATOM   1491  O   ALA   214      -0.840  12.482 -34.698  1.00 25.00           O  
ATOM   1492  CB  ALA   214       0.912  10.833 -32.349  1.00 50.00           C  
ATOM   1493  N   ALA   215      -1.977  11.865 -32.842  1.00 25.00           N  
ATOM   1494  CA  ALA   215      -3.318  11.760 -33.414  1.00 25.00           C  
ATOM   1495  C   ALA   215      -3.854  13.101 -33.950  1.00 25.00           C  
ATOM   1496  O   ALA   215      -4.526  13.115 -34.980  1.00 25.00           O  
ATOM   1497  CB  ALA   215      -4.250  11.218 -32.319  1.00 25.00           C  
ATOM   1498  N   ARG   216      -3.517  14.219 -33.282  1.00 25.00           N  
ATOM   1499  CA  ARG   216      -3.887  15.588 -33.648  1.00 25.00           C  
ATOM   1500  C   ARG   216      -3.164  16.070 -34.920  1.00 25.00           C  
ATOM   1501  O   ARG   216      -3.765  16.782 -35.725  1.00 25.00           O  
ATOM   1502  CB  ARG   216      -3.530  16.503 -32.455  1.00 25.00           C  
ATOM   1503  CG  ARG   216      -3.854  17.999 -32.632  1.00 25.00           C  
ATOM   1504  CD  ARG   216      -3.417  18.831 -31.419  1.00 25.00           C  
ATOM   1505  NE  ARG   216      -1.974  19.109 -31.460  1.00 25.00           N  
ATOM   1506  CZ  ARG   216      -1.276  19.776 -30.526  1.00 25.00           C  
ATOM   1507  NH1 ARG   216      -1.861  20.231 -29.409  1.00 25.00           N  
ATOM   1508  NH2 ARG   216       0.029  19.999 -30.724  1.00 25.00           N1+
ATOM   1509  N   LYS   217      -1.892  15.678 -35.106  1.00 25.00           N  
ATOM   1510  CA  LYS   217      -1.086  16.014 -36.281  1.00 25.00           C  
ATOM   1511  C   LYS   217      -1.437  15.105 -37.477  1.00 25.00           C  
ATOM   1512  O   LYS   217      -1.337  15.550 -38.620  1.00 25.00           O  
ATOM   1513  CB  LYS   217       0.401  15.822 -35.913  1.00 25.00           C  
ATOM   1514  CG  LYS   217       1.386  16.332 -36.986  1.00 25.00           C  
ATOM   1515  CD  LYS   217       2.861  16.221 -36.576  1.00 50.00           C  
ATOM   1516  CE  LYS   217       3.362  14.771 -36.497  1.00 50.00           C  
ATOM   1517  NZ  LYS   217       4.802  14.719 -36.193  1.00 50.00           N1+
ATOM   1518  N   GLN   218      -1.867  13.857 -37.220  1.00 25.00           N  
ATOM   1519  CA  GLN   218      -2.280  12.880 -38.228  1.00 25.00           C  
ATOM   1520  C   GLN   218      -3.650  13.219 -38.839  1.00 25.00           C  
ATOM   1521  O   GLN   218      -3.850  12.975 -40.029  1.00 25.00           O  
ATOM   1522  CB  GLN   218      -2.369  11.490 -37.566  1.00 25.00           C  
ATOM   1523  CG  GLN   218      -0.993  10.817 -37.400  1.00 25.00           C  
ATOM   1524  CD  GLN   218      -1.024   9.561 -36.525  1.00 25.00           C  
ATOM   1525  OE1 GLN   218      -2.042   9.214 -35.931  1.00 50.00           O  
ATOM   1526  NE2 GLN   218       0.113   8.868 -36.449  1.00 50.00           N  
ATOM   1527  N   ALA   219      -4.577  13.782 -38.045  1.00 99.99           N  
ATOM   1528  CA  ALA   219      -5.909  14.191 -38.478  1.00 99.99           C  
ATOM   1529  C   ALA   219      -6.472  15.297 -37.581  1.00 99.99           C  
ATOM   1530  O   ALA   219      -6.364  15.229 -36.357  1.00 99.99           O  
ATOM   1531  CB  ALA   219      -6.847  12.977 -38.580  1.00 99.99           C  
ATOM   1532  N   VAL   220      -7.116  16.288 -38.215  1.00 99.99           N  
ATOM   1533  CA  VAL   220      -7.845  17.394 -37.598  1.00 99.99           C  
ATOM   1534  C   VAL   220      -9.319  17.288 -38.014  1.00 99.99           C  
ATOM   1535  O   VAL   220      -9.617  16.833 -39.120  1.00 99.99           O  
ATOM   1536  CB  VAL   220      -7.195  18.740 -38.022  1.00 99.99           C  
ATOM   1537  CG1 VAL   220      -7.239  19.015 -39.541  1.00 99.99           C  
ATOM   1538  CG2 VAL   220      -7.771  19.937 -37.245  1.00 99.99           C  
ATOM   1539  N   ARG   261     -10.237  17.673 -37.108  1.00 99.99           N  
ATOM   1540  CA  ARG   261     -11.700  17.694 -37.277  1.00 99.99           C  
ATOM   1541  C   ARG   261     -12.342  16.295 -37.169  1.00 99.99           C  
ATOM   1542  O   ARG   261     -13.559  16.175 -37.033  1.00 99.99           O  
ATOM   1543  CB  ARG   261     -12.119  18.511 -38.528  1.00 99.99           C  
ATOM   1544  CG  ARG   261     -13.631  18.754 -38.698  1.00 99.99           C  
ATOM   1545  CD  ARG   261     -13.957  19.618 -39.923  1.00 99.99           C  
ATOM   1546  NE  ARG   261     -13.505  21.003 -39.736  1.00 99.99           N  
ATOM   1547  CZ  ARG   261     -14.180  21.977 -39.104  1.00 99.99           C  
ATOM   1548  NH1 ARG   261     -15.387  21.755 -38.562  1.00 99.99           N  
ATOM   1549  NH2 ARG   261     -13.632  23.194 -39.008  1.00 99.99           N1+
ATOM   1550  N   LYS   262     -11.518  15.238 -37.205  1.00 99.99           N  
ATOM   1551  CA  LYS   262     -11.914  13.848 -37.091  1.00 99.99           C  
ATOM   1552  C   LYS   262     -12.006  13.501 -35.601  1.00 99.99           C  
ATOM   1553  O   LYS   262     -11.095  13.812 -34.833  1.00 99.99           O  
ATOM   1554  CB  LYS   262     -10.813  12.997 -37.766  1.00 99.99           C  
ATOM   1555  CG  LYS   262     -11.155  11.504 -37.911  1.00 99.99           C  
ATOM   1556  CD  LYS   262     -12.353  11.237 -38.842  1.00 99.99           C  
ATOM   1557  CE  LYS   262     -12.679   9.747 -38.992  1.00 99.99           C  
ATOM   1558  NZ  LYS   262     -13.223   9.183 -37.744  1.00 99.99           N1+
ATOM   1559  N   ALA   263     -13.114  12.853 -35.209  1.00 99.99           N  
ATOM   1560  CA  ALA   263     -13.375  12.387 -33.851  1.00 99.99           C  
ATOM   1561  C   ALA   263     -12.539  11.124 -33.601  1.00 99.99           C  
ATOM   1562  O   ALA   263     -12.986  10.005 -33.862  1.00 99.99           O  
ATOM   1563  CB  ALA   263     -14.878  12.081 -33.724  1.00 99.99           C  
ATOM   1564  N   LEU   264     -11.300  11.343 -33.129  1.00 25.00           N  
ATOM   1565  CA  LEU   264     -10.257  10.356 -32.864  1.00 25.00           C  
ATOM   1566  C   LEU   264     -10.681   9.504 -31.664  1.00 25.00           C  
ATOM   1567  O   LEU   264     -10.393   9.843 -30.518  1.00 25.00           O  
ATOM   1568  CB  LEU   264      -8.943  11.105 -32.541  1.00 25.00           C  
ATOM   1569  CG  LEU   264      -8.330  11.883 -33.722  1.00 25.00           C  
ATOM   1570  CD1 LEU   264      -7.471  13.054 -33.219  1.00 50.00           C  
ATOM   1571  CD2 LEU   264      -7.552  10.961 -34.675  1.00 50.00           C  
ATOM   1572  N   LYS   265     -11.410   8.415 -31.948  1.00 25.00           N  
ATOM   1573  CA  LYS   265     -12.051   7.562 -30.957  1.00 25.00           C  
ATOM   1574  C   LYS   265     -11.009   6.847 -30.088  1.00 25.00           C  
ATOM   1575  O   LYS   265     -11.173   6.814 -28.878  1.00 25.00           O  
ATOM   1576  CB  LYS   265     -12.970   6.561 -31.682  1.00 25.00           C  
ATOM   1577  CG  LYS   265     -13.878   5.753 -30.736  1.00 25.00           C  
ATOM   1578  CD  LYS   265     -14.772   4.746 -31.470  1.00 25.00           C  
ATOM   1579  CE  LYS   265     -15.925   5.388 -32.254  1.00 25.00           C  
ATOM   1580  NZ  LYS   265     -16.715   4.361 -32.951  1.00 25.00           N1+
ATOM   1581  N   ALA   266      -9.909   6.348 -30.676  1.00 25.00           N  
ATOM   1582  CA  ALA   266      -8.816   5.674 -29.972  1.00 25.00           C  
ATOM   1583  C   ALA   266      -8.186   6.513 -28.843  1.00 25.00           C  
ATOM   1584  O   ALA   266      -8.010   5.997 -27.742  1.00 25.00           O  
ATOM   1585  CB  ALA   266      -7.753   5.244 -30.992  1.00 25.00           C  
ATOM   1586  N   SER   267      -7.900   7.803 -29.097  1.00 25.00           N  
ATOM   1587  CA  SER   267      -7.327   8.731 -28.118  1.00 25.00           C  
ATOM   1588  C   SER   267      -8.393   9.346 -27.188  1.00 25.00           C  
ATOM   1589  O   SER   267      -8.078   9.637 -26.038  1.00 25.00           O  
ATOM   1590  CB  SER   267      -6.566   9.847 -28.871  1.00 50.00           C  
ATOM   1591  OG  SER   267      -7.417  10.734 -29.571  1.00 50.00           O  
ATOM   1592  N   LEU   268      -9.648   9.518 -27.642  1.00 25.00           N  
ATOM   1593  CA  LEU   268     -10.764  10.029 -26.838  1.00 25.00           C  
ATOM   1594  C   LEU   268     -11.132   9.031 -25.734  1.00 25.00           C  
ATOM   1595  O   LEU   268     -11.269   9.417 -24.574  1.00 25.00           O  
ATOM   1596  CB  LEU   268     -11.972  10.296 -27.769  1.00 25.00           C  
ATOM   1597  CG  LEU   268     -13.249  10.868 -27.101  1.00 25.00           C  
ATOM   1598  CD1 LEU   268     -13.958  11.850 -28.046  1.00 50.00           C  
ATOM   1599  CD2 LEU   268     -14.245   9.775 -26.666  1.00 50.00           C  
ATOM   1600  N   THR   269     -11.256   7.748 -26.104  1.00 25.00           N  
ATOM   1601  CA  THR   269     -11.583   6.642 -25.214  1.00 25.00           C  
ATOM   1602  C   THR   269     -10.425   6.346 -24.254  1.00 25.00           C  
ATOM   1603  O   THR   269     -10.698   6.133 -23.080  1.00 25.00           O  
ATOM   1604  CB  THR   269     -11.979   5.399 -26.044  1.00 25.00           C  
ATOM   1605  OG1 THR   269     -10.903   4.879 -26.804  1.00 25.00           O  
ATOM   1606  CG2 THR   269     -13.184   5.671 -26.961  1.00 25.00           C  
ATOM   1607  N   LEU   270      -9.155   6.433 -24.701  1.00 25.00           N  
ATOM   1608  CA  LEU   270      -7.964   6.308 -23.854  1.00 25.00           C  
ATOM   1609  C   LEU   270      -7.829   7.470 -22.849  1.00 25.00           C  
ATOM   1610  O   LEU   270      -7.245   7.284 -21.784  1.00 25.00           O  
ATOM   1611  CB  LEU   270      -6.705   6.217 -24.745  1.00 25.00           C  
ATOM   1612  CG  LEU   270      -5.379   5.899 -24.012  1.00 25.00           C  
ATOM   1613  CD1 LEU   270      -5.395   4.508 -23.355  1.00 25.00           C  
ATOM   1614  CD2 LEU   270      -4.186   6.023 -24.967  1.00 25.00           C  
ATOM   1615  N   GLY   271      -8.411   8.642 -23.154  1.00 25.00           N  
ATOM   1616  CA  GLY   271      -8.501   9.789 -22.257  1.00 25.00           C  
ATOM   1617  C   GLY   271      -9.549   9.594 -21.162  1.00 25.00           C  
ATOM   1618  O   GLY   271      -9.345  10.047 -20.038  1.00 25.00           O  
ATOM   1619  N   ILE   272     -10.636   8.868 -21.474  1.00 25.00           N  
ATOM   1620  CA  ILE   272     -11.643   8.418 -20.516  1.00 25.00           C  
ATOM   1621  C   ILE   272     -11.080   7.246 -19.683  1.00 25.00           C  
ATOM   1622  O   ILE   272     -11.443   7.152 -18.515  1.00 25.00           O  
ATOM   1623  CB  ILE   272     -12.957   8.050 -21.272  1.00 25.00           C  
ATOM   1624  CG1 ILE   272     -13.539   9.301 -21.977  1.00 25.00           C  
ATOM   1625  CG2 ILE   272     -14.024   7.420 -20.351  1.00 25.00           C  
ATOM   1626  CD1 ILE   272     -14.633   9.004 -23.007  1.00 25.00           C  
ATOM   1627  N   LEU   273     -10.158   6.424 -20.234  1.00 25.00           N  
ATOM   1628  CA  LEU   273      -9.425   5.366 -19.526  1.00 25.00           C  
ATOM   1629  C   LEU   273      -8.334   5.898 -18.589  1.00 25.00           C  
ATOM   1630  O   LEU   273      -8.032   5.257 -17.583  1.00 25.00           O  
ATOM   1631  CB  LEU   273      -8.756   4.372 -20.496  1.00 25.00           C  
ATOM   1632  CG  LEU   273      -9.721   3.502 -21.322  1.00 25.00           C  
ATOM   1633  CD1 LEU   273      -8.943   2.533 -22.220  1.00 50.00           C  
ATOM   1634  CD2 LEU   273     -10.724   2.758 -20.445  1.00 50.00           C  
ATOM   1635  N   LEU   274      -7.777   7.076 -18.890  1.00 25.00           N  
ATOM   1636  CA  LEU   274      -6.834   7.778 -18.036  1.00 25.00           C  
ATOM   1637  C   LEU   274      -7.611   8.527 -16.942  1.00 25.00           C  
ATOM   1638  O   LEU   274      -7.250   8.431 -15.773  1.00 25.00           O  
ATOM   1639  CB  LEU   274      -6.040   8.757 -18.925  1.00 25.00           C  
ATOM   1640  CG  LEU   274      -4.863   9.455 -18.213  1.00 25.00           C  
ATOM   1641  CD1 LEU   274      -3.672   9.627 -19.157  1.00 25.00           C  
ATOM   1642  CD2 LEU   274      -5.251  10.820 -17.618  1.00 25.00           C  
ATOM   1643  N   GLY   275      -8.698   9.230 -17.303  1.00 25.00           N  
ATOM   1644  CA  GLY   275      -9.528  10.023 -16.399  1.00 25.00           C  
ATOM   1645  C   GLY   275     -10.222   9.193 -15.313  1.00 25.00           C  
ATOM   1646  O   GLY   275     -10.196   9.585 -14.147  1.00 25.00           O  
ATOM   1647  N   MET   276     -10.769   8.023 -15.689  1.00 25.00           N  
ATOM   1648  CA  MET   276     -11.384   7.042 -14.792  1.00 25.00           C  
ATOM   1649  C   MET   276     -10.376   6.411 -13.815  1.00 25.00           C  
ATOM   1650  O   MET   276     -10.752   6.029 -12.713  1.00 25.00           O  
ATOM   1651  CB  MET   276     -12.036   5.915 -15.619  1.00 50.00           C  
ATOM   1652  CG  MET   276     -11.014   4.994 -16.308  1.00 50.00           C  
ATOM   1653  SD  MET   276     -11.646   3.586 -17.210  1.00 50.00           S  
ATOM   1654  CE  MET   276     -12.268   2.721 -15.787  1.00 50.00           C  
ATOM   1655  N   PHE   277      -9.110   6.266 -14.240  1.00 25.00           N  
ATOM   1656  CA  PHE   277      -8.064   5.586 -13.491  1.00 25.00           C  
ATOM   1657  C   PHE   277      -7.522   6.501 -12.388  1.00 25.00           C  
ATOM   1658  O   PHE   277      -7.197   6.027 -11.301  1.00 25.00           O  
ATOM   1659  CB  PHE   277      -6.933   5.201 -14.467  1.00 25.00           C  
ATOM   1660  CG  PHE   277      -5.796   4.480 -13.783  1.00 25.00           C  
ATOM   1661  CD1 PHE   277      -5.972   3.141 -13.397  1.00 25.00           C  
ATOM   1662  CD2 PHE   277      -4.615   5.168 -13.442  1.00 25.00           C  
ATOM   1663  CE1 PHE   277      -4.985   2.503 -12.635  1.00 25.00           C  
ATOM   1664  CE2 PHE   277      -3.636   4.538 -12.659  1.00 25.00           C  
ATOM   1665  CZ  PHE   277      -3.841   3.218 -12.227  1.00 25.00           C  
ATOM   1666  N   PHE   278      -7.460   7.811 -12.661  1.00 25.00           N  
ATOM   1667  CA  PHE   278      -6.955   8.819 -11.743  1.00 25.00           C  
ATOM   1668  C   PHE   278      -8.019   9.081 -10.672  1.00 25.00           C  
ATOM   1669  O   PHE   278      -7.703   8.965  -9.494  1.00 25.00           O  
ATOM   1670  CB  PHE   278      -6.633  10.116 -12.520  1.00 50.00           C  
ATOM   1671  CG  PHE   278      -5.338  10.118 -13.332  1.00 50.00           C  
ATOM   1672  CD1 PHE   278      -4.905   8.980 -14.046  1.00 50.00           C  
ATOM   1673  CD2 PHE   278      -4.562  11.295 -13.408  1.00 50.00           C  
ATOM   1674  CE1 PHE   278      -3.745   9.020 -14.833  1.00 50.00           C  
ATOM   1675  CE2 PHE   278      -3.385  11.330 -14.184  1.00 50.00           C  
ATOM   1676  CZ  PHE   278      -2.976  10.191 -14.901  1.00 50.00           C  
ATOM   1677  N   VAL   279      -9.285   9.338 -11.053  1.00 25.00           N  
ATOM   1678  CA  VAL   279     -10.398   9.562 -10.119  1.00 25.00           C  
ATOM   1679  C   VAL   279     -10.679   8.362  -9.188  1.00 25.00           C  
ATOM   1680  O   VAL   279     -11.197   8.580  -8.094  1.00 25.00           O  
ATOM   1681  CB  VAL   279     -11.669  10.010 -10.897  1.00 25.00           C  
ATOM   1682  CG1 VAL   279     -12.326   8.889 -11.711  1.00 25.00           C  
ATOM   1683  CG2 VAL   279     -12.720  10.677  -9.993  1.00 25.00           C  
ATOM   1684  N   THR   280     -10.321   7.125  -9.585  1.00 25.00           N  
ATOM   1685  CA  THR   280     -10.522   5.935  -8.760  1.00 25.00           C  
ATOM   1686  C   THR   280      -9.373   5.667  -7.779  1.00 25.00           C  
ATOM   1687  O   THR   280      -9.630   5.407  -6.604  1.00 25.00           O  
ATOM   1688  CB  THR   280     -10.740   4.667  -9.611  1.00 50.00           C  
ATOM   1689  OG1 THR   280      -9.736   4.490 -10.582  1.00 50.00           O  
ATOM   1690  CG2 THR   280     -12.130   4.611 -10.240  1.00 50.00           C  
ATOM   1691  N   TRP   281      -8.129   5.689  -8.294  1.00 25.00           N  
ATOM   1692  CA  TRP   281      -6.936   5.208  -7.591  1.00 25.00           C  
ATOM   1693  C   TRP   281      -6.142   6.310  -6.886  1.00 25.00           C  
ATOM   1694  O   TRP   281      -5.605   6.042  -5.809  1.00 25.00           O  
ATOM   1695  CB  TRP   281      -6.009   4.448  -8.557  1.00 25.00           C  
ATOM   1696  CG  TRP   281      -6.513   3.119  -9.017  1.00 25.00           C  
ATOM   1697  CD1 TRP   281      -7.062   2.834 -10.216  1.00 25.00           C  
ATOM   1698  CD2 TRP   281      -6.579   1.887  -8.249  1.00 25.00           C  
ATOM   1699  NE1 TRP   281      -7.401   1.498 -10.268  1.00 25.00           N  
ATOM   1700  CE2 TRP   281      -7.149   0.867  -9.071  1.00 25.00           C  
ATOM   1701  CE3 TRP   281      -6.215   1.530  -6.932  1.00 25.00           C  
ATOM   1702  CZ2 TRP   281      -7.355  -0.440  -8.605  1.00 25.00           C  
ATOM   1703  CZ3 TRP   281      -6.400   0.220  -6.458  1.00 25.00           C  
ATOM   1704  CH2 TRP   281      -6.988  -0.758  -7.285  1.00 25.00           C  
ATOM   1705  N   LEU   282      -6.077   7.520  -7.468  1.00 25.00           N  
ATOM   1706  CA  LEU   282      -5.391   8.682  -6.881  1.00 25.00           C  
ATOM   1707  C   LEU   282      -5.828   8.973  -5.432  1.00 25.00           C  
ATOM   1708  O   LEU   282      -4.936   8.980  -4.590  1.00 25.00           O  
ATOM   1709  CB  LEU   282      -5.410   9.927  -7.805  1.00 25.00           C  
ATOM   1710  CG  LEU   282      -4.624  11.161  -7.311  1.00 25.00           C  
ATOM   1711  CD1 LEU   282      -3.108  10.920  -7.315  1.00 25.00           C  
ATOM   1712  CD2 LEU   282      -4.979  12.394  -8.157  1.00 25.00           C  
ATOM   1713  N   PRO   283      -7.140   9.109  -5.100  1.00 25.00           N  
ATOM   1714  CA  PRO   283      -7.649   9.170  -3.718  1.00 25.00           C  
ATOM   1715  C   PRO   283      -7.097   8.111  -2.743  1.00 25.00           C  
ATOM   1716  O   PRO   283      -6.678   8.467  -1.642  1.00 25.00           O  
ATOM   1717  CB  PRO   283      -9.162   9.012  -3.852  1.00 25.00           C  
ATOM   1718  CG  PRO   283      -9.486   9.599  -5.202  1.00 25.00           C  
ATOM   1719  CD  PRO   283      -8.256   9.276  -6.043  1.00 25.00           C  
ATOM   1720  N   PHE   284      -7.081   6.844  -3.181  1.00 25.00           N  
ATOM   1721  CA  PHE   284      -6.524   5.744  -2.406  1.00 25.00           C  
ATOM   1722  C   PHE   284      -5.018   5.932  -2.151  1.00 25.00           C  
ATOM   1723  O   PHE   284      -4.601   5.968  -0.996  1.00 25.00           O  
ATOM   1724  CB  PHE   284      -6.907   4.369  -3.011  1.00 25.00           C  
ATOM   1725  CG  PHE   284      -6.237   3.201  -2.311  1.00 25.00           C  
ATOM   1726  CD1 PHE   284      -6.681   2.801  -1.034  1.00 25.00           C  
ATOM   1727  CD2 PHE   284      -5.010   2.705  -2.798  1.00 25.00           C  
ATOM   1728  CE1 PHE   284      -5.895   1.955  -0.266  1.00 25.00           C  
ATOM   1729  CE2 PHE   284      -4.238   1.863  -2.014  1.00 25.00           C  
ATOM   1730  CZ  PHE   284      -4.667   1.517  -0.743  1.00 25.00           C  
ATOM   1731  N   PHE   285      -4.231   6.116  -3.217  1.00 25.00           N  
ATOM   1732  CA  PHE   285      -2.777   6.223  -3.096  1.00 25.00           C  
ATOM   1733  C   PHE   285      -2.260   7.493  -2.398  1.00 25.00           C  
ATOM   1734  O   PHE   285      -1.198   7.422  -1.782  1.00 25.00           O  
ATOM   1735  CB  PHE   285      -2.066   5.903  -4.424  1.00 25.00           C  
ATOM   1736  CG  PHE   285      -1.986   4.409  -4.699  1.00 25.00           C  
ATOM   1737  CD1 PHE   285      -1.095   3.605  -3.955  1.00 25.00           C  
ATOM   1738  CD2 PHE   285      -2.897   3.786  -5.578  1.00 25.00           C  
ATOM   1739  CE1 PHE   285      -1.109   2.225  -4.106  1.00 25.00           C  
ATOM   1740  CE2 PHE   285      -2.877   2.405  -5.733  1.00 25.00           C  
ATOM   1741  CZ  PHE   285      -2.000   1.629  -4.988  1.00 25.00           C  
ATOM   1742  N   VAL   286      -3.020   8.600  -2.418  1.00 25.00           N  
ATOM   1743  CA  VAL   286      -2.684   9.798  -1.634  1.00 25.00           C  
ATOM   1744  C   VAL   286      -3.016   9.572  -0.147  1.00 25.00           C  
ATOM   1745  O   VAL   286      -2.236   9.995   0.700  1.00 25.00           O  
ATOM   1746  CB  VAL   286      -3.352  11.102  -2.156  1.00 25.00           C  
ATOM   1747  CG1 VAL   286      -2.875  11.453  -3.575  1.00 25.00           C  
ATOM   1748  CG2 VAL   286      -4.882  11.178  -2.041  1.00 25.00           C  
ATOM   1749  N   ALA   287      -4.107   8.846   0.169  1.00 25.00           N  
ATOM   1750  CA  ALA   287      -4.471   8.437   1.528  1.00 25.00           C  
ATOM   1751  C   ALA   287      -3.487   7.402   2.104  1.00 25.00           C  
ATOM   1752  O   ALA   287      -3.240   7.412   3.306  1.00 25.00           O  
ATOM   1753  CB  ALA   287      -5.895   7.856   1.528  1.00 50.00           C  
ATOM   1754  N   ASN   288      -2.926   6.566   1.212  1.00 25.00           N  
ATOM   1755  CA  ASN   288      -1.953   5.510   1.500  1.00 25.00           C  
ATOM   1756  C   ASN   288      -0.565   6.042   1.921  1.00 25.00           C  
ATOM   1757  O   ASN   288       0.123   5.361   2.683  1.00 25.00           O  
ATOM   1758  CB  ASN   288      -1.802   4.538   0.297  1.00 25.00           C  
ATOM   1759  CG  ASN   288      -1.377   3.124   0.709  1.00 25.00           C  
ATOM   1760  OD1 ASN   288      -2.044   2.482   1.517  1.00 50.00           O  
ATOM   1761  ND2 ASN   288      -0.276   2.600   0.181  1.00 50.00           N  
ATOM   1762  N   ILE   289      -0.175   7.235   1.445  1.00 25.00           N  
ATOM   1763  CA  ILE   289       1.093   7.880   1.800  1.00 25.00           C  
ATOM   1764  C   ILE   289       0.905   8.854   2.978  1.00 25.00           C  
ATOM   1765  O   ILE   289       1.840   8.988   3.769  1.00 25.00           O  
ATOM   1766  CB  ILE   289       1.722   8.598   0.570  1.00 50.00           C  
ATOM   1767  CG1 ILE   289       0.846   9.718  -0.033  1.00 50.00           C  
ATOM   1768  CG2 ILE   289       2.140   7.561  -0.493  1.00 50.00           C  
ATOM   1769  CD1 ILE   289       1.531  10.578  -1.101  1.00 50.00           C  
ATOM   1770  N   VAL   290      -0.270   9.504   3.135  1.00 25.00           N  
ATOM   1771  CA  VAL   290      -0.494  10.440   4.241  1.00 25.00           C  
ATOM   1772  C   VAL   290      -0.880   9.727   5.549  1.00 25.00           C  
ATOM   1773  O   VAL   290      -0.626  10.309   6.597  1.00 25.00           O  
ATOM   1774  CB  VAL   290      -1.528  11.559   3.920  1.00 25.00           C  
ATOM   1775  CG1 VAL   290      -1.057  12.477   2.779  1.00 25.00           C  
ATOM   1776  CG2 VAL   290      -2.993  11.129   3.726  1.00 25.00           C  
ATOM   1777  N   GLN   291      -1.423   8.493   5.513  1.00 25.00           N  
ATOM   1778  CA  GLN   291      -1.869   7.748   6.710  1.00 25.00           C  
ATOM   1779  C   GLN   291      -0.774   7.529   7.777  1.00 25.00           C  
ATOM   1780  O   GLN   291      -1.075   7.536   8.969  1.00 25.00           O  
ATOM   1781  CB  GLN   291      -2.506   6.390   6.316  1.00 25.00           C  
ATOM   1782  CG  GLN   291      -1.526   5.379   5.680  1.00 25.00           C  
ATOM   1783  CD  GLN   291      -2.175   4.099   5.157  1.00 25.00           C  
ATOM   1784  OE1 GLN   291      -3.256   3.696   5.577  1.00 50.00           O  
ATOM   1785  NE2 GLN   291      -1.489   3.429   4.242  1.00 50.00           N  
ATOM   1786  N   ALA   292       0.470   7.311   7.324  1.00 25.00           N  
ATOM   1787  CA  ALA   292       1.621   7.026   8.175  1.00 25.00           C  
ATOM   1788  C   ALA   292       2.074   8.267   8.963  1.00 25.00           C  
ATOM   1789  O   ALA   292       2.435   8.135  10.132  1.00 25.00           O  
ATOM   1790  CB  ALA   292       2.776   6.547   7.282  1.00 50.00           C  
ATOM   1791  N   VAL   293       2.024   9.462   8.345  1.00 99.99           N  
ATOM   1792  CA  VAL   293       2.354  10.736   8.986  1.00 99.99           C  
ATOM   1793  C   VAL   293       1.162  11.281   9.805  1.00 99.99           C  
ATOM   1794  O   VAL   293       1.387  11.802  10.896  1.00 99.99           O  
ATOM   1795  CB  VAL   293       2.858  11.760   7.919  1.00 99.99           C  
ATOM   1796  CG1 VAL   293       1.956  11.944   6.689  1.00 99.99           C  
ATOM   1797  CG2 VAL   293       3.217  13.133   8.516  1.00 99.99           C  
ATOM   1798  N   CYS   294      -0.084  11.155   9.313  0.00 99.99           N  
ATOM   1799  CA  CYS   294      -1.294  11.690   9.942  0.00 99.99           C  
ATOM   1800  C   CYS   294      -2.537  10.904   9.501  0.00 99.99           C  
ATOM   1801  O   CYS   294      -2.710  10.641   8.315  0.00 99.99           O  
ATOM   1802  CB  CYS   294      -1.401  13.204   9.647  0.00 99.99           C  
ATOM   1803  SG  CYS   294      -2.721  13.980  10.622  0.00 99.99           S  
ATOM   1804  N   ASP   295      -3.441  10.592  10.440  0.00 99.99           N  
ATOM   1805  CA  ASP   295      -4.708   9.916  10.169  0.00 99.99           C  
ATOM   1806  C   ASP   295      -5.858  10.908  10.413  0.00 99.99           C  
ATOM   1807  O   ASP   295      -6.484  10.908  11.474  0.00 99.99           O  
ATOM   1808  CB  ASP   295      -4.768   8.626  11.025  0.00 99.99           C  
ATOM   1809  CG  ASP   295      -5.931   7.671  10.715  0.00 99.99           C  
ATOM   1810  OD1 ASP   295      -6.718   7.959   9.786  0.00 99.99           O  
ATOM   1811  OD2 ASP   295      -5.993   6.636  11.413  0.00 99.99           O1-
ATOM   1812  N   CYS   296      -6.110  11.766   9.409  0.00 99.99           N  
ATOM   1813  CA  CYS   296      -7.207  12.732   9.374  0.00 99.99           C  
ATOM   1814  C   CYS   296      -8.496  12.028   8.933  0.00 99.99           C  
ATOM   1815  O   CYS   296      -8.499  11.281   7.954  0.00 99.99           O  
ATOM   1816  CB  CYS   296      -6.889  13.835   8.343  0.00 99.99           C  
ATOM   1817  SG  CYS   296      -5.912  15.144   9.129  0.00 99.99           S  
ATOM   1818  N   ILE   297      -9.564  12.253   9.712  1.00 25.00           N  
ATOM   1819  CA  ILE   297     -10.907  11.671   9.626  1.00 25.00           C  
ATOM   1820  C   ILE   297     -10.904  10.158   9.938  1.00 25.00           C  
ATOM   1821  O   ILE   297      -9.866   9.568  10.237  1.00 25.00           O  
ATOM   1822  CB  ILE   297     -11.751  12.152   8.400  1.00 50.00           C  
ATOM   1823  CG1 ILE   297     -11.503  11.474   7.032  1.00 50.00           C  
ATOM   1824  CG2 ILE   297     -11.723  13.690   8.282  1.00 50.00           C  
ATOM   1825  CD1 ILE   297     -12.677  11.714   6.066  1.00 50.00           C  
ATOM   1826  N   SER   298     -12.094   9.547   9.945  1.00 25.00           N  
ATOM   1827  CA  SER   298     -12.343   8.165  10.358  1.00 25.00           C  
ATOM   1828  C   SER   298     -11.873   7.166   9.268  1.00 25.00           C  
ATOM   1829  O   SER   298     -11.799   7.554   8.098  1.00 25.00           O  
ATOM   1830  CB  SER   298     -13.875   8.094  10.567  1.00 25.00           C  
ATOM   1831  OG  SER   298     -14.329   6.928  11.218  1.00 25.00           O  
ATOM   1832  N   PRO   299     -11.599   5.876   9.595  1.00 25.00           N  
ATOM   1833  CA  PRO   299     -11.260   4.839   8.600  1.00 25.00           C  
ATOM   1834  C   PRO   299     -12.377   4.454   7.609  1.00 25.00           C  
ATOM   1835  O   PRO   299     -12.117   3.659   6.709  1.00 25.00           O  
ATOM   1836  CB  PRO   299     -10.762   3.634   9.412  1.00 50.00           C  
ATOM   1837  CG  PRO   299     -11.403   3.800  10.776  1.00 50.00           C  
ATOM   1838  CD  PRO   299     -11.557   5.310  10.948  1.00 50.00           C  
ATOM   1839  N   GLY   300     -13.569   5.071   7.699  1.00 25.00           N  
ATOM   1840  CA  GLY   300     -14.616   5.011   6.682  1.00 25.00           C  
ATOM   1841  C   GLY   300     -14.217   5.677   5.355  1.00 25.00           C  
ATOM   1842  O   GLY   300     -14.728   5.270   4.311  1.00 25.00           O  
ATOM   1843  N   LEU   301     -13.265   6.636   5.378  1.00 25.00           N  
ATOM   1844  CA  LEU   301     -12.646   7.188   4.172  1.00 25.00           C  
ATOM   1845  C   LEU   301     -11.664   6.176   3.562  1.00 25.00           C  
ATOM   1846  O   LEU   301     -11.600   6.072   2.343  1.00 25.00           O  
ATOM   1847  CB  LEU   301     -11.888   8.501   4.458  1.00 25.00           C  
ATOM   1848  CG  LEU   301     -11.414   9.243   3.171  1.00 25.00           C  
ATOM   1849  CD1 LEU   301     -12.571   9.875   2.374  1.00 50.00           C  
ATOM   1850  CD2 LEU   301     -10.296  10.261   3.442  1.00 50.00           C  
ATOM   1851  N   PHE   302     -10.964   5.365   4.373  1.00 25.00           N  
ATOM   1852  CA  PHE   302     -10.099   4.306   3.832  1.00 25.00           C  
ATOM   1853  C   PHE   302     -10.954   3.273   3.073  1.00 25.00           C  
ATOM   1854  O   PHE   302     -10.699   3.033   1.894  1.00 25.00           O  
ATOM   1855  CB  PHE   302      -9.227   3.668   4.937  1.00 25.00           C  
ATOM   1856  CG  PHE   302      -8.092   2.784   4.435  1.00 25.00           C  
ATOM   1857  CD1 PHE   302      -6.840   3.354   4.111  1.00 25.00           C  
ATOM   1858  CD2 PHE   302      -8.315   1.422   4.135  1.00 25.00           C  
ATOM   1859  CE1 PHE   302      -5.828   2.564   3.582  1.00 25.00           C  
ATOM   1860  CE2 PHE   302      -7.292   0.650   3.598  1.00 25.00           C  
ATOM   1861  CZ  PHE   302      -6.050   1.215   3.337  1.00 25.00           C  
ATOM   1862  N   ASP   303     -12.022   2.787   3.728  1.00 25.00           N  
ATOM   1863  CA  ASP   303     -13.016   1.862   3.169  1.00 25.00           C  
ATOM   1864  C   ASP   303     -13.578   2.320   1.813  1.00 25.00           C  
ATOM   1865  O   ASP   303     -13.440   1.594   0.831  1.00 25.00           O  
ATOM   1866  CB  ASP   303     -14.179   1.522   4.133  1.00 25.00           C  
ATOM   1867  CG  ASP   303     -13.761   1.030   5.521  1.00 25.00           C  
ATOM   1868  OD1 ASP   303     -12.649   0.473   5.639  1.00 25.00           O  
ATOM   1869  OD2 ASP   303     -14.604   1.146   6.433  1.00 25.00           O1-
ATOM   1870  N   VAL   304     -14.154   3.524   1.741  1.00 25.00           N  
ATOM   1871  CA  VAL   304     -14.749   4.042   0.494  1.00 25.00           C  
ATOM   1872  C   VAL   304     -13.734   4.216  -0.654  1.00 25.00           C  
ATOM   1873  O   VAL   304     -14.102   3.996  -1.804  1.00 25.00           O  
ATOM   1874  CB  VAL   304     -15.569   5.338   0.748  1.00 50.00           C  
ATOM   1875  CG1 VAL   304     -14.706   6.557   1.085  1.00 50.00           C  
ATOM   1876  CG2 VAL   304     -16.509   5.688  -0.420  1.00 50.00           C  
ATOM   1877  N   LEU   305     -12.472   4.531  -0.324  1.00 25.00           N  
ATOM   1878  CA  LEU   305     -11.396   4.612  -1.306  1.00 25.00           C  
ATOM   1879  C   LEU   305     -10.895   3.226  -1.754  1.00 25.00           C  
ATOM   1880  O   LEU   305     -10.554   3.091  -2.929  1.00 25.00           O  
ATOM   1881  CB  LEU   305     -10.265   5.538  -0.820  1.00 25.00           C  
ATOM   1882  CG  LEU   305     -10.693   7.008  -0.580  1.00 25.00           C  
ATOM   1883  CD1 LEU   305      -9.483   7.865  -0.160  1.00 25.00           C  
ATOM   1884  CD2 LEU   305     -11.478   7.626  -1.748  1.00 25.00           C  
ATOM   1885  N   THR   306     -10.944   2.200  -0.884  1.00 25.00           N  
ATOM   1886  CA  THR   306     -10.747   0.807  -1.311  1.00 25.00           C  
ATOM   1887  C   THR   306     -11.822   0.383  -2.338  1.00 25.00           C  
ATOM   1888  O   THR   306     -11.473  -0.111  -3.412  1.00 25.00           O  
ATOM   1889  CB  THR   306     -10.694  -0.224  -0.138  1.00 25.00           C  
ATOM   1890  OG1 THR   306     -11.902  -0.497   0.541  1.00 25.00           O  
ATOM   1891  CG2 THR   306      -9.578   0.017   0.888  1.00 25.00           C  
ATOM   1892  N   TRP   307     -13.093   0.706  -2.053  1.00 25.00           N  
ATOM   1893  CA  TRP   307     -14.216   0.454  -2.954  1.00 25.00           C  
ATOM   1894  C   TRP   307     -14.168   1.246  -4.263  1.00 25.00           C  
ATOM   1895  O   TRP   307     -14.622   0.734  -5.283  1.00 25.00           O  
ATOM   1896  CB  TRP   307     -15.565   0.587  -2.220  1.00 25.00           C  
ATOM   1897  CG  TRP   307     -15.785  -0.550  -1.274  1.00 25.00           C  
ATOM   1898  CD1 TRP   307     -15.720  -0.517   0.075  1.00 25.00           C  
ATOM   1899  CD2 TRP   307     -15.935  -1.951  -1.636  1.00 25.00           C  
ATOM   1900  NE1 TRP   307     -15.746  -1.808   0.563  1.00 25.00           N  
ATOM   1901  CE2 TRP   307     -15.839  -2.736  -0.451  1.00 25.00           C  
ATOM   1902  CE3 TRP   307     -16.078  -2.639  -2.861  1.00 25.00           C  
ATOM   1903  CZ2 TRP   307     -15.834  -4.139  -0.485  1.00 25.00           C  
ATOM   1904  CZ3 TRP   307     -16.056  -4.043  -2.909  1.00 25.00           C  
ATOM   1905  CH2 TRP   307     -15.934  -4.797  -1.723  1.00 25.00           C  
ATOM   1906  N   LEU   308     -13.578   2.442  -4.236  1.00 25.00           N  
ATOM   1907  CA  LEU   308     -13.448   3.309  -5.395  1.00 25.00           C  
ATOM   1908  C   LEU   308     -12.364   2.778  -6.359  1.00 25.00           C  
ATOM   1909  O   LEU   308     -12.554   2.844  -7.571  1.00 25.00           O  
ATOM   1910  CB  LEU   308     -13.101   4.707  -4.847  1.00 25.00           C  
ATOM   1911  CG  LEU   308     -13.067   5.837  -5.874  1.00 25.00           C  
ATOM   1912  CD1 LEU   308     -14.421   6.101  -6.549  1.00 25.00           C  
ATOM   1913  CD2 LEU   308     -12.495   7.117  -5.255  1.00 25.00           C  
ATOM   1914  N   GLY   309     -11.290   2.207  -5.788  1.00 25.00           N  
ATOM   1915  CA  GLY   309     -10.247   1.483  -6.511  1.00 25.00           C  
ATOM   1916  C   GLY   309     -10.836   0.187  -7.085  1.00 25.00           C  
ATOM   1917  O   GLY   309     -10.715  -0.052  -8.282  1.00 25.00           O  
ATOM   1918  N   TYR   310     -11.558  -0.603  -6.271  1.00 25.00           N  
ATOM   1919  CA  TYR   310     -12.255  -1.820  -6.714  1.00 25.00           C  
ATOM   1920  C   TYR   310     -13.268  -1.568  -7.858  1.00 25.00           C  
ATOM   1921  O   TYR   310     -13.348  -2.377  -8.777  1.00 25.00           O  
ATOM   1922  CB  TYR   310     -12.963  -2.508  -5.520  1.00 25.00           C  
ATOM   1923  CG  TYR   310     -12.129  -3.154  -4.417  1.00 25.00           C  
ATOM   1924  CD1 TYR   310     -10.908  -3.812  -4.683  1.00 25.00           C  
ATOM   1925  CD2 TYR   310     -12.626  -3.158  -3.096  1.00 25.00           C  
ATOM   1926  CE1 TYR   310     -10.202  -4.444  -3.639  1.00 25.00           C  
ATOM   1927  CE2 TYR   310     -11.938  -3.808  -2.060  1.00 25.00           C  
ATOM   1928  CZ  TYR   310     -10.720  -4.453  -2.327  1.00 25.00           C  
ATOM   1929  OH  TYR   310     -10.053  -5.047  -1.296  1.00 25.00           O  
ATOM   1930  N   CYS   311     -13.979  -0.432  -7.829  1.00 25.00           N  
ATOM   1931  CA  CYS   311     -14.924   0.008  -8.851  1.00 25.00           C  
ATOM   1932  C   CYS   311     -14.262   0.189 -10.224  1.00 25.00           C  
ATOM   1933  O   CYS   311     -14.951  -0.022 -11.213  1.00 25.00           O  
ATOM   1934  CB  CYS   311     -15.625   1.316  -8.430  1.00 25.00           C  
ATOM   1935  SG  CYS   311     -17.000   0.964  -7.301  1.00 25.00           S  
ATOM   1936  N   ASN   312     -12.945   0.492 -10.291  1.00 25.00           N  
ATOM   1937  CA  ASN   312     -12.140   0.593 -11.519  1.00 25.00           C  
ATOM   1938  C   ASN   312     -12.214  -0.674 -12.395  1.00 25.00           C  
ATOM   1939  O   ASN   312     -12.288  -0.569 -13.619  1.00 25.00           O  
ATOM   1940  CB  ASN   312     -10.677   0.958 -11.189  1.00 25.00           C  
ATOM   1941  CG  ASN   312      -9.892   1.431 -12.419  1.00 25.00           C  
ATOM   1942  OD1 ASN   312      -9.040   0.710 -12.930  1.00 25.00           O  
ATOM   1943  ND2 ASN   312     -10.155   2.648 -12.892  1.00 25.00           N  
ATOM   1944  N   SER   313     -12.265  -1.856 -11.760  1.00 25.00           N  
ATOM   1945  CA  SER   313     -12.407  -3.161 -12.403  1.00 25.00           C  
ATOM   1946  C   SER   313     -13.811  -3.400 -13.000  1.00 25.00           C  
ATOM   1947  O   SER   313     -13.985  -4.384 -13.715  1.00 25.00           O  
ATOM   1948  CB  SER   313     -12.117  -4.250 -11.349  1.00 25.00           C  
ATOM   1949  OG  SER   313     -10.748  -4.261 -10.998  1.00 25.00           O  
ATOM   1950  N   THR   314     -14.791  -2.518 -12.726  1.00 25.00           N  
ATOM   1951  CA  THR   314     -16.157  -2.537 -13.258  1.00 25.00           C  
ATOM   1952  C   THR   314     -16.313  -1.478 -14.365  1.00 25.00           C  
ATOM   1953  O   THR   314     -16.991  -1.743 -15.356  1.00 25.00           O  
ATOM   1954  CB  THR   314     -17.163  -2.139 -12.145  1.00 50.00           C  
ATOM   1955  OG1 THR   314     -16.868  -2.780 -10.925  1.00 50.00           O  
ATOM   1956  CG2 THR   314     -18.611  -2.488 -12.502  1.00 50.00           C  
ATOM   1957  N   MET   315     -15.712  -0.281 -14.204  1.00 25.00           N  
ATOM   1958  CA  MET   315     -15.859   0.819 -15.160  1.00 25.00           C  
ATOM   1959  C   MET   315     -14.993   0.631 -16.425  1.00 25.00           C  
ATOM   1960  O   MET   315     -15.432   1.054 -17.492  1.00 25.00           O  
ATOM   1961  CB  MET   315     -15.639   2.205 -14.523  1.00 25.00           C  
ATOM   1962  CG  MET   315     -14.500   2.276 -13.520  1.00 25.00           C  
ATOM   1963  SD  MET   315     -14.008   3.932 -13.009  1.00 25.00           S  
ATOM   1964  CE  MET   315     -15.104   4.120 -11.581  1.00 50.00           C  
ATOM   1965  N   ASN   316     -13.826  -0.048 -16.348  1.00 25.00           N  
ATOM   1966  CA  ASN   316     -13.029  -0.490 -17.511  1.00 25.00           C  
ATOM   1967  C   ASN   316     -13.864  -1.390 -18.444  1.00 25.00           C  
ATOM   1968  O   ASN   316     -14.098  -0.994 -19.581  1.00 25.00           O  
ATOM   1969  CB  ASN   316     -11.693  -1.193 -17.123  1.00 25.00           C  
ATOM   1970  CG  ASN   316     -10.530  -0.271 -16.747  1.00 25.00           C  
ATOM   1971  OD1 ASN   316     -10.128   0.591 -17.523  1.00 25.00           O  
ATOM   1972  ND2 ASN   316      -9.986  -0.446 -15.544  1.00 25.00           N  
ATOM   1973  N   PRO   317     -14.416  -2.534 -17.984  1.00 25.00           N  
ATOM   1974  CA  PRO   317     -15.258  -3.411 -18.807  1.00 25.00           C  
ATOM   1975  C   PRO   317     -16.668  -2.907 -19.186  1.00 25.00           C  
ATOM   1976  O   PRO   317     -17.412  -3.689 -19.771  1.00 25.00           O  
ATOM   1977  CB  PRO   317     -15.317  -4.724 -18.013  1.00 25.00           C  
ATOM   1978  CG  PRO   317     -15.202  -4.295 -16.583  1.00 25.00           C  
ATOM   1979  CD  PRO   317     -14.220  -3.134 -16.662  1.00 25.00           C  
ATOM   1980  N   ILE   318     -17.038  -1.637 -18.939  1.00 25.00           N  
ATOM   1981  CA  ILE   318     -18.236  -1.004 -19.522  1.00 25.00           C  
ATOM   1982  C   ILE   318     -17.851   0.129 -20.485  1.00 25.00           C  
ATOM   1983  O   ILE   318     -18.600   0.394 -21.418  1.00 25.00           O  
ATOM   1984  CB  ILE   318     -19.245  -0.526 -18.445  1.00 25.00           C  
ATOM   1985  CG1 ILE   318     -18.669   0.586 -17.554  1.00 25.00           C  
ATOM   1986  CG2 ILE   318     -19.776  -1.720 -17.627  1.00 25.00           C  
ATOM   1987  CD1 ILE   318     -19.627   1.177 -16.514  1.00 25.00           C  
ATOM   1988  N   ILE   319     -16.677   0.756 -20.320  1.00 25.00           N  
ATOM   1989  CA  ILE   319     -16.150   1.777 -21.224  1.00 25.00           C  
ATOM   1990  C   ILE   319     -15.739   1.163 -22.581  1.00 25.00           C  
ATOM   1991  O   ILE   319     -16.070   1.728 -23.622  1.00 25.00           O  
ATOM   1992  CB  ILE   319     -15.012   2.534 -20.476  1.00 25.00           C  
ATOM   1993  CG1 ILE   319     -15.662   3.589 -19.546  1.00 25.00           C  
ATOM   1994  CG2 ILE   319     -13.985   3.201 -21.403  1.00 25.00           C  
ATOM   1995  CD1 ILE   319     -14.754   4.143 -18.445  1.00 25.00           C  
ATOM   1996  N   TYR   320     -15.077  -0.004 -22.575  1.00 25.00           N  
ATOM   1997  CA  TYR   320     -14.634  -0.737 -23.764  1.00 25.00           C  
ATOM   1998  C   TYR   320     -15.809  -1.262 -24.635  1.00 25.00           C  
ATOM   1999  O   TYR   320     -15.769  -0.997 -25.833  1.00 25.00           O  
ATOM   2000  CB  TYR   320     -13.665  -1.874 -23.364  1.00 25.00           C  
ATOM   2001  CG  TYR   320     -12.268  -1.468 -22.887  1.00 25.00           C  
ATOM   2002  CD1 TYR   320     -12.092  -0.622 -21.773  1.00 25.00           C  
ATOM   2003  CD2 TYR   320     -11.116  -2.002 -23.502  1.00 25.00           C  
ATOM   2004  CE1 TYR   320     -10.826  -0.441 -21.193  1.00 25.00           C  
ATOM   2005  CE2 TYR   320      -9.831  -1.729 -22.984  1.00 25.00           C  
ATOM   2006  CZ  TYR   320      -9.688  -0.977 -21.807  1.00 25.00           C  
ATOM   2007  OH  TYR   320      -8.455  -0.755 -21.266  1.00 25.00           O  
ATOM   2008  N   PRO   321     -16.876  -1.921 -24.114  1.00 25.00           N  
ATOM   2009  CA  PRO   321     -18.060  -2.300 -24.911  1.00 25.00           C  
ATOM   2010  C   PRO   321     -19.034  -1.171 -25.272  1.00 25.00           C  
ATOM   2011  O   PRO   321     -19.869  -1.384 -26.147  1.00 25.00           O  
ATOM   2012  CB  PRO   321     -18.778  -3.379 -24.092  1.00 50.00           C  
ATOM   2013  CG  PRO   321     -18.426  -3.026 -22.668  1.00 50.00           C  
ATOM   2014  CD  PRO   321     -17.000  -2.474 -22.765  1.00 50.00           C  
ATOM   2015  N   LEU   322     -18.940   0.020 -24.665  1.00 25.00           N  
ATOM   2016  CA  LEU   322     -19.724   1.181 -25.095  1.00 25.00           C  
ATOM   2017  C   LEU   322     -19.027   1.931 -26.247  1.00 25.00           C  
ATOM   2018  O   LEU   322     -19.711   2.623 -27.003  1.00 25.00           O  
ATOM   2019  CB  LEU   322     -19.924   2.132 -23.891  1.00 25.00           C  
ATOM   2020  CG  LEU   322     -21.270   1.937 -23.147  1.00 25.00           C  
ATOM   2021  CD1 LEU   322     -21.587   0.492 -22.708  1.00 50.00           C  
ATOM   2022  CD2 LEU   322     -21.368   2.892 -21.949  1.00 50.00           C  
ATOM   2023  N   PHE   323     -17.697   1.787 -26.398  1.00 25.00           N  
ATOM   2024  CA  PHE   323     -16.887   2.566 -27.331  1.00 25.00           C  
ATOM   2025  C   PHE   323     -16.318   1.734 -28.485  1.00 25.00           C  
ATOM   2026  O   PHE   323     -16.428   2.166 -29.632  1.00 25.00           O  
ATOM   2027  CB  PHE   323     -15.745   3.241 -26.555  1.00 25.00           C  
ATOM   2028  CG  PHE   323     -16.137   4.312 -25.542  1.00 25.00           C  
ATOM   2029  CD1 PHE   323     -17.342   5.043 -25.650  1.00 50.00           C  
ATOM   2030  CD2 PHE   323     -15.252   4.611 -24.487  1.00 50.00           C  
ATOM   2031  CE1 PHE   323     -17.671   6.024 -24.697  1.00 50.00           C  
ATOM   2032  CE2 PHE   323     -15.564   5.620 -23.556  1.00 50.00           C  
ATOM   2033  CZ  PHE   323     -16.786   6.307 -23.644  1.00 50.00           C  
ATOM   2034  N   MET   324     -15.737   0.551 -28.224  1.00 25.00           N  
ATOM   2035  CA  MET   324     -15.264  -0.352 -29.273  1.00 25.00           C  
ATOM   2036  C   MET   324     -16.485  -1.105 -29.812  1.00 25.00           C  
ATOM   2037  O   MET   324     -17.216  -1.747 -29.057  1.00 25.00           O  
ATOM   2038  CB  MET   324     -14.236  -1.347 -28.695  1.00 25.00           C  
ATOM   2039  CG  MET   324     -13.516  -2.180 -29.777  1.00 25.00           C  
ATOM   2040  SD  MET   324     -12.478  -1.257 -30.938  1.00 50.00           S  
ATOM   2041  CE  MET   324     -11.030  -0.977 -29.886  1.00 50.00           C  
ATOM   2042  N   ARG   325     -16.705  -0.979 -31.129  1.00 25.00           N  
ATOM   2043  CA  ARG   325     -17.896  -1.454 -31.828  1.00 25.00           C  
ATOM   2044  C   ARG   325     -17.988  -2.982 -31.919  1.00 25.00           C  
ATOM   2045  O   ARG   325     -19.097  -3.501 -32.006  1.00 25.00           O  
ATOM   2046  CB  ARG   325     -17.932  -0.844 -33.246  1.00 25.00           C  
ATOM   2047  CG  ARG   325     -18.123   0.687 -33.265  1.00 25.00           C  
ATOM   2048  CD  ARG   325     -19.507   1.126 -32.761  1.00 25.00           C  
ATOM   2049  NE  ARG   325     -19.675   2.586 -32.809  1.00 50.00           N  
ATOM   2050  CZ  ARG   325     -19.538   3.435 -31.775  1.00 50.00           C  
ATOM   2051  NH1 ARG   325     -19.129   3.018 -30.569  1.00 50.00           N  
ATOM   2052  NH2 ARG   325     -19.812   4.733 -31.952  1.00 50.00           N1+
ATOM   2053  N   ASP   326     -16.862  -3.708 -31.837  1.00 25.00           N  
ATOM   2054  CA  ASP   326     -16.838  -5.174 -31.807  1.00 25.00           C  
ATOM   2055  C   ASP   326     -17.383  -5.720 -30.482  1.00 25.00           C  
ATOM   2056  O   ASP   326     -18.124  -6.702 -30.492  1.00 25.00           O  
ATOM   2057  CB  ASP   326     -15.401  -5.698 -32.034  1.00 25.00           C  
ATOM   2058  CG  ASP   326     -14.746  -5.219 -33.336  1.00 25.00           C  
ATOM   2059  OD1 ASP   326     -15.497  -4.897 -34.285  1.00 25.00           O  
ATOM   2060  OD2 ASP   326     -13.497  -5.191 -33.360  1.00 25.00           O1-
ATOM   2061  N   PHE   327     -17.072  -5.044 -29.365  1.00 25.00           N  
ATOM   2062  CA  PHE   327     -17.565  -5.356 -28.026  1.00 25.00           C  
ATOM   2063  C   PHE   327     -18.981  -4.797 -27.775  1.00 25.00           C  
ATOM   2064  O   PHE   327     -19.679  -5.311 -26.901  1.00 25.00           O  
ATOM   2065  CB  PHE   327     -16.567  -4.789 -26.997  1.00 25.00           C  
ATOM   2066  CG  PHE   327     -15.202  -5.456 -26.955  1.00 25.00           C  
ATOM   2067  CD1 PHE   327     -14.939  -6.511 -26.062  1.00 25.00           C  
ATOM   2068  CD2 PHE   327     -14.174  -5.012 -27.804  1.00 25.00           C  
ATOM   2069  CE1 PHE   327     -13.659  -7.093 -25.988  1.00 25.00           C  
ATOM   2070  CE2 PHE   327     -12.890  -5.588 -27.742  1.00 25.00           C  
ATOM   2071  CZ  PHE   327     -12.630  -6.626 -26.828  1.00 25.00           C  
ATOM   2072  N   LYS   328     -19.435  -3.805 -28.565  1.00 25.00           N  
ATOM   2073  CA  LYS   328     -20.779  -3.227 -28.502  1.00 25.00           C  
ATOM   2074  C   LYS   328     -21.805  -4.117 -29.220  1.00 25.00           C  
ATOM   2075  O   LYS   328     -22.879  -4.359 -28.672  1.00 25.00           O  
ATOM   2076  CB  LYS   328     -20.758  -1.843 -29.191  1.00 25.00           C  
ATOM   2077  CG  LYS   328     -22.051  -1.033 -28.992  1.00 25.00           C  
ATOM   2078  CD  LYS   328     -22.003   0.339 -29.678  1.00 25.00           C  
ATOM   2079  CE  LYS   328     -23.341   1.090 -29.609  1.00 25.00           C  
ATOM   2080  NZ  LYS   328     -23.692   1.455 -28.225  1.00 25.00           N1+
ATOM   2081  N   ARG   329     -21.474  -4.616 -30.424  1.00 25.00           N  
ATOM   2082  CA  ARG   329     -22.325  -5.503 -31.226  1.00 25.00           C  
ATOM   2083  C   ARG   329     -22.456  -6.901 -30.598  1.00 25.00           C  
ATOM   2084  O   ARG   329     -23.461  -7.575 -30.815  1.00 25.00           O  
ATOM   2085  CB  ARG   329     -21.713  -5.654 -32.633  1.00 25.00           C  
ATOM   2086  CG  ARG   329     -21.794  -4.377 -33.490  1.00 25.00           C  
ATOM   2087  CD  ARG   329     -21.164  -4.541 -34.883  1.00 50.00           C  
ATOM   2088  NE  ARG   329     -19.736  -4.910 -34.824  1.00 50.00           N  
ATOM   2089  CZ  ARG   329     -19.219  -6.126 -35.084  1.00 50.00           C  
ATOM   2090  NH1 ARG   329     -20.003  -7.176 -35.368  1.00 50.00           N  
ATOM   2091  NH2 ARG   329     -17.893  -6.310 -35.061  1.00 50.00           N1+
ATOM   2092  N   ALA   330     -21.466  -7.306 -29.791  1.00 25.00           N  
ATOM   2093  CA  ALA   330     -21.430  -8.558 -29.049  1.00 25.00           C  
ATOM   2094  C   ALA   330     -22.295  -8.518 -27.786  1.00 25.00           C  
ATOM   2095  O   ALA   330     -22.935  -9.516 -27.463  1.00 25.00           O  
ATOM   2096  CB  ALA   330     -19.995  -8.744 -28.587  1.00 25.00           C  
ATOM   2097  N   LEU   331     -22.341  -7.362 -27.100  1.00 25.00           N  
ATOM   2098  CA  LEU   331     -23.241  -7.092 -25.978  1.00 25.00           C  
ATOM   2099  C   LEU   331     -24.689  -6.998 -26.484  1.00 25.00           C  
ATOM   2100  O   LEU   331     -25.601  -7.496 -25.824  1.00 25.00           O  
ATOM   2101  CB  LEU   331     -22.798  -5.772 -25.305  1.00 25.00           C  
ATOM   2102  CG  LEU   331     -23.546  -5.395 -24.001  1.00 25.00           C  
ATOM   2103  CD1 LEU   331     -22.607  -4.650 -23.039  1.00 25.00           C  
ATOM   2104  CD2 LEU   331     -24.802  -4.536 -24.245  1.00 25.00           C  
ATOM   2105  N   GLY   332     -24.883  -6.413 -27.680  1.00 25.00           N  
ATOM   2106  CA  GLY   332     -26.161  -6.317 -28.372  1.00 25.00           C  
ATOM   2107  C   GLY   332     -26.726  -7.679 -28.789  1.00 25.00           C  
ATOM   2108  O   GLY   332     -27.934  -7.892 -28.708  1.00 25.00           O  
ATOM   2109  N   ARG   333     -25.843  -8.620 -29.163  1.00 25.00           N  
ATOM   2110  CA  ARG   333     -26.179 -10.004 -29.480  1.00 25.00           C  
ATOM   2111  C   ARG   333     -26.481 -10.821 -28.206  1.00 25.00           C  
ATOM   2112  O   ARG   333     -27.348 -11.693 -28.246  1.00 25.00           O  
ATOM   2113  CB  ARG   333     -24.978 -10.619 -30.239  1.00 25.00           C  
ATOM   2114  CG  ARG   333     -25.178 -12.058 -30.754  1.00 25.00           C  
ATOM   2115  CD  ARG   333     -26.283 -12.155 -31.815  1.00 25.00           C  
ATOM   2116  NE  ARG   333     -26.452 -13.530 -32.299  1.00 25.00           N  
ATOM   2117  CZ  ARG   333     -27.326 -13.909 -33.246  1.00 25.00           C  
ATOM   2118  NH1 ARG   333     -28.123 -13.018 -33.855  1.00 50.00           N  
ATOM   2119  NH2 ARG   333     -27.405 -15.201 -33.588  1.00 50.00           N1+
ATOM   2120  N   PHE   334     -25.792 -10.526 -27.087  1.00 25.00           N  
ATOM   2121  CA  PHE   334     -25.919 -11.214 -25.798  1.00 25.00           C  
ATOM   2122  C   PHE   334     -27.229 -10.879 -25.057  1.00 25.00           C  
ATOM   2123  O   PHE   334     -27.700 -11.709 -24.280  1.00 25.00           O  
ATOM   2124  CB  PHE   334     -24.714 -10.825 -24.908  1.00 25.00           C  
ATOM   2125  CG  PHE   334     -24.698 -11.487 -23.539  1.00 25.00           C  
ATOM   2126  CD1 PHE   334     -24.320 -12.839 -23.413  1.00 25.00           C  
ATOM   2127  CD2 PHE   334     -25.118 -10.771 -22.398  1.00 25.00           C  
ATOM   2128  CE1 PHE   334     -24.386 -13.477 -22.159  1.00 50.00           C  
ATOM   2129  CE2 PHE   334     -25.197 -11.411 -21.148  1.00 50.00           C  
ATOM   2130  CZ  PHE   334     -24.833 -12.766 -21.029  1.00 50.00           C  
ATOM   2131  N   LEU   335     -27.829  -9.703 -25.306  1.00 25.00           N  
ATOM   2132  CA  LEU   335     -29.106  -9.260 -24.738  1.00 25.00           C  
ATOM   2133  C   LEU   335     -30.119  -9.042 -25.882  1.00 25.00           C  
ATOM   2134  O   LEU   335     -30.620  -7.924 -25.984  1.00 25.00           O  
ATOM   2135  CB  LEU   335     -28.878  -7.930 -23.963  1.00 25.00           C  
ATOM   2136  CG  LEU   335     -27.876  -7.963 -22.797  1.00 25.00           C  
ATOM   2137  CD1 LEU   335     -27.660  -6.546 -22.242  1.00 50.00           C  
ATOM   2138  CD2 LEU   335     -28.314  -8.920 -21.678  1.00 50.00           C  
ATOM   2139  N   PRO   336     -30.409 -10.048 -26.751  1.00 25.00           N  
ATOM   2140  CA  PRO   336     -30.865  -9.923 -28.153  1.00 25.00           C  
ATOM   2141  C   PRO   336     -31.612  -8.644 -28.568  1.00 25.00           C  
ATOM   2142  O   PRO   336     -32.842  -8.613 -28.597  1.00 25.00           O  
ATOM   2143  CB  PRO   336     -31.623 -11.222 -28.444  1.00 50.00           C  
ATOM   2144  CG  PRO   336     -30.872 -12.246 -27.616  1.00 50.00           C  
ATOM   2145  CD  PRO   336     -30.438 -11.467 -26.373  1.00 50.00           C  
ATOM   2146  N   CYS   337     -30.835  -7.585 -28.853  1.00 25.00           N  
ATOM   2147  CA  CYS   337     -31.297  -6.233 -29.138  1.00 25.00           C  
ATOM   2148  C   CYS   337     -30.632  -5.721 -30.429  1.00 25.00           C  
ATOM   2149  O   CYS   337     -29.407  -5.579 -30.455  1.00 25.00           O  
ATOM   2150  CB  CYS   337     -31.163  -5.300 -27.909  1.00 25.00           C  
ATOM   2151  SG  CYS   337     -29.461  -5.030 -27.333  1.00 25.00           S  
ATOM   2152  N   PRO   338     -31.406  -5.456 -31.507  1.00 25.00           N  
ATOM   2153  CA  PRO   338     -30.888  -4.901 -32.762  1.00 25.00           C  
ATOM   2154  C   PRO   338     -30.694  -3.376 -32.651  1.00 25.00           C  
ATOM   2155  O   PRO   338     -31.672  -2.682 -32.293  1.00 25.00           O  
ATOM   2156  CB  PRO   338     -31.955  -5.259 -33.807  1.00 50.00           C  
ATOM   2157  CG  PRO   338     -33.259  -5.313 -33.027  1.00 50.00           C  
ATOM   2158  CD  PRO   338     -32.838  -5.760 -31.628  1.00 50.00           C  
ATOM   2159  OXT PRO   338     -29.558  -2.929 -32.924  1.00 99.99           O1-
CONECT  611 1234
CONECT 1234  611
ENDMDL
END   
