# Supplementary material for: Multifunctional Arylsulfone and Arylsulfonamide-Based Ligands with Prominent Mood-Modulating Activity and Benign Safety Profile, Targeting Neuropsychiatric Symptoms of Dementia
Source: J Med Chem. 2021 Aug 26;64(17):12603–29. doi: 10.1021/acs.jmedchem.1c00497 (PMC8436213; doi:10.1021/acs.jmedchem.1c00497)
Supplement: Supplementary file 4 — jm1c00497_si_004.pdb [file jm1c00497_si_004.pdb]

REMARK   4      COMPLIES WITH FORMAT V. 3.0, 1-DEC-2006
REMARK 888
REMARK 888 WRITTEN BY MAESTRO (A PRODUCT OF SCHRODINGER, LLC)
TITLE     Displayed atoms
MODEL        1
ATOM      1  N   GLY    77     -30.041   0.697  11.933  1.00 25.00           N1+
ATOM      2  CA  GLY    77     -28.806   0.146  12.517  1.00 25.00           C  
ATOM      3  C   GLY    77     -28.404  -1.169  11.855  1.00 25.00           C  
ATOM      4  O   GLY    77     -27.396  -1.224  11.156  1.00 25.00           O  
ATOM      5  N   ARG    78     -29.205  -2.222  12.074  1.00 25.00           N  
ATOM      6  CA  ARG    78     -28.978  -3.573  11.559  1.00 25.00           C  
ATOM      7  C   ARG    78     -29.590  -3.786  10.173  1.00 25.00           C  
ATOM      8  O   ARG    78     -29.006  -4.488   9.356  1.00 25.00           O  
ATOM      9  CB  ARG    78     -29.537  -4.611  12.533  1.00 25.00           C  
ATOM     10  CG  ARG    78     -28.763  -4.657  13.857  1.00 25.00           C  
ATOM     11  CD  ARG    78     -29.313  -5.728  14.804  1.00 25.00           C  
ATOM     12  NE  ARG    78     -29.108  -7.072  14.247  1.00 50.00           N  
ATOM     13  CZ  ARG    78     -27.992  -7.810  14.362  1.00 50.00           C  
ATOM     14  NH1 ARG    78     -26.924  -7.361  15.037  1.00 50.00           N  
ATOM     15  NH2 ARG    78     -27.945  -9.017  13.786  1.00 50.00           N1+
ATOM     16  N   VAL    79     -30.761  -3.188   9.898  1.00 25.00           N  
ATOM     17  CA  VAL    79     -31.418  -3.202   8.584  1.00 25.00           C  
ATOM     18  C   VAL    79     -30.540  -2.531   7.520  1.00 25.00           C  
ATOM     19  O   VAL    79     -30.533  -2.976   6.372  1.00 25.00           O  
ATOM     20  CB  VAL    79     -32.825  -2.563   8.660  1.00 25.00           C  
ATOM     21  CG1 VAL    79     -33.533  -2.507   7.290  1.00 25.00           C  
ATOM     22  CG2 VAL    79     -33.721  -3.315   9.659  1.00 25.00           C  
ATOM     23  N   GLU    80     -29.771  -1.505   7.940  1.00 25.00           N  
ATOM     24  CA  GLU    80     -28.687  -0.880   7.194  1.00 25.00           C  
ATOM     25  C   GLU    80     -27.712  -1.924   6.630  1.00 25.00           C  
ATOM     26  O   GLU    80     -27.329  -1.779   5.481  1.00 25.00           O  
ATOM     27  CB  GLU    80     -27.997   0.231   8.009  1.00 25.00           C  
ATOM     28  CG  GLU    80     -26.967   1.077   7.217  1.00 25.00           C  
ATOM     29  CD  GLU    80     -25.616   0.391   6.971  1.00 50.00           C  
ATOM     30  OE1 GLU    80     -25.221  -0.437   7.821  1.00 50.00           O  
ATOM     31  OE2 GLU    80     -25.017   0.679   5.914  1.00 50.00           O1-
ATOM     32  N   LYS    81     -27.340  -2.949   7.419  1.00 25.00           N  
ATOM     33  CA  LYS    81     -26.423  -4.043   7.079  1.00 25.00           C  
ATOM     34  C   LYS    81     -26.876  -4.887   5.887  1.00 25.00           C  
ATOM     35  O   LYS    81     -26.059  -5.249   5.046  1.00 25.00           O  
ATOM     36  CB  LYS    81     -26.137  -4.951   8.279  1.00 50.00           C  
ATOM     37  CG  LYS    81     -25.625  -4.179   9.502  1.00 50.00           C  
ATOM     38  CD  LYS    81     -24.303  -3.447   9.270  1.00 50.00           C  
ATOM     39  CE  LYS    81     -23.161  -4.399   8.983  1.00 50.00           C  
ATOM     40  NZ  LYS    81     -21.907  -3.639   8.963  1.00 50.00           N1+
ATOM     41  N   VAL    82     -28.176  -5.197   5.815  1.00 25.00           N  
ATOM     42  CA  VAL    82     -28.782  -5.942   4.716  1.00 25.00           C  
ATOM     43  C   VAL    82     -28.757  -5.110   3.427  1.00 25.00           C  
ATOM     44  O   VAL    82     -28.323  -5.619   2.395  1.00 25.00           O  
ATOM     45  CB  VAL    82     -30.209  -6.401   5.092  1.00 25.00           C  
ATOM     46  CG1 VAL    82     -30.906  -7.151   3.940  1.00 25.00           C  
ATOM     47  CG2 VAL    82     -30.198  -7.288   6.350  1.00 25.00           C  
ATOM     48  N   VAL    83     -29.201  -3.841   3.493  1.00 25.00           N  
ATOM     49  CA  VAL    83     -29.181  -2.898   2.371  1.00 25.00           C  
ATOM     50  C   VAL    83     -27.759  -2.621   1.858  1.00 25.00           C  
ATOM     51  O   VAL    83     -27.563  -2.633   0.649  1.00 25.00           O  
ATOM     52  CB  VAL    83     -30.027  -1.625   2.639  1.00 50.00           C  
ATOM     53  CG1 VAL    83     -29.549  -0.790   3.814  1.00 50.00           C  
ATOM     54  CG2 VAL    83     -30.144  -0.711   1.412  1.00 50.00           C  
ATOM     55  N   ILE    84     -26.766  -2.440   2.747  1.00 25.00           N  
ATOM     56  CA  ILE    84     -25.345  -2.334   2.393  1.00 25.00           C  
ATOM     57  C   ILE    84     -24.770  -3.680   1.880  1.00 25.00           C  
ATOM     58  O   ILE    84     -23.855  -3.706   1.066  1.00 25.00           O  
ATOM     59  CB  ILE    84     -24.494  -1.692   3.513  1.00 25.00           C  
ATOM     60  CG1 ILE    84     -23.051  -1.358   3.086  1.00 25.00           C  
ATOM     61  CG2 ILE    84     -24.457  -2.598   4.716  1.00 50.00           C  
ATOM     62  CD1 ILE    84     -22.220  -0.641   4.156  1.00 25.00           C  
ATOM     63  N   GLY    85     -25.299  -4.813   2.357  1.00 25.00           N  
ATOM     64  CA  GLY    85     -24.959  -6.155   1.903  1.00 25.00           C  
ATOM     65  C   GLY    85     -25.354  -6.359   0.447  1.00 25.00           C  
ATOM     66  O   GLY    85     -24.519  -6.733  -0.371  1.00 25.00           O  
ATOM     67  N   SER    86     -26.624  -6.062   0.139  1.00 25.00           N  
ATOM     68  CA  SER    86     -27.238  -6.109  -1.181  1.00 25.00           C  
ATOM     69  C   SER    86     -26.514  -5.223  -2.203  1.00 25.00           C  
ATOM     70  O   SER    86     -26.261  -5.690  -3.308  1.00 25.00           O  
ATOM     71  CB  SER    86     -28.726  -5.740  -1.083  1.00 50.00           C  
ATOM     72  OG  SER    86     -29.426  -6.730  -0.358  1.00 50.00           O  
ATOM     73  N   ILE    87     -26.138  -3.980  -1.841  1.00 25.00           N  
ATOM     74  CA  ILE    87     -25.369  -3.081  -2.715  1.00 25.00           C  
ATOM     75  C   ILE    87     -23.975  -3.649  -3.028  1.00 25.00           C  
ATOM     76  O   ILE    87     -23.604  -3.696  -4.194  1.00 25.00           O  
ATOM     77  CB  ILE    87     -25.315  -1.607  -2.220  1.00 25.00           C  
ATOM     78  CG1 ILE    87     -24.475  -1.444  -0.956  1.00 25.00           C  
ATOM     79  CG2 ILE    87     -26.715  -0.985  -2.089  1.00 25.00           C  
ATOM     80  CD1 ILE    87     -24.352  -0.039  -0.368  1.00 50.00           C  
ATOM     81  N   LEU    88     -23.236  -4.123  -2.008  1.00 25.00           N  
ATOM     82  CA  LEU    88     -21.925  -4.766  -2.121  1.00 25.00           C  
ATOM     83  C   LEU    88     -21.982  -6.046  -2.967  1.00 25.00           C  
ATOM     84  O   LEU    88     -21.089  -6.282  -3.775  1.00 25.00           O  
ATOM     85  CB  LEU    88     -21.304  -4.994  -0.723  1.00 25.00           C  
ATOM     86  CG  LEU    88     -20.435  -3.829  -0.179  1.00 25.00           C  
ATOM     87  CD1 LEU    88     -21.089  -2.445  -0.212  1.00 50.00           C  
ATOM     88  CD2 LEU    88     -19.989  -4.078   1.265  1.00 50.00           C  
ATOM     89  N   THR    89     -23.061  -6.832  -2.827  1.00 25.00           N  
ATOM     90  CA  THR    89     -23.366  -8.019  -3.629  1.00 25.00           C  
ATOM     91  C   THR    89     -23.585  -7.657  -5.107  1.00 25.00           C  
ATOM     92  O   THR    89     -23.099  -8.363  -5.986  1.00 25.00           O  
ATOM     93  CB  THR    89     -24.582  -8.776  -3.048  1.00 50.00           C  
ATOM     94  OG1 THR    89     -24.261  -9.238  -1.752  1.00 50.00           O  
ATOM     95  CG2 THR    89     -24.987 -10.016  -3.866  1.00 50.00           C  
ATOM     96  N   LEU    90     -24.301  -6.558  -5.386  1.00 25.00           N  
ATOM     97  CA  LEU    90     -24.493  -6.029  -6.733  1.00 25.00           C  
ATOM     98  C   LEU    90     -23.190  -5.516  -7.350  1.00 25.00           C  
ATOM     99  O   LEU    90     -22.991  -5.703  -8.546  1.00 25.00           O  
ATOM    100  CB  LEU    90     -25.585  -4.949  -6.763  1.00 25.00           C  
ATOM    101  CG  LEU    90     -27.004  -5.475  -6.477  1.00 25.00           C  
ATOM    102  CD1 LEU    90     -27.974  -4.299  -6.304  1.00 25.00           C  
ATOM    103  CD2 LEU    90     -27.508  -6.455  -7.546  1.00 25.00           C  
ATOM    104  N   ILE    91     -22.293  -4.922  -6.540  1.00 25.00           N  
ATOM    105  CA  ILE    91     -20.937  -4.532  -6.936  1.00 25.00           C  
ATOM    106  C   ILE    91     -20.141  -5.771  -7.385  1.00 25.00           C  
ATOM    107  O   ILE    91     -19.558  -5.758  -8.466  1.00 25.00           O  
ATOM    108  CB  ILE    91     -20.210  -3.712  -5.827  1.00 25.00           C  
ATOM    109  CG1 ILE    91     -20.923  -2.369  -5.556  1.00 25.00           C  
ATOM    110  CG2 ILE    91     -18.724  -3.432  -6.155  1.00 25.00           C  
ATOM    111  CD1 ILE    91     -20.435  -1.630  -4.301  1.00 25.00           C  
ATOM    112  N   THR    92     -20.151  -6.850  -6.584  1.00 25.00           N  
ATOM    113  CA  THR    92     -19.516  -8.127  -6.918  1.00 25.00           C  
ATOM    114  C   THR    92     -20.038  -8.729  -8.220  1.00 25.00           C  
ATOM    115  O   THR    92     -19.236  -9.063  -9.090  1.00 25.00           O  
ATOM    116  CB  THR    92     -19.488  -9.117  -5.733  1.00 25.00           C  
ATOM    117  OG1 THR    92     -20.738  -9.734  -5.516  1.00 25.00           O  
ATOM    118  CG2 THR    92     -18.970  -8.542  -4.406  1.00 25.00           C  
ATOM    119  N   LEU    93     -21.371  -8.780  -8.364  1.00 25.00           N  
ATOM    120  CA  LEU    93     -22.086  -9.248  -9.542  1.00 25.00           C  
ATOM    121  C   LEU    93     -21.736  -8.451 -10.804  1.00 25.00           C  
ATOM    122  O   LEU    93     -21.515  -9.039 -11.858  1.00 25.00           O  
ATOM    123  CB  LEU    93     -23.599  -9.266  -9.289  1.00 25.00           C  
ATOM    124  CG  LEU    93     -24.421  -9.889 -10.440  1.00 25.00           C  
ATOM    125  CD1 LEU    93     -24.036 -11.352 -10.720  1.00 25.00           C  
ATOM    126  CD2 LEU    93     -25.919  -9.765 -10.150  1.00 25.00           C  
ATOM    127  N   LEU    94     -21.683  -7.119 -10.695  1.00 25.00           N  
ATOM    128  CA  LEU    94     -21.365  -6.208 -11.786  1.00 25.00           C  
ATOM    129  C   LEU    94     -19.927  -6.419 -12.288  1.00 25.00           C  
ATOM    130  O   LEU    94     -19.710  -6.442 -13.500  1.00 25.00           O  
ATOM    131  CB  LEU    94     -21.685  -4.767 -11.344  1.00 50.00           C  
ATOM    132  CG  LEU    94     -21.787  -3.706 -12.467  1.00 50.00           C  
ATOM    133  CD1 LEU    94     -22.376  -2.381 -11.948  1.00 50.00           C  
ATOM    134  CD2 LEU    94     -20.493  -3.465 -13.257  1.00 50.00           C  
ATOM    135  N   THR    95     -18.960  -6.615 -11.374  1.00 25.00           N  
ATOM    136  CA  THR    95     -17.554  -6.851 -11.712  1.00 25.00           C  
ATOM    137  C   THR    95     -17.404  -8.182 -12.440  1.00 25.00           C  
ATOM    138  O   THR    95     -16.855  -8.211 -13.536  1.00 25.00           O  
ATOM    139  CB  THR    95     -16.646  -6.934 -10.479  1.00 25.00           C  
ATOM    140  OG1 THR    95     -16.993  -5.989  -9.533  1.00 25.00           O  
ATOM    141  CG2 THR    95     -15.170  -6.716 -10.851  1.00 25.00           C  
ATOM    142  N   ILE    96     -17.882  -9.278 -11.819  1.00 25.00           N  
ATOM    143  CA  ILE    96     -17.790 -10.633 -12.359  1.00 25.00           C  
ATOM    144  C   ILE    96     -18.448 -10.730 -13.738  1.00 25.00           C  
ATOM    145  O   ILE    96     -17.823 -11.246 -14.654  1.00 25.00           O  
ATOM    146  CB  ILE    96     -18.325 -11.734 -11.397  1.00 25.00           C  
ATOM    147  CG1 ILE    96     -19.833 -11.638 -11.118  1.00 25.00           C  
ATOM    148  CG2 ILE    96     -17.517 -11.863 -10.100  1.00 25.00           C  
ATOM    149  CD1 ILE    96     -20.385 -12.662 -10.123  1.00 50.00           C  
ATOM    150  N   ALA    97     -19.677 -10.202 -13.878  1.00 25.00           N  
ATOM    151  CA  ALA    97     -20.502 -10.267 -15.078  1.00 25.00           C  
ATOM    152  C   ALA    97     -19.854  -9.532 -16.248  1.00 25.00           C  
ATOM    153  O   ALA    97     -19.630 -10.136 -17.293  1.00 25.00           O  
ATOM    154  CB  ALA    97     -21.906  -9.710 -14.795  1.00 50.00           C  
ATOM    155  N   GLY    98     -19.530  -8.245 -16.043  1.00 25.00           N  
ATOM    156  CA  GLY    98     -18.882  -7.361 -17.003  1.00 25.00           C  
ATOM    157  C   GLY    98     -17.541  -7.896 -17.509  1.00 25.00           C  
ATOM    158  O   GLY    98     -17.329  -7.969 -18.714  1.00 25.00           O  
ATOM    159  N   ASN    99     -16.637  -8.273 -16.593  1.00 25.00           N  
ATOM    160  CA  ASN    99     -15.307  -8.798 -16.915  1.00 25.00           C  
ATOM    161  C   ASN    99     -15.357 -10.186 -17.554  1.00 25.00           C  
ATOM    162  O   ASN    99     -14.612 -10.424 -18.501  1.00 25.00           O  
ATOM    163  CB  ASN    99     -14.385  -8.783 -15.688  1.00 25.00           C  
ATOM    164  CG  ASN    99     -13.992  -7.353 -15.329  1.00 25.00           C  
ATOM    165  OD1 ASN    99     -13.158  -6.745 -15.991  1.00 25.00           O  
ATOM    166  ND2 ASN    99     -14.614  -6.799 -14.296  1.00 25.00           N  
ATOM    167  N   CYS   100     -16.265 -11.067 -17.089  1.00 25.00           N  
ATOM    168  CA  CYS   100     -16.620 -12.329 -17.745  1.00 25.00           C  
ATOM    169  C   CYS   100     -17.049 -12.076 -19.199  1.00 25.00           C  
ATOM    170  O   CYS   100     -16.526 -12.698 -20.110  1.00 25.00           O  
ATOM    171  CB  CYS   100     -17.675 -13.125 -16.955  1.00 50.00           C  
ATOM    172  SG  CYS   100     -17.978 -14.759 -17.694  1.00 50.00           S  
ATOM    173  N   LEU   101     -17.936 -11.102 -19.432  1.00 25.00           N  
ATOM    174  CA  LEU   101     -18.382 -10.697 -20.760  1.00 25.00           C  
ATOM    175  C   LEU   101     -17.239 -10.244 -21.685  1.00 25.00           C  
ATOM    176  O   LEU   101     -17.220 -10.646 -22.847  1.00 25.00           O  
ATOM    177  CB  LEU   101     -19.496  -9.645 -20.639  1.00 25.00           C  
ATOM    178  CG  LEU   101     -20.162  -9.254 -21.970  1.00 25.00           C  
ATOM    179  CD1 LEU   101     -20.889 -10.443 -22.617  1.00 25.00           C  
ATOM    180  CD2 LEU   101     -21.117  -8.075 -21.752  1.00 25.00           C  
ATOM    181  N   VAL   102     -16.285  -9.448 -21.170  1.00 25.00           N  
ATOM    182  CA  VAL   102     -15.101  -8.978 -21.894  1.00 25.00           C  
ATOM    183  C   VAL   102     -14.196 -10.145 -22.314  1.00 25.00           C  
ATOM    184  O   VAL   102     -13.833 -10.206 -23.486  1.00 25.00           O  
ATOM    185  CB  VAL   102     -14.334  -7.899 -21.087  1.00 25.00           C  
ATOM    186  CG1 VAL   102     -12.984  -7.504 -21.722  1.00 25.00           C  
ATOM    187  CG2 VAL   102     -15.173  -6.621 -20.917  1.00 25.00           C  
ATOM    188  N   VAL   103     -13.844 -11.050 -21.378  1.00 25.00           N  
ATOM    189  CA  VAL   103     -12.998 -12.224 -21.632  1.00 25.00           C  
ATOM    190  C   VAL   103     -13.626 -13.190 -22.645  1.00 25.00           C  
ATOM    191  O   VAL   103     -12.918 -13.711 -23.502  1.00 25.00           O  
ATOM    192  CB  VAL   103     -12.546 -12.963 -20.346  1.00 25.00           C  
ATOM    193  CG1 VAL   103     -11.758 -12.053 -19.391  1.00 25.00           C  
ATOM    194  CG2 VAL   103     -13.657 -13.686 -19.584  1.00 25.00           C  
ATOM    195  N   ILE   104     -14.949 -13.402 -22.557  1.00 25.00           N  
ATOM    196  CA  ILE   104     -15.724 -14.232 -23.473  1.00 25.00           C  
ATOM    197  C   ILE   104     -15.732 -13.632 -24.881  1.00 25.00           C  
ATOM    198  O   ILE   104     -15.502 -14.356 -25.845  1.00 25.00           O  
ATOM    199  CB  ILE   104     -17.139 -14.539 -22.928  1.00 50.00           C  
ATOM    200  CG1 ILE   104     -17.104 -15.334 -21.599  1.00 50.00           C  
ATOM    201  CG2 ILE   104     -18.024 -15.283 -23.953  1.00 50.00           C  
ATOM    202  CD1 ILE   104     -16.479 -16.729 -21.655  1.00 50.00           C  
ATOM    203  N   SER   105     -15.982 -12.319 -24.991  1.00 25.00           N  
ATOM    204  CA  SER   105     -16.055 -11.587 -26.250  1.00 25.00           C  
ATOM    205  C   SER   105     -14.751 -11.696 -27.036  1.00 25.00           C  
ATOM    206  O   SER   105     -14.775 -12.230 -28.135  1.00 25.00           O  
ATOM    207  CB  SER   105     -16.453 -10.125 -26.009  1.00 50.00           C  
ATOM    208  OG  SER   105     -17.802 -10.069 -25.597  1.00 50.00           O  
ATOM    209  N   VAL   106     -13.621 -11.283 -26.443  1.00 25.00           N  
ATOM    210  CA  VAL   106     -12.277 -11.390 -27.011  1.00 25.00           C  
ATOM    211  C   VAL   106     -11.910 -12.829 -27.400  1.00 25.00           C  
ATOM    212  O   VAL   106     -11.560 -13.034 -28.554  1.00 25.00           O  
ATOM    213  CB  VAL   106     -11.231 -10.728 -26.087  1.00 25.00           C  
ATOM    214  CG1 VAL   106     -11.483  -9.221 -25.920  1.00 25.00           C  
ATOM    215  CG2 VAL   106     -11.181 -11.421 -24.729  1.00 25.00           C  
ATOM    216  N   CYS   107     -12.053 -13.814 -26.490  1.00 25.00           N  
ATOM    217  CA  CYS   107     -11.722 -15.226 -26.716  1.00 25.00           C  
ATOM    218  C   CYS   107     -12.546 -15.898 -27.828  1.00 25.00           C  
ATOM    219  O   CYS   107     -12.042 -16.801 -28.495  1.00 25.00           O  
ATOM    220  CB  CYS   107     -11.723 -16.033 -25.397  1.00 50.00           C  
ATOM    221  SG  CYS   107     -13.375 -16.529 -24.830  1.00 50.00           S  
ATOM    222  N   PHE   108     -13.802 -15.462 -28.006  1.00 25.00           N  
ATOM    223  CA  PHE   108     -14.762 -16.033 -28.939  1.00 25.00           C  
ATOM    224  C   PHE   108     -14.631 -15.436 -30.344  1.00 25.00           C  
ATOM    225  O   PHE   108     -14.593 -16.194 -31.313  1.00 25.00           O  
ATOM    226  CB  PHE   108     -16.190 -15.872 -28.390  1.00 25.00           C  
ATOM    227  CG  PHE   108     -17.249 -16.495 -29.275  1.00 25.00           C  
ATOM    228  CD1 PHE   108     -17.456 -17.888 -29.245  1.00 50.00           C  
ATOM    229  CD2 PHE   108     -17.978 -15.692 -30.176  1.00 50.00           C  
ATOM    230  CE1 PHE   108     -18.397 -18.477 -30.110  1.00 50.00           C  
ATOM    231  CE2 PHE   108     -18.915 -16.282 -31.044  1.00 50.00           C  
ATOM    232  CZ  PHE   108     -19.125 -17.674 -31.009  1.00 50.00           C  
ATOM    233  N   VAL   109     -14.615 -14.099 -30.468  1.00 25.00           N  
ATOM    234  CA  VAL   109     -14.631 -13.427 -31.763  1.00 25.00           C  
ATOM    235  C   VAL   109     -13.199 -13.126 -32.218  1.00 25.00           C  
ATOM    236  O   VAL   109     -12.485 -12.330 -31.610  1.00 25.00           O  
ATOM    237  CB  VAL   109     -15.575 -12.201 -31.745  1.00 50.00           C  
ATOM    238  CG1 VAL   109     -15.026 -11.001 -31.005  1.00 50.00           C  
ATOM    239  CG2 VAL   109     -15.929 -11.728 -33.162  1.00 50.00           C  
ATOM    240  N   LYS   110     -12.813 -13.763 -33.331  1.00 25.00           N  
ATOM    241  CA  LYS   110     -11.556 -13.589 -34.054  1.00 25.00           C  
ATOM    242  C   LYS   110     -11.258 -12.125 -34.423  1.00 25.00           C  
ATOM    243  O   LYS   110     -10.101 -11.713 -34.401  1.00 25.00           O  
ATOM    244  CB  LYS   110     -11.591 -14.482 -35.297  1.00 25.00           C  
ATOM    245  CG  LYS   110     -10.281 -14.494 -36.107  1.00 25.00           C  
ATOM    246  CD  LYS   110     -10.379 -15.360 -37.366  1.00 25.00           C  
ATOM    247  CE  LYS   110     -11.354 -14.789 -38.409  1.00 50.00           C  
ATOM    248  NZ  LYS   110     -11.404 -15.638 -39.608  1.00 50.00           N1+
ATOM    249  N   LYS   111     -12.303 -11.345 -34.747  1.00 25.00           N  
ATOM    250  CA  LYS   111     -12.249  -9.907 -35.006  1.00 25.00           C  
ATOM    251  C   LYS   111     -11.619  -9.112 -33.848  1.00 25.00           C  
ATOM    252  O   LYS   111     -10.835  -8.197 -34.095  1.00 25.00           O  
ATOM    253  CB  LYS   111     -13.663  -9.397 -35.318  1.00 25.00           C  
ATOM    254  CG  LYS   111     -13.723  -7.914 -35.728  1.00 25.00           C  
ATOM    255  CD  LYS   111     -15.148  -7.419 -35.992  1.00 25.00           C  
ATOM    256  CE  LYS   111     -16.066  -7.559 -34.769  1.00 25.00           C  
ATOM    257  NZ  LYS   111     -17.352  -6.884 -34.986  1.00 25.00           N1+
ATOM    258  N   LEU   112     -11.952  -9.475 -32.598  1.00 25.00           N  
ATOM    259  CA  LEU   112     -11.403  -8.873 -31.385  1.00 25.00           C  
ATOM    260  C   LEU   112     -10.108  -9.557 -30.920  1.00 25.00           C  
ATOM    261  O   LEU   112      -9.629  -9.248 -29.833  1.00 25.00           O  
ATOM    262  CB  LEU   112     -12.447  -8.919 -30.246  1.00 25.00           C  
ATOM    263  CG  LEU   112     -13.726  -8.087 -30.468  1.00 25.00           C  
ATOM    264  CD1 LEU   112     -14.667  -8.202 -29.256  1.00 25.00           C  
ATOM    265  CD2 LEU   112     -13.401  -6.623 -30.743  1.00 25.00           C  
ATOM    266  N   ARG   113      -9.498 -10.453 -31.708  1.00 25.00           N  
ATOM    267  CA  ARG   113      -8.222 -11.070 -31.357  1.00 25.00           C  
ATOM    268  C   ARG   113      -7.058 -10.232 -31.890  1.00 25.00           C  
ATOM    269  O   ARG   113      -6.373 -10.637 -32.827  1.00 25.00           O  
ATOM    270  CB  ARG   113      -8.157 -12.532 -31.827  1.00 25.00           C  
ATOM    271  CG  ARG   113      -9.170 -13.447 -31.134  1.00 25.00           C  
ATOM    272  CD  ARG   113      -8.940 -13.621 -29.630  1.00 50.00           C  
ATOM    273  NE  ARG   113      -7.700 -14.332 -29.340  1.00 50.00           N  
ATOM    274  CZ  ARG   113      -7.598 -15.668 -29.287  1.00 50.00           C  
ATOM    275  NH1 ARG   113      -8.646 -16.473 -29.526  1.00 50.00           N  
ATOM    276  NH2 ARG   113      -6.413 -16.208 -28.990  1.00 50.00           N1+
ATOM    277  N   GLN   114      -6.829  -9.075 -31.255  1.00 25.00           N  
ATOM    278  CA  GLN   114      -5.709  -8.176 -31.513  1.00 25.00           C  
ATOM    279  C   GLN   114      -4.835  -8.138 -30.233  1.00 25.00           C  
ATOM    280  O   GLN   114      -5.396  -8.283 -29.151  1.00 25.00           O  
ATOM    281  CB  GLN   114      -6.308  -6.790 -31.883  1.00 50.00           C  
ATOM    282  CG  GLN   114      -5.340  -5.721 -32.457  1.00 50.00           C  
ATOM    283  CD  GLN   114      -4.819  -6.000 -33.883  1.00 50.00           C  
ATOM    284  OE1 GLN   114      -5.603  -6.097 -34.814  1.00 50.00           O  
ATOM    285  NE2 GLN   114      -3.508  -6.088 -34.115  1.00 50.00           N  
ATOM    286  N   PRO   115      -3.499  -7.917 -30.306  1.00 25.00           N  
ATOM    287  CA  PRO   115      -2.574  -7.566 -29.216  1.00 25.00           C  
ATOM    288  C   PRO   115      -3.169  -6.711 -28.126  1.00 25.00           C  
ATOM    289  O   PRO   115      -3.235  -7.185 -27.007  1.00 25.00           O  
ATOM    290  CB  PRO   115      -1.363  -6.879 -29.861  1.00 50.00           C  
ATOM    291  CG  PRO   115      -1.939  -6.423 -31.183  1.00 50.00           C  
ATOM    292  CD  PRO   115      -2.796  -7.617 -31.518  1.00 50.00           C  
ATOM    293  N   SER   116      -3.660  -5.510 -28.440  1.00 25.00           N  
ATOM    294  CA  SER   116      -4.300  -4.609 -27.490  1.00 25.00           C  
ATOM    295  C   SER   116      -5.349  -5.312 -26.629  1.00 25.00           C  
ATOM    296  O   SER   116      -5.235  -5.289 -25.408  1.00 25.00           O  
ATOM    297  CB  SER   116      -4.930  -3.465 -28.257  1.00 50.00           C  
ATOM    298  OG  SER   116      -3.920  -2.817 -29.002  1.00 50.00           O  
ATOM    299  N   ASN   117      -6.271  -6.039 -27.281  1.00 25.00           N  
ATOM    300  CA  ASN   117      -7.280  -6.891 -26.662  1.00 25.00           C  
ATOM    301  C   ASN   117      -6.728  -8.000 -25.755  1.00 25.00           C  
ATOM    302  O   ASN   117      -7.443  -8.430 -24.863  1.00 25.00           O  
ATOM    303  CB  ASN   117      -8.289  -7.423 -27.698  1.00 25.00           C  
ATOM    304  CG  ASN   117      -9.175  -6.313 -28.280  1.00 25.00           C  
ATOM    305  OD1 ASN   117      -9.394  -5.278 -27.658  1.00 25.00           O  
ATOM    306  ND2 ASN   117      -9.682  -6.504 -29.493  1.00 25.00           N  
ATOM    307  N   TYR   118      -5.471  -8.435 -25.928  1.00 25.00           N  
ATOM    308  CA  TYR   118      -4.800  -9.433 -25.091  1.00 25.00           C  
ATOM    309  C   TYR   118      -4.371  -8.805 -23.761  1.00 25.00           C  
ATOM    310  O   TYR   118      -4.537  -9.432 -22.717  1.00 25.00           O  
ATOM    311  CB  TYR   118      -3.603 -10.096 -25.800  1.00 25.00           C  
ATOM    312  CG  TYR   118      -3.877 -10.919 -27.053  1.00 25.00           C  
ATOM    313  CD1 TYR   118      -5.084 -10.814 -27.775  1.00 25.00           C  
ATOM    314  CD2 TYR   118      -2.896 -11.827 -27.506  1.00 25.00           C  
ATOM    315  CE1 TYR   118      -5.280 -11.533 -28.958  1.00 25.00           C  
ATOM    316  CE2 TYR   118      -3.115 -12.589 -28.672  1.00 25.00           C  
ATOM    317  CZ  TYR   118      -4.301 -12.423 -29.412  1.00 25.00           C  
ATOM    318  OH  TYR   118      -4.521 -13.134 -30.553  1.00 25.00           O  
ATOM    319  N   LEU   119      -3.874  -7.554 -23.786  1.00 25.00           N  
ATOM    320  CA  LEU   119      -3.663  -6.734 -22.587  1.00 25.00           C  
ATOM    321  C   LEU   119      -4.970  -6.402 -21.884  1.00 25.00           C  
ATOM    322  O   LEU   119      -5.021  -6.414 -20.661  1.00 25.00           O  
ATOM    323  CB  LEU   119      -2.930  -5.418 -22.882  1.00 25.00           C  
ATOM    324  CG  LEU   119      -1.433  -5.602 -23.115  1.00 25.00           C  
ATOM    325  CD1 LEU   119      -0.848  -4.399 -23.872  1.00 25.00           C  
ATOM    326  CD2 LEU   119      -0.634  -5.930 -21.854  1.00 25.00           C  
ATOM    327  N   ILE   120      -6.030  -6.126 -22.653  1.00 25.00           N  
ATOM    328  CA  ILE   120      -7.379  -5.946 -22.142  1.00 25.00           C  
ATOM    329  C   ILE   120      -7.877  -7.200 -21.396  1.00 25.00           C  
ATOM    330  O   ILE   120      -8.493  -7.054 -20.346  1.00 25.00           O  
ATOM    331  CB  ILE   120      -8.332  -5.532 -23.279  1.00 25.00           C  
ATOM    332  CG1 ILE   120      -8.008  -4.192 -23.993  1.00 25.00           C  
ATOM    333  CG2 ILE   120      -9.781  -5.574 -22.837  1.00 25.00           C  
ATOM    334  CD1 ILE   120      -7.605  -3.010 -23.109  1.00 25.00           C  
ATOM    335  N   VAL   121      -7.609  -8.410 -21.920  1.00 25.00           N  
ATOM    336  CA  VAL   121      -7.914  -9.691 -21.268  1.00 25.00           C  
ATOM    337  C   VAL   121      -7.173  -9.808 -19.934  1.00 25.00           C  
ATOM    338  O   VAL   121      -7.773 -10.211 -18.943  1.00 25.00           O  
ATOM    339  CB  VAL   121      -7.569 -10.911 -22.159  1.00 25.00           C  
ATOM    340  CG1 VAL   121      -7.904 -12.257 -21.483  1.00 25.00           C  
ATOM    341  CG2 VAL   121      -8.258 -10.871 -23.519  1.00 25.00           C  
ATOM    342  N   SER   122      -5.876  -9.456 -19.923  1.00 25.00           N  
ATOM    343  CA  SER   122      -5.029  -9.396 -18.735  1.00 25.00           C  
ATOM    344  C   SER   122      -5.589  -8.430 -17.677  1.00 25.00           C  
ATOM    345  O   SER   122      -5.673  -8.773 -16.501  1.00 25.00           O  
ATOM    346  CB  SER   122      -3.582  -9.068 -19.142  1.00 25.00           C  
ATOM    347  OG  SER   122      -2.724  -9.031 -18.023  1.00 25.00           O  
ATOM    348  N   LEU   123      -6.030  -7.242 -18.113  1.00 25.00           N  
ATOM    349  CA  LEU   123      -6.713  -6.246 -17.295  1.00 25.00           C  
ATOM    350  C   LEU   123      -8.040  -6.776 -16.728  1.00 25.00           C  
ATOM    351  O   LEU   123      -8.300  -6.629 -15.536  1.00 25.00           O  
ATOM    352  CB  LEU   123      -6.911  -4.961 -18.118  1.00 25.00           C  
ATOM    353  CG  LEU   123      -7.494  -3.772 -17.333  1.00 25.00           C  
ATOM    354  CD1 LEU   123      -6.559  -3.318 -16.201  1.00 25.00           C  
ATOM    355  CD2 LEU   123      -7.796  -2.621 -18.298  1.00 25.00           C  
ATOM    356  N   ALA   124      -8.853  -7.416 -17.583  1.00 25.00           N  
ATOM    357  CA  ALA   124     -10.123  -8.051 -17.252  1.00 25.00           C  
ATOM    358  C   ALA   124      -9.978  -9.201 -16.250  1.00 25.00           C  
ATOM    359  O   ALA   124     -10.850  -9.367 -15.405  1.00 25.00           O  
ATOM    360  CB  ALA   124     -10.843  -8.517 -18.525  1.00 25.00           C  
ATOM    361  N   LEU   125      -8.878  -9.971 -16.323  1.00 25.00           N  
ATOM    362  CA  LEU   125      -8.538 -11.046 -15.393  1.00 25.00           C  
ATOM    363  C   LEU   125      -8.206 -10.498 -14.004  1.00 25.00           C  
ATOM    364  O   LEU   125      -8.666 -11.061 -13.015  1.00 25.00           O  
ATOM    365  CB  LEU   125      -7.404 -11.929 -15.955  1.00 25.00           C  
ATOM    366  CG  LEU   125      -7.163 -13.245 -15.170  1.00 25.00           C  
ATOM    367  CD1 LEU   125      -6.624 -14.336 -16.104  1.00 50.00           C  
ATOM    368  CD2 LEU   125      -6.197 -13.117 -13.976  1.00 50.00           C  
ATOM    369  N   ALA   126      -7.421  -9.407 -13.935  1.00 25.00           N  
ATOM    370  CA  ALA   126      -7.074  -8.695 -12.704  1.00 25.00           C  
ATOM    371  C   ALA   126      -8.319  -8.169 -11.985  1.00 25.00           C  
ATOM    372  O   ALA   126      -8.442  -8.317 -10.776  1.00 25.00           O  
ATOM    373  CB  ALA   126      -6.079  -7.562 -12.994  1.00 25.00           C  
ATOM    374  N   ASP   127      -9.269  -7.611 -12.743  1.00 25.00           N  
ATOM    375  CA  ASP   127     -10.560  -7.136 -12.258  1.00 25.00           C  
ATOM    376  C   ASP   127     -11.507  -8.281 -11.876  1.00 25.00           C  
ATOM    377  O   ASP   127     -12.236  -8.157 -10.895  1.00 25.00           O  
ATOM    378  CB  ASP   127     -11.190  -6.214 -13.312  1.00 25.00           C  
ATOM    379  CG  ASP   127     -10.466  -4.876 -13.483  1.00 25.00           C  
ATOM    380  OD1 ASP   127      -9.672  -4.511 -12.587  1.00 25.00           O  
ATOM    381  OD2 ASP   127     -10.752  -4.215 -14.506  1.00 25.00           O1-
ATOM    382  N   LEU   128     -11.479  -9.400 -12.618  1.00 25.00           N  
ATOM    383  CA  LEU   128     -12.231 -10.621 -12.330  1.00 25.00           C  
ATOM    384  C   LEU   128     -11.782 -11.268 -11.014  1.00 25.00           C  
ATOM    385  O   LEU   128     -12.617 -11.689 -10.223  1.00 25.00           O  
ATOM    386  CB  LEU   128     -12.129 -11.620 -13.500  1.00 25.00           C  
ATOM    387  CG  LEU   128     -12.979 -12.898 -13.337  1.00 25.00           C  
ATOM    388  CD1 LEU   128     -14.482 -12.580 -13.297  1.00 25.00           C  
ATOM    389  CD2 LEU   128     -12.661 -13.903 -14.451  1.00 25.00           C  
ATOM    390  N   SER   129     -10.467 -11.335 -10.776  1.00 25.00           N  
ATOM    391  CA  SER   129      -9.866 -11.790  -9.529  1.00 25.00           C  
ATOM    392  C   SER   129     -10.184 -10.860  -8.348  1.00 25.00           C  
ATOM    393  O   SER   129     -10.426 -11.356  -7.252  1.00 25.00           O  
ATOM    394  CB  SER   129      -8.381 -12.094  -9.722  1.00 50.00           C  
ATOM    395  OG  SER   129      -7.673 -10.950 -10.108  1.00 50.00           O  
ATOM    396  N   VAL   130     -10.266  -9.534  -8.573  1.00 25.00           N  
ATOM    397  CA  VAL   130     -10.779  -8.571  -7.591  1.00 25.00           C  
ATOM    398  C   VAL   130     -12.230  -8.916  -7.229  1.00 25.00           C  
ATOM    399  O   VAL   130     -12.551  -8.997  -6.054  1.00 25.00           O  
ATOM    400  CB  VAL   130     -10.614  -7.090  -8.036  1.00 50.00           C  
ATOM    401  CG1 VAL   130     -11.178  -6.176  -6.946  1.00  0.00           C  
ATOM    402  CG2 VAL   130      -9.146  -6.718  -8.285  1.00  0.00           C  
ATOM    403  N   ALA   131     -13.067  -9.169  -8.245  1.00 25.00           N  
ATOM    404  CA  ALA   131     -14.475  -9.552  -8.182  1.00 25.00           C  
ATOM    405  C   ALA   131     -14.820 -10.747  -7.292  1.00 25.00           C  
ATOM    406  O   ALA   131     -15.840 -10.734  -6.604  1.00 25.00           O  
ATOM    407  CB  ALA   131     -14.987  -9.811  -9.587  1.00 50.00           C  
ATOM    408  N   VAL   132     -13.991 -11.791  -7.375  1.00 25.00           N  
ATOM    409  CA  VAL   132     -14.214 -13.101  -6.777  1.00 25.00           C  
ATOM    410  C   VAL   132     -13.410 -13.286  -5.490  1.00 25.00           C  
ATOM    411  O   VAL   132     -13.895 -13.902  -4.542  1.00 25.00           O  
ATOM    412  CB  VAL   132     -13.910 -14.199  -7.827  1.00 50.00           C  
ATOM    413  CG1 VAL   132     -12.439 -14.246  -8.265  1.00 50.00           C  
ATOM    414  CG2 VAL   132     -14.351 -15.592  -7.356  1.00 50.00           C  
ATOM    415  N   ALA   133     -12.150 -12.838  -5.441  1.00 25.00           N  
ATOM    416  CA  ALA   133     -11.216 -13.289  -4.409  1.00 25.00           C  
ATOM    417  C   ALA   133     -10.857 -12.177  -3.421  1.00 25.00           C  
ATOM    418  O   ALA   133     -10.484 -12.470  -2.286  1.00 25.00           O  
ATOM    419  CB  ALA   133      -9.964 -13.828  -5.106  1.00 25.00           C  
ATOM    420  N   VAL   134     -10.999 -10.912  -3.832  1.00 25.00           N  
ATOM    421  CA  VAL   134     -10.709  -9.755  -3.001  1.00 25.00           C  
ATOM    422  C   VAL   134     -12.054  -9.224  -2.476  1.00 25.00           C  
ATOM    423  O   VAL   134     -12.432  -9.513  -1.337  1.00 25.00           O  
ATOM    424  CB  VAL   134      -9.911  -8.700  -3.822  1.00 25.00           C  
ATOM    425  CG1 VAL   134      -9.529  -7.458  -3.004  1.00 25.00           C  
ATOM    426  CG2 VAL   134      -8.640  -9.299  -4.454  1.00 25.00           C  
ATOM    427  N   MET   135     -12.777  -8.448  -3.298  1.00 25.00           N  
ATOM    428  CA  MET   135     -13.965  -7.672  -2.941  1.00 25.00           C  
ATOM    429  C   MET   135     -15.061  -8.345  -2.075  1.00 25.00           C  
ATOM    430  O   MET   135     -15.537  -7.668  -1.159  1.00 25.00           O  
ATOM    431  CB  MET   135     -14.482  -6.793  -4.096  1.00 50.00           C  
ATOM    432  CG  MET   135     -15.383  -7.459  -5.134  1.00 50.00           C  
ATOM    433  SD  MET   135     -16.224  -6.285  -6.223  1.00 50.00           S  
ATOM    434  CE  MET   135     -14.838  -5.550  -7.132  1.00 50.00           C  
ATOM    435  N   PRO   136     -15.468  -9.626  -2.292  1.00 25.00           N  
ATOM    436  CA  PRO   136     -16.424 -10.345  -1.441  1.00 25.00           C  
ATOM    437  C   PRO   136     -15.993 -10.382   0.033  1.00 25.00           C  
ATOM    438  O   PRO   136     -16.849 -10.291   0.913  1.00 25.00           O  
ATOM    439  CB  PRO   136     -16.509 -11.768  -2.005  1.00 25.00           C  
ATOM    440  CG  PRO   136     -16.111 -11.589  -3.450  1.00 25.00           C  
ATOM    441  CD  PRO   136     -15.045 -10.505  -3.387  1.00 25.00           C  
ATOM    442  N   PHE   137     -14.695 -10.600   0.323  1.00 25.00           N  
ATOM    443  CA  PHE   137     -14.185 -10.822   1.683  1.00 25.00           C  
ATOM    444  C   PHE   137     -14.087  -9.483   2.414  1.00 25.00           C  
ATOM    445  O   PHE   137     -14.552  -9.378   3.548  1.00 25.00           O  
ATOM    446  CB  PHE   137     -12.786 -11.491   1.651  1.00 25.00           C  
ATOM    447  CG  PHE   137     -12.016 -11.622   2.973  1.00 25.00           C  
ATOM    448  CD1 PHE   137     -12.660 -11.723   4.229  1.00 25.00           C  
ATOM    449  CD2 PHE   137     -10.608 -11.639   2.941  1.00 25.00           C  
ATOM    450  CE1 PHE   137     -11.906 -11.776   5.418  1.00 25.00           C  
ATOM    451  CE2 PHE   137      -9.850 -11.720   4.123  1.00 25.00           C  
ATOM    452  CZ  PHE   137     -10.500 -11.783   5.367  1.00 25.00           C  
ATOM    453  N   VAL   138     -13.529  -8.445   1.779  1.00 25.00           N  
ATOM    454  CA  VAL   138     -13.494  -7.097   2.347  1.00 25.00           C  
ATOM    455  C   VAL   138     -14.918  -6.530   2.536  1.00 25.00           C  
ATOM    456  O   VAL   138     -15.163  -5.879   3.548  1.00 25.00           O  
ATOM    457  CB  VAL   138     -12.536  -6.175   1.558  1.00 50.00           C  
ATOM    458  CG1 VAL   138     -12.712  -6.244   0.043  1.00 50.00           C  
ATOM    459  CG2 VAL   138     -12.562  -4.714   2.042  1.00 50.00           C  
ATOM    460  N   SER   139     -15.872  -6.886   1.656  1.00 25.00           N  
ATOM    461  CA  SER   139     -17.306  -6.629   1.836  1.00 25.00           C  
ATOM    462  C   SER   139     -17.794  -7.227   3.165  1.00 25.00           C  
ATOM    463  O   SER   139     -18.218  -6.493   4.053  1.00 25.00           O  
ATOM    464  CB  SER   139     -18.149  -7.191   0.662  1.00 50.00           C  
ATOM    465  OG  SER   139     -17.951  -6.494  -0.550  1.00 50.00           O  
ATOM    466  N   VAL   140     -17.640  -8.548   3.337  1.00 25.00           N  
ATOM    467  CA  VAL   140     -17.924  -9.277   4.571  1.00 25.00           C  
ATOM    468  C   VAL   140     -17.197  -8.676   5.795  1.00 25.00           C  
ATOM    469  O   VAL   140     -17.833  -8.473   6.824  1.00 25.00           O  
ATOM    470  CB  VAL   140     -17.678 -10.793   4.327  1.00 50.00           C  
ATOM    471  CG1 VAL   140     -17.659 -11.663   5.596  1.00 50.00           C  
ATOM    472  CG2 VAL   140     -18.731 -11.362   3.357  1.00 50.00           C  
ATOM    473  N   THR   141     -15.910  -8.324   5.671  1.00 25.00           N  
ATOM    474  CA  THR   141     -15.070  -7.710   6.712  1.00 25.00           C  
ATOM    475  C   THR   141     -15.697  -6.403   7.244  1.00 25.00           C  
ATOM    476  O   THR   141     -15.821  -6.240   8.456  1.00 25.00           O  
ATOM    477  CB  THR   141     -13.612  -7.492   6.209  1.00 50.00           C  
ATOM    478  OG1 THR   141     -13.014  -8.715   5.804  1.00 50.00           O  
ATOM    479  CG2 THR   141     -12.647  -6.941   7.272  1.00 50.00           C  
ATOM    480  N   ASP   142     -16.174  -5.515   6.360  1.00 25.00           N  
ATOM    481  CA  ASP   142     -16.867  -4.278   6.740  1.00 25.00           C  
ATOM    482  C   ASP   142     -18.208  -4.572   7.441  1.00 25.00           C  
ATOM    483  O   ASP   142     -18.573  -3.920   8.417  1.00 25.00           O  
ATOM    484  CB  ASP   142     -17.124  -3.398   5.489  1.00 50.00           C  
ATOM    485  CG  ASP   142     -15.865  -2.948   4.738  1.00 50.00           C  
ATOM    486  OD1 ASP   142     -14.831  -2.726   5.405  1.00 50.00           O  
ATOM    487  OD2 ASP   142     -15.962  -2.804   3.500  1.00 50.00           O1-
ATOM    488  N   LEU   143     -18.937  -5.572   6.941  1.00 25.00           N  
ATOM    489  CA  LEU   143     -20.261  -5.989   7.386  1.00 25.00           C  
ATOM    490  C   LEU   143     -20.282  -6.677   8.753  1.00 25.00           C  
ATOM    491  O   LEU   143     -21.130  -6.397   9.592  1.00 25.00           O  
ATOM    492  CB  LEU   143     -21.020  -6.777   6.314  1.00 25.00           C  
ATOM    493  CG  LEU   143     -21.271  -5.965   5.033  1.00 25.00           C  
ATOM    494  CD1 LEU   143     -21.996  -6.804   3.982  1.00 50.00           C  
ATOM    495  CD2 LEU   143     -21.994  -4.648   5.270  1.00 50.00           C  
ATOM    496  N   ILE   144     -19.327  -7.564   9.003  1.00 25.00           N  
ATOM    497  CA  ILE   144     -19.200  -8.283  10.263  1.00 25.00           C  
ATOM    498  C   ILE   144     -18.492  -7.440  11.340  1.00 25.00           C  
ATOM    499  O   ILE   144     -18.597  -7.762  12.522  1.00 25.00           O  
ATOM    500  CB  ILE   144     -18.516  -9.642  10.000  1.00 50.00           C  
ATOM    501  CG1 ILE   144     -17.000  -9.474   9.699  1.00 50.00           C  
ATOM    502  CG2 ILE   144     -19.342 -10.472   8.989  1.00 50.00           C  
ATOM    503  CD1 ILE   144     -16.300 -10.566   8.892  1.00 50.00           C  
ATOM    504  N   GLY   145     -17.746  -6.400  10.927  1.00 99.99           N  
ATOM    505  CA  GLY   145     -16.909  -5.562  11.782  1.00 99.99           C  
ATOM    506  C   GLY   145     -15.420  -5.905  11.660  1.00 99.99           C  
ATOM    507  O   GLY   145     -14.570  -5.103  12.040  1.00 99.99           O  
ATOM    508  N   GLY   146     -15.109  -7.109  11.158  1.00 99.99           N  
ATOM    509  CA  GLY   146     -13.764  -7.639  10.978  1.00 99.99           C  
ATOM    510  C   GLY   146     -13.231  -8.266  12.266  1.00 99.99           C  
ATOM    511  O   GLY   146     -12.031  -8.511  12.380  1.00 99.99           O  
ATOM    512  N   LYS   147     -14.141  -8.565  13.210  1.00 99.99           N  
ATOM    513  CA  LYS   147     -13.911  -9.316  14.441  1.00 99.99           C  
ATOM    514  C   LYS   147     -13.480 -10.760  14.158  1.00 99.99           C  
ATOM    515  O   LYS   147     -12.737 -11.358  14.927  1.00 99.99           O  
ATOM    516  CB  LYS   147     -15.175  -9.256  15.325  1.00 99.99           C  
ATOM    517  CG  LYS   147     -16.423  -9.926  14.716  1.00 99.99           C  
ATOM    518  CD  LYS   147     -17.656  -9.809  15.620  1.00 99.99           C  
ATOM    519  CE  LYS   147     -18.890 -10.504  15.028  1.00 99.99           C  
ATOM    520  NZ  LYS   147     -18.717 -11.967  14.972  1.00 99.99           N1+
ATOM    521  N   TRP   148     -13.979 -11.302  13.046  1.00 99.99           N  
ATOM    522  CA  TRP   148     -13.694 -12.605  12.479  1.00 99.99           C  
ATOM    523  C   TRP   148     -13.419 -12.294  10.953  1.00 99.99           C  
ATOM    524  O   TRP   148     -13.197 -11.135  10.600  1.00 99.99           O  
ATOM    525  CB  TRP   148     -14.849 -13.517  13.066  1.00 99.99           C  
ATOM    526  CG  TRP   148     -14.799 -15.030  12.998  1.00 99.99           C  
ATOM    527  CD1 TRP   148     -15.630 -15.925  12.398  1.00 99.99           C  
ATOM    528  CD2 TRP   148     -13.859 -15.865  13.698  1.00 99.99           C  
ATOM    529  NE1 TRP   148     -15.054 -17.171  12.376  1.00 99.99           N  
ATOM    530  CE3 TRP   148     -12.956 -15.610  14.744  1.00 99.99           C  
ATOM    531  CE2 TRP   148     -14.038 -17.220  13.286  1.00 99.99           C  
ATOM    532  CZ3 TRP   148     -12.286 -16.669  15.375  1.00 99.99           C  
ATOM    533  CZ2 TRP   148     -13.335 -18.277  13.868  1.00 99.99           C  
ATOM    534  CH2 TRP   148     -12.470 -17.995  14.937  1.00 99.99           C  
ATOM    535  N   ILE   149     -13.388 -13.216   9.978  1.00 25.00           N  
ATOM    536  CA  ILE   149     -13.910 -14.559  10.053  1.00 25.00           C  
ATOM    537  C   ILE   149     -13.076 -15.652   9.366  1.00 25.00           C  
ATOM    538  O   ILE   149     -13.302 -16.836   9.618  1.00 25.00           O  
ATOM    539  CB  ILE   149     -15.462 -14.585   9.725  1.00 50.00           C  
ATOM    540  CG1 ILE   149     -15.815 -14.598   8.257  1.00 50.00           C  
ATOM    541  CG2 ILE   149     -16.406 -13.544  10.409  1.00 50.00           C  
ATOM    542  CD1 ILE   149     -17.258 -15.028   7.933  1.00 50.00           C  
ATOM    543  N   PHE   150     -12.137 -15.272   8.494  1.00 25.00           N  
ATOM    544  CA  PHE   150     -11.505 -16.173   7.533  1.00 25.00           C  
ATOM    545  C   PHE   150     -10.165 -16.740   8.013  1.00 25.00           C  
ATOM    546  O   PHE   150      -9.620 -17.638   7.371  1.00 25.00           O  
ATOM    547  CB  PHE   150     -11.357 -15.431   6.196  1.00 25.00           C  
ATOM    548  CG  PHE   150     -12.664 -15.220   5.457  1.00 25.00           C  
ATOM    549  CD1 PHE   150     -13.692 -14.424   5.994  1.00 25.00           C  
ATOM    550  CD2 PHE   150     -12.882 -15.862   4.230  1.00 25.00           C  
ATOM    551  CE1 PHE   150     -14.947 -14.339   5.360  1.00 25.00           C  
ATOM    552  CE2 PHE   150     -14.146 -15.805   3.629  1.00 25.00           C  
ATOM    553  CZ  PHE   150     -15.190 -15.052   4.187  1.00 25.00           C  
ATOM    554  N   GLY   151      -9.634 -16.223   9.128  1.00 25.00           N  
ATOM    555  CA  GLY   151      -8.363 -16.640   9.699  1.00 25.00           C  
ATOM    556  C   GLY   151      -7.188 -15.849   9.135  1.00 25.00           C  
ATOM    557  O   GLY   151      -7.302 -15.181   8.106  1.00 25.00           O  
ATOM    558  N   HIS   152      -6.043 -15.956   9.822  1.00 25.00           N  
ATOM    559  CA  HIS   152      -4.807 -15.254   9.494  1.00 25.00           C  
ATOM    560  C   HIS   152      -4.207 -15.676   8.149  1.00 25.00           C  
ATOM    561  O   HIS   152      -3.784 -14.803   7.391  1.00 25.00           O  
ATOM    562  CB  HIS   152      -3.789 -15.388  10.636  1.00 25.00           C  
ATOM    563  CG  HIS   152      -2.422 -14.823  10.327  1.00 25.00           C  
ATOM    564  ND1 HIS   152      -2.216 -13.654   9.606  1.00 25.00           N  
ATOM    565  CD2 HIS   152      -1.168 -15.263  10.674  1.00 25.00           C  
ATOM    566  CE1 HIS   152      -0.900 -13.474   9.504  1.00 50.00           C  
ATOM    567  NE2 HIS   152      -0.203 -14.404  10.146  1.00 50.00           N  
ATOM    568  N   PHE   153      -4.160 -16.988   7.857  1.00 25.00           N  
ATOM    569  CA  PHE   153      -3.665 -17.523   6.587  1.00 25.00           C  
ATOM    570  C   PHE   153      -4.363 -16.856   5.400  1.00 25.00           C  
ATOM    571  O   PHE   153      -3.697 -16.301   4.525  1.00 25.00           O  
ATOM    572  CB  PHE   153      -3.827 -19.053   6.521  1.00 25.00           C  
ATOM    573  CG  PHE   153      -3.259 -19.647   5.242  1.00 25.00           C  
ATOM    574  CD1 PHE   153      -1.874 -19.888   5.147  1.00 25.00           C  
ATOM    575  CD2 PHE   153      -4.092 -19.893   4.128  1.00 25.00           C  
ATOM    576  CE1 PHE   153      -1.325 -20.385   3.951  1.00 25.00           C  
ATOM    577  CE2 PHE   153      -3.540 -20.383   2.930  1.00 25.00           C  
ATOM    578  CZ  PHE   153      -2.157 -20.634   2.843  1.00 25.00           C  
ATOM    579  N   PHE   154      -5.706 -16.829   5.387  1.00 25.00           N  
ATOM    580  CA  PHE   154      -6.479 -16.246   4.288  1.00 25.00           C  
ATOM    581  C   PHE   154      -6.352 -14.714   4.254  1.00 25.00           C  
ATOM    582  O   PHE   154      -6.357 -14.119   3.182  1.00 25.00           O  
ATOM    583  CB  PHE   154      -7.964 -16.628   4.431  1.00 25.00           C  
ATOM    584  CG  PHE   154      -8.784 -16.346   3.181  1.00 25.00           C  
ATOM    585  CD1 PHE   154      -8.734 -17.247   2.096  1.00 25.00           C  
ATOM    586  CD2 PHE   154      -9.566 -15.175   3.077  1.00 25.00           C  
ATOM    587  CE1 PHE   154      -9.453 -16.976   0.915  1.00 25.00           C  
ATOM    588  CE2 PHE   154     -10.290 -14.911   1.899  1.00 25.00           C  
ATOM    589  CZ  PHE   154     -10.230 -15.806   0.815  1.00 50.00           C  
ATOM    590  N   CYS   155      -6.184 -14.077   5.417  1.00 25.00           N  
ATOM    591  CA  CYS   155      -5.999 -12.636   5.559  1.00 25.00           C  
ATOM    592  C   CYS   155      -4.701 -12.150   4.887  1.00 25.00           C  
ATOM    593  O   CYS   155      -4.696 -11.119   4.212  1.00 25.00           O  
ATOM    594  CB  CYS   155      -5.984 -12.306   7.056  1.00 25.00           C  
ATOM    595  SG  CYS   155      -6.313 -10.590   7.462  1.00 25.00           S  
ATOM    596  N   ASN   156      -3.617 -12.929   5.020  1.00 25.00           N  
ATOM    597  CA  ASN   156      -2.326 -12.667   4.384  1.00 25.00           C  
ATOM    598  C   ASN   156      -2.423 -12.895   2.866  1.00 25.00           C  
ATOM    599  O   ASN   156      -2.005 -12.039   2.086  1.00 25.00           O  
ATOM    600  CB  ASN   156      -1.265 -13.606   5.005  1.00 25.00           C  
ATOM    601  CG  ASN   156       0.150 -13.304   4.503  1.00 25.00           C  
ATOM    602  OD1 ASN   156       0.661 -13.991   3.624  1.00 50.00           O  
ATOM    603  ND2 ASN   156       0.800 -12.287   5.055  1.00 50.00           N  
ATOM    604  N   VAL   157      -3.020 -14.019   2.445  1.00 25.00           N  
ATOM    605  CA  VAL   157      -3.240 -14.351   1.027  1.00 25.00           C  
ATOM    606  C   VAL   157      -4.182 -13.348   0.351  1.00 25.00           C  
ATOM    607  O   VAL   157      -3.894 -12.901  -0.754  1.00 25.00           O  
ATOM    608  CB  VAL   157      -3.680 -15.825   0.812  1.00 50.00           C  
ATOM    609  CG1 VAL   157      -3.883 -16.072  -0.684  1.00  0.00           C  
ATOM    610  CG2 VAL   157      -2.644 -16.824   1.344  1.00  0.00           C  
ATOM    611  N   PHE   158      -5.234 -12.860   1.031  1.00 25.00           N  
ATOM    612  CA  PHE   158      -6.043 -11.712   0.597  1.00 25.00           C  
ATOM    613  C   PHE   158      -5.173 -10.499   0.243  1.00 25.00           C  
ATOM    614  O   PHE   158      -5.194 -10.061  -0.903  1.00 25.00           O  
ATOM    615  CB  PHE   158      -7.140 -11.336   1.623  1.00 25.00           C  
ATOM    616  CG  PHE   158      -7.822  -9.985   1.377  1.00  0.00           C  
ATOM    617  CD1 PHE   158      -8.965  -9.876   0.557  1.00  0.00           C  
ATOM    618  CD2 PHE   158      -7.267  -8.811   1.932  1.00  0.00           C  
ATOM    619  CE1 PHE   158      -9.560  -8.617   0.344  1.00  0.00           C  
ATOM    620  CE2 PHE   158      -7.816  -7.548   1.652  1.00  0.00           C  
ATOM    621  CZ  PHE   158      -8.977  -7.453   0.871  1.00  0.00           C  
ATOM    622  N   ILE   159      -4.421  -9.960   1.216  1.00 25.00           N  
ATOM    623  CA  ILE   159      -3.758  -8.663   1.070  1.00 25.00           C  
ATOM    624  C   ILE   159      -2.639  -8.755   0.003  1.00 25.00           C  
ATOM    625  O   ILE   159      -2.475  -7.839  -0.801  1.00 25.00           O  
ATOM    626  CB  ILE   159      -3.320  -8.145   2.473  1.00 50.00           C  
ATOM    627  CG1 ILE   159      -3.485  -6.615   2.640  1.00 50.00           C  
ATOM    628  CG2 ILE   159      -1.954  -8.635   2.982  1.00 50.00           C  
ATOM    629  CD1 ILE   159      -2.682  -5.738   1.673  1.00 50.00           C  
ATOM    630  N   ALA   160      -1.962  -9.910  -0.094  1.00 25.00           N  
ATOM    631  CA  ALA   160      -0.992 -10.226  -1.137  1.00 25.00           C  
ATOM    632  C   ALA   160      -1.593 -10.158  -2.554  1.00 25.00           C  
ATOM    633  O   ALA   160      -1.064  -9.443  -3.408  1.00 25.00           O  
ATOM    634  CB  ALA   160      -0.396 -11.612  -0.859  1.00 50.00           C  
ATOM    635  N   MET   161      -2.713 -10.857  -2.805  1.00 25.00           N  
ATOM    636  CA  MET   161      -3.360 -10.862  -4.122  1.00 25.00           C  
ATOM    637  C   MET   161      -4.064  -9.529  -4.434  1.00 25.00           C  
ATOM    638  O   MET   161      -4.128  -9.123  -5.592  1.00 25.00           O  
ATOM    639  CB  MET   161      -4.374 -12.025  -4.248  1.00 25.00           C  
ATOM    640  CG  MET   161      -5.675 -11.901  -3.431  1.00 25.00           C  
ATOM    641  SD  MET   161      -6.961 -13.078  -3.870  1.00 25.00           S  
ATOM    642  CE  MET   161      -6.506 -14.473  -2.818  1.00 50.00           C  
ATOM    643  N   ASP   162      -4.595  -8.859  -3.405  1.00 25.00           N  
ATOM    644  CA  ASP   162      -5.317  -7.588  -3.445  1.00 25.00           C  
ATOM    645  C   ASP   162      -4.438  -6.490  -4.063  1.00 25.00           C  
ATOM    646  O   ASP   162      -4.822  -5.843  -5.042  1.00 25.00           O  
ATOM    647  CB  ASP   162      -5.799  -7.292  -2.004  1.00 25.00           C  
ATOM    648  CG  ASP   162      -5.997  -5.838  -1.608  1.00 25.00           C  
ATOM    649  OD1 ASP   162      -6.879  -5.200  -2.217  1.00 25.00           O  
ATOM    650  OD2 ASP   162      -5.275  -5.386  -0.692  1.00 25.00           O1-
ATOM    651  N   VAL   163      -3.213  -6.368  -3.535  1.00 25.00           N  
ATOM    652  CA  VAL   163      -2.183  -5.479  -4.052  1.00 25.00           C  
ATOM    653  C   VAL   163      -1.773  -5.941  -5.466  1.00 25.00           C  
ATOM    654  O   VAL   163      -1.686  -5.098  -6.362  1.00 25.00           O  
ATOM    655  CB  VAL   163      -0.977  -5.425  -3.070  1.00 25.00           C  
ATOM    656  CG1 VAL   163       0.113  -4.415  -3.488  1.00 25.00           C  
ATOM    657  CG2 VAL   163      -1.385  -5.109  -1.615  1.00 25.00           C  
ATOM    658  N   MET   164      -1.587  -7.257  -5.694  1.00 25.00           N  
ATOM    659  CA  MET   164      -1.209  -7.850  -6.987  1.00 25.00           C  
ATOM    660  C   MET   164      -2.172  -7.473  -8.117  1.00 25.00           C  
ATOM    661  O   MET   164      -1.718  -7.147  -9.210  1.00 25.00           O  
ATOM    662  CB  MET   164      -1.092  -9.388  -6.918  1.00 25.00           C  
ATOM    663  CG  MET   164      -0.289  -9.965  -8.101  1.00 25.00           C  
ATOM    664  SD  MET   164      -0.205 -11.770  -8.180  1.00 50.00           S  
ATOM    665  CE  MET   164      -1.899 -12.145  -8.708  1.00 50.00           C  
ATOM    666  N   CYS   165      -3.482  -7.487  -7.853  1.00 25.00           N  
ATOM    667  CA  CYS   165      -4.512  -7.179  -8.839  1.00 25.00           C  
ATOM    668  C   CYS   165      -4.455  -5.702  -9.269  1.00 25.00           C  
ATOM    669  O   CYS   165      -4.488  -5.409 -10.464  1.00 25.00           O  
ATOM    670  CB  CYS   165      -5.902  -7.463  -8.257  1.00 25.00           C  
ATOM    671  SG  CYS   165      -6.154  -9.220  -7.873  1.00 25.00           S  
ATOM    672  N   CYS   166      -4.301  -4.781  -8.304  1.00 25.00           N  
ATOM    673  CA  CYS   166      -4.139  -3.342  -8.541  1.00 25.00           C  
ATOM    674  C   CYS   166      -2.833  -3.076  -9.318  1.00 25.00           C  
ATOM    675  O   CYS   166      -2.833  -2.346 -10.310  1.00 25.00           O  
ATOM    676  CB  CYS   166      -4.145  -2.614  -7.174  1.00 50.00           C  
ATOM    677  SG  CYS   166      -4.137  -0.805  -7.354  1.00 -1.00           S  
ATOM    678  N   THR   167      -1.752  -3.749  -8.909  1.00 25.00           N  
ATOM    679  CA  THR   167      -0.399  -3.647  -9.457  1.00 25.00           C  
ATOM    680  C   THR   167      -0.372  -4.147 -10.915  1.00 25.00           C  
ATOM    681  O   THR   167       0.021  -3.405 -11.818  1.00 25.00           O  
ATOM    682  CB  THR   167       0.556  -4.482  -8.569  1.00 25.00           C  
ATOM    683  OG1 THR   167       0.611  -3.980  -7.244  1.00 25.00           O  
ATOM    684  CG2 THR   167       1.996  -4.484  -9.055  1.00 25.00           C  
ATOM    685  N   ALA   168      -0.857  -5.376 -11.156  1.00 25.00           N  
ATOM    686  CA  ALA   168      -1.011  -5.967 -12.483  1.00 25.00           C  
ATOM    687  C   ALA   168      -1.840  -5.096 -13.426  1.00 25.00           C  
ATOM    688  O   ALA   168      -1.480  -4.969 -14.592  1.00 25.00           O  
ATOM    689  CB  ALA   168      -1.586  -7.385 -12.376  1.00 25.00           C  
ATOM    690  N   SER   169      -2.909  -4.461 -12.929  1.00 25.00           N  
ATOM    691  CA  SER   169      -3.750  -3.560 -13.711  1.00 25.00           C  
ATOM    692  C   SER   169      -2.951  -2.344 -14.211  1.00 25.00           C  
ATOM    693  O   SER   169      -2.840  -2.161 -15.423  1.00 25.00           O  
ATOM    694  CB  SER   169      -4.972  -3.116 -12.891  1.00 25.00           C  
ATOM    695  OG  SER   169      -5.775  -4.232 -12.565  1.00 25.00           O  
ATOM    696  N   ILE   170      -2.324  -1.561 -13.318  1.00 25.00           N  
ATOM    697  CA  ILE   170      -1.572  -0.360 -13.697  1.00 25.00           C  
ATOM    698  C   ILE   170      -0.326  -0.687 -14.555  1.00 25.00           C  
ATOM    699  O   ILE   170      -0.008   0.055 -15.487  1.00 25.00           O  
ATOM    700  CB  ILE   170      -1.262   0.495 -12.435  1.00 25.00           C  
ATOM    701  CG1 ILE   170      -0.728   1.910 -12.743  1.00 25.00           C  
ATOM    702  CG2 ILE   170      -0.346  -0.192 -11.412  1.00 25.00           C  
ATOM    703  CD1 ILE   170      -1.666   2.777 -13.580  1.00 25.00           C  
ATOM    704  N   MET   171       0.329  -1.835 -14.314  1.00 25.00           N  
ATOM    705  CA  MET   171       1.421  -2.356 -15.124  1.00 25.00           C  
ATOM    706  C   MET   171       0.958  -2.708 -16.539  1.00 25.00           C  
ATOM    707  O   MET   171       1.622  -2.332 -17.496  1.00 25.00           O  
ATOM    708  CB  MET   171       2.082  -3.554 -14.434  1.00 25.00           C  
ATOM    709  CG  MET   171       2.923  -3.135 -13.223  1.00 25.00           C  
ATOM    710  SD  MET   171       3.795  -4.495 -12.417  1.00 25.00           S  
ATOM    711  CE  MET   171       5.037  -4.840 -13.680  1.00 50.00           C  
ATOM    712  N   THR   172      -0.205  -3.365 -16.673  1.00 25.00           N  
ATOM    713  CA  THR   172      -0.861  -3.668 -17.945  1.00 25.00           C  
ATOM    714  C   THR   172      -1.245  -2.387 -18.698  1.00 25.00           C  
ATOM    715  O   THR   172      -0.945  -2.281 -19.880  1.00 25.00           O  
ATOM    716  CB  THR   172      -2.083  -4.586 -17.724  1.00 25.00           C  
ATOM    717  OG1 THR   172      -1.639  -5.851 -17.281  1.00 25.00           O  
ATOM    718  CG2 THR   172      -2.914  -4.855 -18.984  1.00 25.00           C  
ATOM    719  N   LEU   173      -1.886  -1.418 -18.025  1.00 25.00           N  
ATOM    720  CA  LEU   173      -2.270  -0.119 -18.584  1.00 25.00           C  
ATOM    721  C   LEU   173      -1.075   0.677 -19.130  1.00 25.00           C  
ATOM    722  O   LEU   173      -1.147   1.234 -20.224  1.00 25.00           O  
ATOM    723  CB  LEU   173      -3.034   0.718 -17.549  1.00 25.00           C  
ATOM    724  CG  LEU   173      -4.396   0.170 -17.107  1.00 25.00           C  
ATOM    725  CD1 LEU   173      -4.941   0.992 -15.933  1.00 25.00           C  
ATOM    726  CD2 LEU   173      -5.400   0.138 -18.254  1.00 25.00           C  
ATOM    727  N   CYS   174       0.034   0.683 -18.377  1.00 25.00           N  
ATOM    728  CA  CYS   174       1.343   1.201 -18.768  1.00 25.00           C  
ATOM    729  C   CYS   174       1.871   0.518 -20.035  1.00 25.00           C  
ATOM    730  O   CYS   174       2.379   1.179 -20.939  1.00 25.00           O  
ATOM    731  CB  CYS   174       2.300   1.059 -17.569  1.00 25.00           C  
ATOM    732  SG  CYS   174       4.024   1.389 -18.014  1.00 25.00           S  
ATOM    733  N   VAL   175       1.734  -0.808 -20.086  1.00 25.00           N  
ATOM    734  CA  VAL   175       2.120  -1.648 -21.199  1.00 25.00           C  
ATOM    735  C   VAL   175       1.271  -1.388 -22.468  1.00 25.00           C  
ATOM    736  O   VAL   175       1.796  -1.431 -23.579  1.00 25.00           O  
ATOM    737  CB  VAL   175       2.157  -3.106 -20.732  1.00 25.00           C  
ATOM    738  CG1 VAL   175       2.339  -4.035 -21.896  1.00 25.00           C  
ATOM    739  CG2 VAL   175       3.324  -3.385 -19.773  1.00 25.00           C  
ATOM    740  N   ILE   176      -0.035  -1.112 -22.316  1.00 25.00           N  
ATOM    741  CA  ILE   176      -0.926  -0.692 -23.401  1.00 25.00           C  
ATOM    742  C   ILE   176      -0.411   0.616 -23.992  1.00 25.00           C  
ATOM    743  O   ILE   176      -0.307   0.750 -25.202  1.00 25.00           O  
ATOM    744  CB  ILE   176      -2.401  -0.573 -22.928  1.00 25.00           C  
ATOM    745  CG1 ILE   176      -2.963  -1.949 -22.525  1.00 25.00           C  
ATOM    746  CG2 ILE   176      -3.316   0.062 -24.000  1.00 25.00           C  
ATOM    747  CD1 ILE   176      -4.296  -1.900 -21.776  1.00 25.00           C  
ATOM    748  N   SER   177      -0.062   1.565 -23.125  1.00 25.00           N  
ATOM    749  CA  SER   177       0.373   2.882 -23.512  1.00 25.00           C  
ATOM    750  C   SER   177       1.711   2.902 -24.289  1.00 25.00           C  
ATOM    751  O   SER   177       1.797   3.606 -25.295  1.00 25.00           O  
ATOM    752  CB  SER   177       0.293   3.763 -22.274  1.00 50.00           C  
ATOM    753  OG  SER   177       0.476   5.076 -22.690  1.00 50.00           O  
ATOM    754  N   ILE   178       2.717   2.093 -23.884  1.00 25.00           N  
ATOM    755  CA  ILE   178       3.980   1.893 -24.625  1.00 25.00           C  
ATOM    756  C   ILE   178       3.713   1.254 -25.991  1.00 25.00           C  
ATOM    757  O   ILE   178       4.284   1.671 -26.994  1.00 25.00           O  
ATOM    758  CB  ILE   178       5.067   1.064 -23.866  1.00 25.00           C  
ATOM    759  CG1 ILE   178       4.630  -0.369 -23.533  1.00 25.00           C  
ATOM    760  CG2 ILE   178       5.592   1.755 -22.610  1.00 25.00           C  
ATOM    761  CD1 ILE   178       5.633  -1.245 -22.777  1.00 50.00           C  
ATOM    762  N   ASP   179       2.834   0.242 -26.011  1.00 25.00           N  
ATOM    763  CA  ASP   179       2.448  -0.520 -27.184  1.00 25.00           C  
ATOM    764  C   ASP   179       1.761   0.372 -28.222  1.00 25.00           C  
ATOM    765  O   ASP   179       2.111   0.322 -29.399  1.00 25.00           O  
ATOM    766  CB  ASP   179       1.564  -1.701 -26.751  1.00 25.00           C  
ATOM    767  CG  ASP   179       1.138  -2.537 -27.943  1.00 25.00           C  
ATOM    768  OD1 ASP   179       2.063  -2.976 -28.658  1.00 25.00           O  
ATOM    769  OD2 ASP   179      -0.088  -2.707 -28.117  1.00 25.00           O1-
ATOM    770  N   ARG   180       0.806   1.196 -27.765  1.00 25.00           N  
ATOM    771  CA  ARG   180       0.109   2.197 -28.557  1.00 25.00           C  
ATOM    772  C   ARG   180       1.054   3.264 -29.104  1.00 25.00           C  
ATOM    773  O   ARG   180       0.908   3.640 -30.264  1.00 25.00           O  
ATOM    774  CB  ARG   180      -1.051   2.829 -27.763  1.00 25.00           C  
ATOM    775  CG  ARG   180      -2.234   1.887 -27.477  1.00 25.00           C  
ATOM    776  CD  ARG   180      -2.764   1.153 -28.709  1.00 25.00           C  
ATOM    777  NE  ARG   180      -3.956   0.372 -28.375  1.00 25.00           N  
ATOM    778  CZ  ARG   180      -4.805  -0.153 -29.272  1.00 25.00           C  
ATOM    779  NH1 ARG   180      -4.544  -0.094 -30.583  1.00 25.00           N  
ATOM    780  NH2 ARG   180      -5.950  -0.716 -28.867  1.00 25.00           N1+
ATOM    781  N   TYR   181       2.025   3.716 -28.291  1.00 25.00           N  
ATOM    782  CA  TYR   181       3.060   4.672 -28.675  1.00 25.00           C  
ATOM    783  C   TYR   181       3.919   4.159 -29.838  1.00 25.00           C  
ATOM    784  O   TYR   181       4.108   4.867 -30.821  1.00 25.00           O  
ATOM    785  CB  TYR   181       3.922   5.087 -27.468  1.00 25.00           C  
ATOM    786  CG  TYR   181       4.917   6.175 -27.822  1.00 25.00           C  
ATOM    787  CD1 TYR   181       4.467   7.490 -28.051  1.00 25.00           C  
ATOM    788  CD2 TYR   181       6.273   5.853 -28.030  1.00 25.00           C  
ATOM    789  CE1 TYR   181       5.371   8.470 -28.497  1.00 25.00           C  
ATOM    790  CE2 TYR   181       7.178   6.836 -28.468  1.00 25.00           C  
ATOM    791  CZ  TYR   181       6.729   8.151 -28.685  1.00 25.00           C  
ATOM    792  OH  TYR   181       7.604   9.110 -29.100  1.00 25.00           O  
ATOM    793  N   LEU   182       4.407   2.916 -29.746  1.00 25.00           N  
ATOM    794  CA  LEU   182       5.133   2.237 -30.812  1.00 25.00           C  
ATOM    795  C   LEU   182       4.237   2.038 -32.039  1.00 25.00           C  
ATOM    796  O   LEU   182       4.605   2.490 -33.114  1.00 25.00           O  
ATOM    797  CB  LEU   182       5.755   0.936 -30.276  1.00 25.00           C  
ATOM    798  CG  LEU   182       7.168   1.113 -29.675  1.00 25.00           C  
ATOM    799  CD1 LEU   182       7.268   2.222 -28.621  1.00 25.00           C  
ATOM    800  CD2 LEU   182       7.671  -0.193 -29.052  1.00 25.00           C  
ATOM    801  N   GLY   183       3.035   1.469 -31.858  1.00 25.00           N  
ATOM    802  CA  GLY   183       1.969   1.315 -32.849  1.00 25.00           C  
ATOM    803  C   GLY   183       1.744   2.539 -33.749  1.00 25.00           C  
ATOM    804  O   GLY   183       1.877   2.433 -34.965  1.00 25.00           O  
ATOM    805  N   ILE   184       1.452   3.702 -33.147  1.00 25.00           N  
ATOM    806  CA  ILE   184       1.181   4.963 -33.843  1.00 25.00           C  
ATOM    807  C   ILE   184       2.395   5.589 -34.556  1.00 25.00           C  
ATOM    808  O   ILE   184       2.218   6.325 -35.525  1.00 25.00           O  
ATOM    809  CB  ILE   184       0.525   5.990 -32.892  1.00 25.00           C  
ATOM    810  CG1 ILE   184      -0.170   7.099 -33.703  1.00 25.00           C  
ATOM    811  CG2 ILE   184       1.538   6.599 -31.896  1.00 25.00           C  
ATOM    812  CD1 ILE   184      -1.176   7.920 -32.912  1.00 25.00           C  
ATOM    813  N   THR   185       3.609   5.383 -34.027  1.00 25.00           N  
ATOM    814  CA  THR   185       4.842   5.986 -34.541  1.00 25.00           C  
ATOM    815  C   THR   185       5.504   5.126 -35.622  1.00 25.00           C  
ATOM    816  O   THR   185       6.412   5.600 -36.304  1.00 25.00           O  
ATOM    817  CB  THR   185       5.826   6.311 -33.398  1.00 25.00           C  
ATOM    818  OG1 THR   185       6.251   5.140 -32.727  1.00 25.00           O  
ATOM    819  CG2 THR   185       5.320   7.369 -32.407  1.00 25.00           C  
ATOM    820  N   ARG   186       5.062   3.874 -35.781  1.00 25.00           N  
ATOM    821  CA  ARG   186       5.590   2.957 -36.772  1.00 25.00           C  
ATOM    822  C   ARG   186       5.143   3.331 -38.186  1.00 25.00           C  
ATOM    823  O   ARG   186       3.991   3.725 -38.358  1.00 25.00           O  
ATOM    824  CB  ARG   186       5.050   1.574 -36.476  1.00 25.00           C  
ATOM    825  CG  ARG   186       5.850   0.895 -35.382  1.00 25.00           C  
ATOM    826  CD  ARG   186       5.088  -0.341 -34.961  1.00 50.00           C  
ATOM    827  NE  ARG   186       5.665  -1.456 -35.714  1.00 50.00           N  
ATOM    828  CZ  ARG   186       5.075  -2.154 -36.682  1.00 50.00           C  
ATOM    829  NH1 ARG   186       3.793  -1.977 -36.962  1.00 50.00           N  
ATOM    830  NH2 ARG   186       5.782  -3.035 -37.392  1.00 50.00           N1+
ATOM    831  N   PRO   187       6.013   3.129 -39.198  1.00 25.00           N  
ATOM    832  CA  PRO   187       5.676   3.194 -40.630  1.00 25.00           C  
ATOM    833  C   PRO   187       4.510   2.275 -41.037  1.00 25.00           C  
ATOM    834  O   PRO   187       3.714   2.628 -41.904  1.00 25.00           O  
ATOM    835  CB  PRO   187       6.958   2.776 -41.358  1.00 25.00           C  
ATOM    836  CG  PRO   187       8.069   3.149 -40.396  1.00 25.00           C  
ATOM    837  CD  PRO   187       7.455   2.958 -39.016  1.00 25.00           C  
ATOM    838  N   LEU   188       4.400   1.113 -40.374  1.00 25.00           N  
ATOM    839  CA  LEU   188       3.253   0.219 -40.413  1.00 25.00           C  
ATOM    840  C   LEU   188       2.335   0.639 -39.256  1.00 25.00           C  
ATOM    841  O   LEU   188       2.295  -0.023 -38.224  1.00 25.00           O  
ATOM    842  CB  LEU   188       3.761  -1.236 -40.287  1.00 25.00           C  
ATOM    843  CG  LEU   188       4.693  -1.704 -41.424  1.00 25.00           C  
ATOM    844  CD1 LEU   188       5.274  -3.091 -41.109  1.00 25.00           C  
ATOM    845  CD2 LEU   188       3.990  -1.708 -42.788  1.00 25.00           C  
ATOM    846  N   THR   189       1.667   1.798 -39.397  1.00 25.00           N  
ATOM    847  CA  THR   189       0.989   2.530 -38.320  1.00 25.00           C  
ATOM    848  C   THR   189      -0.246   1.779 -37.832  1.00 25.00           C  
ATOM    849  O   THR   189      -1.073   1.404 -38.661  1.00 25.00           O  
ATOM    850  CB  THR   189       0.503   3.900 -38.842  1.00 50.00           C  
ATOM    851  OG1 THR   189       1.570   4.621 -39.413  1.00 50.00           O  
ATOM    852  CG2 THR   189      -0.047   4.794 -37.721  1.00 50.00           C  
ATOM    853  N   TYR   190      -0.363   1.587 -36.508  1.00 25.00           N  
ATOM    854  CA  TYR   190      -1.440   0.934 -35.753  1.00 25.00           C  
ATOM    855  C   TYR   190      -1.167  -0.527 -35.386  1.00 25.00           C  
ATOM    856  O   TYR   190      -1.415  -0.866 -34.225  1.00 25.00           O  
ATOM    857  CB  TYR   190      -2.874   1.151 -36.279  1.00 25.00           C  
ATOM    858  CG  TYR   190      -3.299   2.597 -36.193  1.00 25.00           C  
ATOM    859  CD1 TYR   190      -3.707   3.120 -34.951  1.00 25.00           C  
ATOM    860  CD2 TYR   190      -3.210   3.439 -37.319  1.00 25.00           C  
ATOM    861  CE1 TYR   190      -3.955   4.495 -34.816  1.00 25.00           C  
ATOM    862  CE2 TYR   190      -3.425   4.820 -37.175  1.00 25.00           C  
ATOM    863  CZ  TYR   190      -3.770   5.349 -35.915  1.00 25.00           C  
ATOM    864  OH  TYR   190      -3.941   6.690 -35.750  1.00 25.00           O  
ATOM    865  N   PRO   191      -0.650  -1.402 -36.292  1.00 25.00           N  
ATOM    866  CA  PRO   191      -0.075  -2.689 -35.927  1.00 25.00           C  
ATOM    867  C   PRO   191       0.998  -2.471 -34.877  1.00 25.00           C  
ATOM    868  O   PRO   191       1.876  -1.619 -35.005  1.00 25.00           O  
ATOM    869  CB  PRO   191       0.537  -3.269 -37.210  1.00 50.00           C  
ATOM    870  CG  PRO   191      -0.320  -2.688 -38.304  1.00 50.00           C  
ATOM    871  CD  PRO   191      -0.714  -1.333 -37.749  1.00 50.00           C  
ATOM    872  N   VAL   192       0.871  -3.224 -33.800  1.00 25.00           N  
ATOM    873  CA  VAL   192       1.838  -3.241 -32.733  1.00 25.00           C  
ATOM    874  C   VAL   192       3.135  -3.888 -33.270  1.00 25.00           C  
ATOM    875  O   VAL   192       3.087  -4.713 -34.189  1.00 25.00           O  
ATOM    876  CB  VAL   192       1.186  -4.037 -31.599  1.00 50.00           C  
ATOM    877  CG1 VAL   192      -0.152  -3.447 -31.123  1.00 50.00           C  
ATOM    878  CG2 VAL   192       1.060  -5.500 -31.971  1.00 50.00           C  
ATOM    879  N   ARG   193       4.282  -3.566 -32.661  1.00 25.00           N  
ATOM    880  CA  ARG   193       5.574  -4.196 -32.974  1.00 25.00           C  
ATOM    881  C   ARG   193       5.624  -5.683 -32.620  1.00 25.00           C  
ATOM    882  O   ARG   193       6.476  -6.414 -33.121  1.00 25.00           O  
ATOM    883  CB  ARG   193       6.726  -3.478 -32.248  1.00 25.00           C  
ATOM    884  CG  ARG   193       6.873  -2.056 -32.758  1.00 25.00           C  
ATOM    885  CD  ARG   193       8.113  -1.276 -32.361  1.00 50.00           C  
ATOM    886  NE  ARG   193       9.311  -1.868 -32.943  1.00 50.00           N  
ATOM    887  CZ  ARG   193       9.864  -1.581 -34.127  1.00 50.00           C  
ATOM    888  NH1 ARG   193       9.325  -0.687 -34.968  1.00 50.00           N  
ATOM    889  NH2 ARG   193      10.991  -2.215 -34.463  1.00 50.00           N1+
ATOM    890  N   GLN   194       4.729  -6.101 -31.726  1.00 25.00           N  
ATOM    891  CA  GLN   194       4.663  -7.418 -31.145  1.00 25.00           C  
ATOM    892  C   GLN   194       3.709  -8.353 -31.914  1.00 25.00           C  
ATOM    893  O   GLN   194       2.615  -7.997 -32.335  1.00 25.00           O  
ATOM    894  CB  GLN   194       4.260  -7.216 -29.675  1.00 25.00           C  
ATOM    895  CG  GLN   194       2.942  -6.468 -29.469  1.00 25.00           C  
ATOM    896  CD  GLN   194       2.491  -6.553 -28.039  1.00 50.00           C  
ATOM    897  OE1 GLN   194       2.487  -7.639 -27.499  1.00 50.00           O  
ATOM    898  NE2 GLN   194       2.128  -5.443 -27.412  1.00 50.00           N  
ATOM    899  N   ASN   195       4.098  -9.618 -32.042  1.00 25.00           N  
ATOM    900  CA  ASN   195       3.210 -10.720 -32.390  1.00 25.00           C  
ATOM    901  C   ASN   195       2.314 -11.080 -31.179  1.00 25.00           C  
ATOM    902  O   ASN   195       2.583 -10.680 -30.046  1.00 25.00           O  
ATOM    903  CB  ASN   195       4.117 -11.889 -32.832  1.00 50.00           C  
ATOM    904  CG  ASN   195       3.343 -13.024 -33.502  1.00 50.00           C  
ATOM    905  OD1 ASN   195       2.856 -13.929 -32.828  1.00 50.00           O  
ATOM    906  ND2 ASN   195       3.221 -12.974 -34.828  1.00 50.00           N  
ATOM    907  N   GLY   196       1.260 -11.872 -31.419  1.00 25.00           N  
ATOM    908  CA  GLY   196       0.409 -12.500 -30.408  1.00 25.00           C  
ATOM    909  C   GLY   196       1.177 -13.307 -29.348  1.00 25.00           C  
ATOM    910  O   GLY   196       0.825 -13.272 -28.171  1.00 25.00           O  
ATOM    911  N   LYS   197       2.225 -14.037 -29.760  1.00 25.00           N  
ATOM    912  CA  LYS   197       3.066 -14.852 -28.884  1.00 25.00           C  
ATOM    913  C   LYS   197       3.931 -14.029 -27.928  1.00 25.00           C  
ATOM    914  O   LYS   197       3.950 -14.320 -26.734  1.00 25.00           O  
ATOM    915  CB  LYS   197       3.949 -15.792 -29.707  1.00 25.00           C  
ATOM    916  CG  LYS   197       3.141 -16.892 -30.406  1.00 25.00           C  
ATOM    917  CD  LYS   197       4.027 -17.928 -31.114  1.00 50.00           C  
ATOM    918  CE  LYS   197       4.900 -18.774 -30.170  1.00 50.00           C  
ATOM    919  NZ  LYS   197       4.085 -19.571 -29.236  1.00 50.00           N1+
ATOM    920  N   CYS   198       4.641 -13.006 -28.430  1.00 25.00           N  
ATOM    921  CA  CYS   198       5.428 -12.111 -27.578  1.00 25.00           C  
ATOM    922  C   CYS   198       4.547 -11.240 -26.671  1.00 25.00           C  
ATOM    923  O   CYS   198       4.985 -10.897 -25.577  1.00 25.00           O  
ATOM    924  CB  CYS   198       6.484 -11.327 -28.359  1.00 25.00           C  
ATOM    925  SG  CYS   198       5.723 -10.242 -29.548  1.00 25.00           S  
ATOM    926  N   MET   199       3.297 -10.968 -27.095  1.00 25.00           N  
ATOM    927  CA  MET   199       2.226 -10.411 -26.277  1.00 25.00           C  
ATOM    928  C   MET   199       1.895 -11.263 -25.050  1.00 25.00           C  
ATOM    929  O   MET   199       1.736 -10.742 -23.949  1.00 25.00           O  
ATOM    930  CB  MET   199       0.956 -10.127 -27.101  1.00 50.00           C  
ATOM    931  CG  MET   199      -0.144  -9.440 -26.290  1.00 50.00           C  
ATOM    932  SD  MET   199       0.389  -8.040 -25.282  1.00 50.00           S  
ATOM    933  CE  MET   199      -0.546  -6.763 -26.060  1.00 50.00           C  
ATOM    934  N   ALA   200       1.792 -12.581 -25.235  1.00 25.00           N  
ATOM    935  CA  ALA   200       1.571 -13.530 -24.153  1.00 25.00           C  
ATOM    936  C   ALA   200       2.729 -13.540 -23.143  1.00 25.00           C  
ATOM    937  O   ALA   200       2.487 -13.621 -21.941  1.00 25.00           O  
ATOM    938  CB  ALA   200       1.302 -14.923 -24.729  1.00 50.00           C  
ATOM    939  N   LYS   201       3.974 -13.418 -23.633  1.00 25.00           N  
ATOM    940  CA  LYS   201       5.195 -13.371 -22.833  1.00 25.00           C  
ATOM    941  C   LYS   201       5.302 -12.112 -21.973  1.00 25.00           C  
ATOM    942  O   LYS   201       5.656 -12.217 -20.803  1.00 25.00           O  
ATOM    943  CB  LYS   201       6.438 -13.503 -23.720  1.00 50.00           C  
ATOM    944  CG  LYS   201       6.547 -14.881 -24.384  1.00 50.00           C  
ATOM    945  CD  LYS   201       7.825 -15.043 -25.219  1.00 50.00           C  
ATOM    946  CE  LYS   201       9.122 -15.036 -24.392  1.00 50.00           C  
ATOM    947  NZ  LYS   201       9.161 -16.151 -23.428  1.00 50.00           N1+
ATOM    948  N   MET   202       4.998 -10.933 -22.535  1.00 25.00           N  
ATOM    949  CA  MET   202       4.962  -9.671 -21.799  1.00 25.00           C  
ATOM    950  C   MET   202       3.847  -9.638 -20.755  1.00 25.00           C  
ATOM    951  O   MET   202       4.101  -9.165 -19.656  1.00 25.00           O  
ATOM    952  CB  MET   202       4.908  -8.460 -22.726  1.00 25.00           C  
ATOM    953  CG  MET   202       3.682  -8.467 -23.615  1.00 25.00           C  
ATOM    954  SD  MET   202       3.771  -7.233 -24.892  1.00 25.00           S  
ATOM    955  CE  MET   202       2.974  -5.949 -23.977  1.00 50.00           C  
ATOM    956  N   ILE   203       2.653 -10.178 -21.066  1.00 25.00           N  
ATOM    957  CA  ILE   203       1.551 -10.366 -20.119  1.00 25.00           C  
ATOM    958  C   ILE   203       2.011 -11.250 -18.958  1.00 25.00           C  
ATOM    959  O   ILE   203       1.934 -10.817 -17.814  1.00 25.00           O  
ATOM    960  CB  ILE   203       0.286 -10.927 -20.819  1.00 25.00           C  
ATOM    961  CG1 ILE   203      -0.336  -9.875 -21.756  1.00 25.00           C  
ATOM    962  CG2 ILE   203      -0.779 -11.401 -19.806  1.00 25.00           C  
ATOM    963  CD1 ILE   203      -1.344 -10.462 -22.749  1.00 25.00           C  
ATOM    964  N   LEU   204       2.519 -12.457 -19.259  1.00 25.00           N  
ATOM    965  CA  LEU   204       3.088 -13.394 -18.294  1.00 25.00           C  
ATOM    966  C   LEU   204       4.141 -12.732 -17.398  1.00 25.00           C  
ATOM    967  O   LEU   204       4.066 -12.862 -16.182  1.00 25.00           O  
ATOM    968  CB  LEU   204       3.644 -14.640 -19.009  1.00 25.00           C  
ATOM    969  CG  LEU   204       4.169 -15.740 -18.060  1.00 25.00           C  
ATOM    970  CD1 LEU   204       3.051 -16.325 -17.182  1.00 25.00           C  
ATOM    971  CD2 LEU   204       4.878 -16.844 -18.854  1.00 25.00           C  
ATOM    972  N   SER   205       5.068 -11.973 -18.002  1.00 25.00           N  
ATOM    973  CA  SER   205       6.088 -11.178 -17.329  1.00 25.00           C  
ATOM    974  C   SER   205       5.496 -10.102 -16.407  1.00 25.00           C  
ATOM    975  O   SER   205       6.019  -9.914 -15.317  1.00 25.00           O  
ATOM    976  CB  SER   205       7.065 -10.560 -18.340  1.00 25.00           C  
ATOM    977  OG  SER   205       7.815 -11.574 -18.975  1.00 25.00           O  
ATOM    978  N   VAL   206       4.398  -9.432 -16.803  1.00 25.00           N  
ATOM    979  CA  VAL   206       3.646  -8.483 -15.974  1.00 25.00           C  
ATOM    980  C   VAL   206       3.112  -9.163 -14.708  1.00 25.00           C  
ATOM    981  O   VAL   206       3.330  -8.636 -13.623  1.00 25.00           O  
ATOM    982  CB  VAL   206       2.537  -7.746 -16.775  1.00 25.00           C  
ATOM    983  CG1 VAL   206       1.579  -6.933 -15.882  1.00 25.00           C  
ATOM    984  CG2 VAL   206       3.134  -6.795 -17.821  1.00 25.00           C  
ATOM    985  N   TRP   207       2.462 -10.331 -14.841  1.00 25.00           N  
ATOM    986  CA  TRP   207       1.967 -11.143 -13.729  1.00 25.00           C  
ATOM    987  C   TRP   207       3.088 -11.629 -12.807  1.00 25.00           C  
ATOM    988  O   TRP   207       2.942 -11.572 -11.594  1.00 25.00           O  
ATOM    989  CB  TRP   207       1.129 -12.323 -14.237  1.00 25.00           C  
ATOM    990  CG  TRP   207      -0.141 -11.915 -14.903  1.00 25.00           C  
ATOM    991  CD1 TRP   207      -0.380 -11.943 -16.229  1.00 25.00           C  
ATOM    992  CD2 TRP   207      -1.380 -11.472 -14.289  1.00 25.00           C  
ATOM    993  NE1 TRP   207      -1.633 -11.445 -16.488  1.00 25.00           N  
ATOM    994  CE3 TRP   207      -1.833 -11.341 -12.961  1.00 25.00           C  
ATOM    995  CE2 TRP   207      -2.310 -11.175 -15.324  1.00 25.00           C  
ATOM    996  CZ3 TRP   207      -3.139 -10.908 -12.669  1.00 25.00           C  
ATOM    997  CZ2 TRP   207      -3.614 -10.753 -15.053  1.00 25.00           C  
ATOM    998  CH2 TRP   207      -4.024 -10.608 -13.718  1.00 25.00           C  
ATOM    999  N   LEU   208       4.222 -12.071 -13.367  1.00 25.00           N  
ATOM   1000  CA  LEU   208       5.405 -12.481 -12.615  1.00 25.00           C  
ATOM   1001  C   LEU   208       6.019 -11.328 -11.820  1.00 25.00           C  
ATOM   1002  O   LEU   208       6.278 -11.486 -10.631  1.00 25.00           O  
ATOM   1003  CB  LEU   208       6.451 -13.105 -13.552  1.00 25.00           C  
ATOM   1004  CG  LEU   208       6.038 -14.461 -14.153  1.00 25.00           C  
ATOM   1005  CD1 LEU   208       7.044 -14.884 -15.231  1.00 50.00           C  
ATOM   1006  CD2 LEU   208       5.871 -15.559 -13.093  1.00 50.00           C  
ATOM   1007  N   LEU   209       6.225 -10.172 -12.466  1.00 25.00           N  
ATOM   1008  CA  LEU   209       6.759  -8.958 -11.860  1.00 25.00           C  
ATOM   1009  C   LEU   209       5.835  -8.397 -10.786  1.00 25.00           C  
ATOM   1010  O   LEU   209       6.310  -8.110  -9.694  1.00 25.00           O  
ATOM   1011  CB  LEU   209       7.035  -7.891 -12.924  1.00 50.00           C  
ATOM   1012  CG  LEU   209       8.205  -8.206 -13.870  1.00 50.00           C  
ATOM   1013  CD1 LEU   209       8.231  -7.180 -15.011  1.00 50.00           C  
ATOM   1014  CD2 LEU   209       9.554  -8.261 -13.142  1.00 50.00           C  
ATOM   1015  N   SER   210       4.529  -8.298 -11.086  1.00 25.00           N  
ATOM   1016  CA  SER   210       3.465  -7.944 -10.152  1.00 25.00           C  
ATOM   1017  C   SER   210       3.485  -8.883  -8.948  1.00 25.00           C  
ATOM   1018  O   SER   210       3.473  -8.408  -7.821  1.00 25.00           O  
ATOM   1019  CB  SER   210       2.088  -7.967 -10.826  1.00 25.00           C  
ATOM   1020  OG  SER   210       2.000  -6.967 -11.805  1.00 25.00           O  
ATOM   1021  N   ALA   211       3.569 -10.208  -9.183  1.00 25.00           N  
ATOM   1022  CA  ALA   211       3.667 -11.240  -8.153  1.00 25.00           C  
ATOM   1023  C   ALA   211       4.877 -10.998  -7.275  1.00 25.00           C  
ATOM   1024  O   ALA   211       4.698 -10.930  -6.075  1.00 25.00           O  
ATOM   1025  CB  ALA   211       3.685 -12.670  -8.712  1.00 50.00           C  
ATOM   1026  N   SER   212       6.051 -10.776  -7.883  1.00 25.00           N  
ATOM   1027  CA  SER   212       7.339 -10.496  -7.256  1.00 25.00           C  
ATOM   1028  C   SER   212       7.380  -9.214  -6.400  1.00 25.00           C  
ATOM   1029  O   SER   212       8.211  -9.106  -5.501  1.00 25.00           O  
ATOM   1030  CB  SER   212       8.448 -10.453  -8.320  1.00 25.00           C  
ATOM   1031  OG  SER   212       8.606 -11.719  -8.925  1.00 25.00           O  
ATOM   1032  N   ILE   213       6.504  -8.236  -6.665  1.00 25.00           N  
ATOM   1033  CA  ILE   213       6.429  -6.984  -5.908  1.00 25.00           C  
ATOM   1034  C   ILE   213       5.265  -6.964  -4.906  1.00 25.00           C  
ATOM   1035  O   ILE   213       5.209  -6.053  -4.083  1.00 25.00           O  
ATOM   1036  CB  ILE   213       6.453  -5.764  -6.862  1.00 50.00           C  
ATOM   1037  CG1 ILE   213       5.213  -5.663  -7.763  1.00 50.00           C  
ATOM   1038  CG2 ILE   213       7.773  -5.741  -7.661  1.00 50.00           C  
ATOM   1039  CD1 ILE   213       5.243  -4.479  -8.735  1.00 50.00           C  
ATOM   1040  N   THR   214       4.400  -7.977  -4.873  1.00 25.00           N  
ATOM   1041  CA  THR   214       3.224  -7.982  -4.001  1.00 25.00           C  
ATOM   1042  C   THR   214       3.242  -9.189  -3.075  1.00 25.00           C  
ATOM   1043  O   THR   214       3.219  -9.032  -1.854  1.00 25.00           O  
ATOM   1044  CB  THR   214       1.938  -7.814  -4.835  1.00 50.00           C  
ATOM   1045  OG1 THR   214       1.772  -8.846  -5.792  1.00 50.00           O  
ATOM   1046  CG2 THR   214       1.925  -6.477  -5.575  1.00 50.00           C  
ATOM   1047  N   LEU   215       3.357 -10.397  -3.632  1.00 25.00           N  
ATOM   1048  CA  LEU   215       3.443 -11.619  -2.845  1.00 25.00           C  
ATOM   1049  C   LEU   215       4.691 -11.679  -1.950  1.00 25.00           C  
ATOM   1050  O   LEU   215       4.494 -11.918  -0.766  1.00 25.00           O  
ATOM   1051  CB  LEU   215       3.270 -12.889  -3.710  1.00 25.00           C  
ATOM   1052  CG  LEU   215       1.815 -13.283  -4.022  1.00 25.00           C  
ATOM   1053  CD1 LEU   215       1.065 -12.231  -4.853  1.00 25.00           C  
ATOM   1054  CD2 LEU   215       1.783 -14.639  -4.739  1.00 25.00           C  
ATOM   1055  N   PRO   216       5.944 -11.475  -2.435  1.00 25.00           N  
ATOM   1056  CA  PRO   216       7.159 -11.595  -1.626  1.00 25.00           C  
ATOM   1057  C   PRO   216       7.185 -10.668  -0.417  1.00 25.00           C  
ATOM   1058  O   PRO   216       7.391 -11.200   0.669  1.00 25.00           O  
ATOM   1059  CB  PRO   216       8.372 -11.393  -2.538  1.00 50.00           C  
ATOM   1060  CG  PRO   216       7.819 -11.750  -3.886  1.00 50.00           C  
ATOM   1061  CD  PRO   216       6.336 -11.392  -3.828  1.00 50.00           C  
ATOM   1062  N   PRO   217       6.932  -9.341  -0.541  1.00 25.00           N  
ATOM   1063  CA  PRO   217       6.918  -8.458   0.621  1.00 25.00           C  
ATOM   1064  C   PRO   217       5.849  -8.782   1.671  1.00 25.00           C  
ATOM   1065  O   PRO   217       6.082  -8.492   2.834  1.00 25.00           O  
ATOM   1066  CB  PRO   217       6.668  -7.058   0.093  1.00 25.00           C  
ATOM   1067  CG  PRO   217       7.140  -7.099  -1.338  1.00 25.00           C  
ATOM   1068  CD  PRO   217       6.858  -8.535  -1.769  1.00 25.00           C  
ATOM   1069  N   LEU   218       4.693  -9.346   1.290  1.00 25.00           N  
ATOM   1070  CA  LEU   218       3.604  -9.634   2.226  1.00 25.00           C  
ATOM   1071  C   LEU   218       3.608 -11.100   2.708  1.00 25.00           C  
ATOM   1072  O   LEU   218       3.049 -11.383   3.769  1.00 25.00           O  
ATOM   1073  CB  LEU   218       2.261  -9.265   1.546  1.00 25.00           C  
ATOM   1074  CG  LEU   218       2.086  -7.732   1.377  1.00 25.00           C  
ATOM   1075  CD1 LEU   218       1.075  -7.363   0.286  1.00 50.00           C  
ATOM   1076  CD2 LEU   218       1.703  -7.042   2.698  1.00 50.00           C  
ATOM   1077  N   PHE   219       4.237 -12.033   1.979  1.00 99.99           N  
ATOM   1078  CA  PHE   219       4.521 -13.384   2.435  1.00 99.99           C  
ATOM   1079  C   PHE   219       5.793 -13.389   3.292  1.00 99.99           C  
ATOM   1080  O   PHE   219       6.749 -12.668   3.008  1.00 99.99           O  
ATOM   1081  CB  PHE   219       4.687 -14.300   1.210  1.00 99.99           C  
ATOM   1082  CG  PHE   219       4.919 -15.751   1.580  1.00 99.99           C  
ATOM   1083  CD1 PHE   219       3.834 -16.553   1.985  1.00 99.99           C  
ATOM   1084  CD2 PHE   219       6.228 -16.278   1.590  1.00 99.99           C  
ATOM   1085  CE1 PHE   219       4.056 -17.882   2.392  1.00 99.99           C  
ATOM   1086  CE2 PHE   219       6.448 -17.604   2.002  1.00 99.99           C  
ATOM   1087  CZ  PHE   219       5.362 -18.407   2.400  1.00 99.99           C  
ATOM   1088  N   GLY   220       5.801 -14.233   4.333  1.00 99.99           N  
ATOM   1089  CA  GLY   220       6.916 -14.409   5.256  1.00 99.99           C  
ATOM   1090  C   GLY   220       6.968 -13.286   6.293  1.00 99.99           C  
ATOM   1091  O   GLY   220       6.756 -13.526   7.479  1.00 99.99           O  
ATOM   1092  N   TRP   221       7.236 -12.062   5.827  1.00 99.99           N  
ATOM   1093  CA  TRP   221       7.176 -10.829   6.595  1.00 99.99           C  
ATOM   1094  C   TRP   221       6.013  -9.999   6.072  1.00 99.99           C  
ATOM   1095  O   TRP   221       5.669 -10.063   4.902  1.00 99.99           O  
ATOM   1096  CB  TRP   221       8.506 -10.069   6.451  1.00 99.99           C  
ATOM   1097  CG  TRP   221       8.893  -9.649   5.064  1.00 99.99           C  
ATOM   1098  CD1 TRP   221       8.704  -8.425   4.525  1.00 99.99           C  
ATOM   1099  CD2 TRP   221       9.553 -10.444   4.040  1.00 99.99           C  
ATOM   1100  NE1 TRP   221       9.207  -8.406   3.243  1.00 99.99           N  
ATOM   1101  CE3 TRP   221      10.030 -11.773   3.974  1.00 99.99           C  
ATOM   1102  CE2 TRP   221       9.736  -9.628   2.886  1.00 99.99           C  
ATOM   1103  CZ3 TRP   221      10.658 -12.264   2.815  1.00 99.99           C  
ATOM   1104  CZ2 TRP   221      10.352 -10.109   1.719  1.00 99.99           C  
ATOM   1105  CH2 TRP   221      10.817 -11.435   1.687  1.00 99.99           C  
ATOM   1106  N   ALA   222       5.294  -9.431   7.023  1.00 99.99           N  
ATOM   1107  CA  ALA   222       4.039  -8.753   6.864  1.00 99.99           C  
ATOM   1108  C   ALA   222       4.184  -7.605   7.840  1.00 99.99           C  
ATOM   1109  O   ALA   222       4.654  -7.782   8.967  1.00 99.99           O  
ATOM   1110  CB  ALA   222       2.870  -9.703   7.159  1.00 99.99           C  
ATOM   1111  N   GLN   223       3.880  -6.407   7.365  1.00 99.99           N  
ATOM   1112  CA  GLN   223       4.164  -5.161   8.051  1.00 99.99           C  
ATOM   1113  C   GLN   223       3.076  -4.894   9.117  1.00 99.99           C  
ATOM   1114  O   GLN   223       3.267  -4.053   9.993  1.00 99.99           O  
ATOM   1115  CB  GLN   223       4.199  -4.046   6.981  1.00 99.99           C  
ATOM   1116  CG  GLN   223       5.293  -4.192   5.881  1.00 99.99           C  
ATOM   1117  CD  GLN   223       5.029  -5.307   4.856  1.00 99.99           C  
ATOM   1118  OE1 GLN   223       3.881  -5.675   4.629  1.00 99.99           O  
ATOM   1119  NE2 GLN   223       6.071  -5.927   4.317  1.00 99.99           N  
ATOM   1120  N   ASN   224       1.989  -5.670   9.055  1.00 99.99           N  
ATOM   1121  CA  ASN   224       0.922  -5.863  10.026  1.00 99.99           C  
ATOM   1122  C   ASN   224       1.163  -7.164  10.823  1.00 99.99           C  
ATOM   1123  O   ASN   224       1.994  -7.997  10.469  1.00 99.99           O  
ATOM   1124  CB  ASN   224      -0.448  -5.935   9.292  1.00 99.99           C  
ATOM   1125  CG  ASN   224      -0.678  -7.098   8.304  1.00 99.99           C  
ATOM   1126  OD1 ASN   224       0.216  -7.542   7.593  1.00 99.99           O  
ATOM   1127  ND2 ASN   224      -1.896  -7.613   8.233  1.00 99.99           N  
ATOM   1128  N   VAL   225       0.424  -7.318  11.921  1.00 99.99           N  
ATOM   1129  CA  VAL   225       0.550  -8.326  12.952  1.00 99.99           C  
ATOM   1130  C   VAL   225      -0.843  -8.828  13.361  1.00 99.99           C  
ATOM   1131  O   VAL   225      -1.857  -8.164  13.149  1.00 99.99           O  
ATOM   1132  CB  VAL   225       1.356  -7.704  14.120  1.00 99.99           C  
ATOM   1133  CG1 VAL   225       0.636  -6.530  14.814  1.00 99.99           C  
ATOM   1134  CG2 VAL   225       1.804  -8.756  15.148  1.00 99.99           C  
ATOM   1135  N   ASN   226      -0.866 -10.006  13.992  1.00 99.99           N  
ATOM   1136  CA  ASN   226      -2.047 -10.652  14.557  1.00 99.99           C  
ATOM   1137  C   ASN   226      -2.327 -10.081  15.950  1.00 99.99           C  
ATOM   1138  O   ASN   226      -1.850 -10.616  16.951  1.00 99.99           O  
ATOM   1139  CB  ASN   226      -1.811 -12.170  14.638  1.00 99.99           C  
ATOM   1140  CG  ASN   226      -1.662 -12.779  13.257  1.00 99.99           C  
ATOM   1141  OD1 ASN   226      -2.646 -12.905  12.537  1.00 99.99           O  
ATOM   1142  ND2 ASN   226      -0.428 -13.130  12.889  1.00 99.99           N  
ATOM   1143  N   ASP   227      -3.090  -8.983  15.999  1.00 99.99           N  
ATOM   1144  CA  ASP   227      -3.487  -8.270  17.208  1.00 99.99           C  
ATOM   1145  C   ASP   227      -5.007  -8.377  17.412  1.00 99.99           C  
ATOM   1146  O   ASP   227      -5.766  -7.665  16.761  1.00 99.99           O  
ATOM   1147  CB  ASP   227      -2.959  -6.809  17.179  1.00 99.99           C  
ATOM   1148  CG  ASP   227      -3.488  -5.901  16.055  1.00 99.99           C  
ATOM   1149  OD1 ASP   227      -3.370  -6.298  14.879  1.00 99.99           O  
ATOM   1150  OD2 ASP   227      -3.996  -4.810  16.391  1.00 99.99           O1-
ATOM   1151  N   ASP   228      -5.453  -9.258  18.328  1.00 99.99           N  
ATOM   1152  CA  ASP   228      -6.854  -9.430  18.760  1.00 99.99           C  
ATOM   1153  C   ASP   228      -7.761  -9.944  17.621  1.00 99.99           C  
ATOM   1154  O   ASP   228      -8.646  -9.229  17.152  1.00 99.99           O  
ATOM   1155  CB  ASP   228      -7.365  -8.101  19.392  1.00 99.99           C  
ATOM   1156  CG  ASP   228      -8.818  -8.153  19.869  1.00 99.99           C  
ATOM   1157  OD1 ASP   228      -9.052  -8.841  20.884  1.00 99.99           O  
ATOM   1158  OD2 ASP   228      -9.669  -7.533  19.192  1.00 99.99           O1-
ATOM   1159  N   LYS   229      -7.487 -11.145  17.080  1.00 99.99           N  
ATOM   1160  CA  LYS   229      -7.936 -11.533  15.730  1.00 99.99           C  
ATOM   1161  C   LYS   229      -7.476 -10.449  14.734  1.00 99.99           C  
ATOM   1162  O   LYS   229      -6.359 -10.032  14.973  1.00 99.99           O  
ATOM   1163  CB  LYS   229      -9.434 -11.897  15.726  1.00 99.99           C  
ATOM   1164  CG  LYS   229      -9.869 -12.737  14.518  1.00 99.99           C  
ATOM   1165  CD  LYS   229      -9.103 -14.055  14.392  1.00 99.99           C  
ATOM   1166  CE  LYS   229      -9.620 -14.915  13.246  1.00 99.99           C  
ATOM   1167  NZ  LYS   229      -8.890 -16.188  13.215  1.00 99.99           N1+
ATOM   1168  N   VAL   230      -8.244  -9.944  13.743  1.00 25.00           N  
ATOM   1169  CA  VAL   230      -7.972  -8.722  12.933  1.00 25.00           C  
ATOM   1170  C   VAL   230      -7.485  -9.043  11.515  1.00 25.00           C  
ATOM   1171  O   VAL   230      -6.745 -10.005  11.308  1.00 25.00           O  
ATOM   1172  CB  VAL   230      -6.973  -7.709  13.605  1.00 50.00           C  
ATOM   1173  CG1 VAL   230      -5.462  -8.029  13.407  1.00 50.00           C  
ATOM   1174  CG2 VAL   230      -7.175  -6.255  13.194  1.00 50.00           C  
ATOM   1175  N   GLN   235       1.118  -0.681   8.568  1.00 25.00           N  
ATOM   1176  CA  GLN   235       2.383  -1.064   7.944  1.00 25.00           C  
ATOM   1177  C   GLN   235       3.504  -0.042   8.192  1.00 25.00           C  
ATOM   1178  O   GLN   235       3.237   1.100   8.567  1.00 25.00           O  
ATOM   1179  CB  GLN   235       2.140  -1.454   6.468  1.00 50.00           C  
ATOM   1180  CG  GLN   235       1.378  -0.402   5.647  1.00 50.00           C  
ATOM   1181  CD  GLN   235       1.373  -0.727   4.156  1.00 50.00           C  
ATOM   1182  OE1 GLN   235       1.117  -1.854   3.750  1.00 50.00           O  
ATOM   1183  NE2 GLN   235       1.687   0.249   3.322  1.00 50.00           N  
ATOM   1184  N   ASP   236       4.764  -0.472   8.001  1.00 25.00           N  
ATOM   1185  CA  ASP   236       5.981   0.305   8.197  1.00 25.00           C  
ATOM   1186  C   ASP   236       6.099   1.309   7.047  1.00 25.00           C  
ATOM   1187  O   ASP   236       5.590   1.080   5.947  1.00 25.00           O  
ATOM   1188  CB  ASP   236       7.231  -0.609   8.376  1.00 50.00           C  
ATOM   1189  CG  ASP   236       7.787  -1.357   7.150  1.00 50.00           C  
ATOM   1190  OD1 ASP   236       7.742  -0.802   6.038  1.00 50.00           O  
ATOM   1191  OD2 ASP   236       8.295  -2.480   7.341  1.00 50.00           O1-
ATOM   1192  N   PHE   237       6.783   2.419   7.311  1.00 25.00           N  
ATOM   1193  CA  PHE   237       6.781   3.598   6.459  1.00 25.00           C  
ATOM   1194  C   PHE   237       7.635   3.371   5.214  1.00 25.00           C  
ATOM   1195  O   PHE   237       7.252   3.789   4.126  1.00 25.00           O  
ATOM   1196  CB  PHE   237       7.264   4.817   7.252  1.00 25.00           C  
ATOM   1197  CG  PHE   237       6.345   5.320   8.356  1.00 25.00           C  
ATOM   1198  CD1 PHE   237       5.507   4.466   9.118  1.00 50.00           C  
ATOM   1199  CD2 PHE   237       6.374   6.695   8.664  1.00 50.00           C  
ATOM   1200  CE1 PHE   237       4.757   4.968  10.190  1.00 50.00           C  
ATOM   1201  CE2 PHE   237       5.611   7.201   9.728  1.00 50.00           C  
ATOM   1202  CZ  PHE   237       4.831   6.332  10.509  1.00 50.00           C  
ATOM   1203  N   GLY   238       8.771   2.673   5.381  1.00 25.00           N  
ATOM   1204  CA  GLY   238       9.666   2.213   4.323  1.00 25.00           C  
ATOM   1205  C   GLY   238       8.933   1.465   3.210  1.00 25.00           C  
ATOM   1206  O   GLY   238       9.068   1.816   2.042  1.00 25.00           O  
ATOM   1207  N   TYR   239       8.142   0.443   3.572  1.00 25.00           N  
ATOM   1208  CA  TYR   239       7.345  -0.357   2.644  1.00 25.00           C  
ATOM   1209  C   TYR   239       6.221   0.492   2.058  1.00 25.00           C  
ATOM   1210  O   TYR   239       5.988   0.425   0.857  1.00 25.00           O  
ATOM   1211  CB  TYR   239       6.720  -1.577   3.357  1.00 25.00           C  
ATOM   1212  CG  TYR   239       5.840  -2.452   2.479  1.00 25.00           C  
ATOM   1213  CD1 TYR   239       6.412  -3.212   1.439  1.00 25.00           C  
ATOM   1214  CD2 TYR   239       4.442  -2.482   2.677  1.00 25.00           C  
ATOM   1215  CE1 TYR   239       5.587  -3.978   0.595  1.00 25.00           C  
ATOM   1216  CE2 TYR   239       3.623  -3.275   1.851  1.00 25.00           C  
ATOM   1217  CZ  TYR   239       4.197  -4.022   0.805  1.00 25.00           C  
ATOM   1218  OH  TYR   239       3.418  -4.772  -0.021  1.00 25.00           O  
ATOM   1219  N   THR   240       5.555   1.309   2.882  1.00 25.00           N  
ATOM   1220  CA  THR   240       4.464   2.194   2.472  1.00 25.00           C  
ATOM   1221  C   THR   240       4.892   3.130   1.316  1.00 25.00           C  
ATOM   1222  O   THR   240       4.210   3.189   0.293  1.00 25.00           O  
ATOM   1223  CB  THR   240       3.955   2.970   3.709  1.00 50.00           C  
ATOM   1224  OG1 THR   240       3.439   2.081   4.676  1.00 50.00           O  
ATOM   1225  CG2 THR   240       2.827   3.947   3.407  1.00 50.00           C  
ATOM   1226  N   ILE   241       6.055   3.790   1.442  1.00 25.00           N  
ATOM   1227  CA  ILE   241       6.656   4.621   0.409  1.00 25.00           C  
ATOM   1228  C   ILE   241       7.094   3.753  -0.778  1.00 25.00           C  
ATOM   1229  O   ILE   241       6.650   3.994  -1.898  1.00 25.00           O  
ATOM   1230  CB  ILE   241       7.828   5.441   1.011  1.00 25.00           C  
ATOM   1231  CG1 ILE   241       7.322   6.421   2.096  1.00 25.00           C  
ATOM   1232  CG2 ILE   241       8.609   6.214  -0.077  1.00 25.00           C  
ATOM   1233  CD1 ILE   241       8.443   7.049   2.935  1.00 25.00           C  
ATOM   1234  N   TYR   242       7.985   2.778  -0.533  1.00 25.00           N  
ATOM   1235  CA  TYR   242       8.627   1.951  -1.551  1.00 25.00           C  
ATOM   1236  C   TYR   242       7.629   1.157  -2.402  1.00 25.00           C  
ATOM   1237  O   TYR   242       7.707   1.205  -3.627  1.00 25.00           O  
ATOM   1238  CB  TYR   242       9.675   1.025  -0.909  1.00 50.00           C  
ATOM   1239  CG  TYR   242      10.441   0.189  -1.915  1.00 50.00           C  
ATOM   1240  CD1 TYR   242      11.510   0.761  -2.634  1.00 50.00           C  
ATOM   1241  CD2 TYR   242      10.053  -1.143  -2.171  1.00 50.00           C  
ATOM   1242  CE1 TYR   242      12.200  -0.002  -3.594  1.00 50.00           C  
ATOM   1243  CE2 TYR   242      10.739  -1.903  -3.136  1.00 50.00           C  
ATOM   1244  CZ  TYR   242      11.816  -1.334  -3.842  1.00 50.00           C  
ATOM   1245  OH  TYR   242      12.480  -2.067  -4.780  1.00 50.00           O  
ATOM   1246  N   SER   243       6.631   0.493  -1.792  1.00 25.00           N  
ATOM   1247  CA  SER   243       5.616  -0.287  -2.506  1.00 25.00           C  
ATOM   1248  C   SER   243       4.718   0.601  -3.374  1.00 25.00           C  
ATOM   1249  O   SER   243       4.600   0.337  -4.567  1.00 25.00           O  
ATOM   1250  CB  SER   243       4.773  -1.151  -1.540  1.00 25.00           C  
ATOM   1251  OG  SER   243       3.934  -0.408  -0.669  1.00 25.00           O  
ATOM   1252  N   THR   244       4.119   1.662  -2.812  1.00 25.00           N  
ATOM   1253  CA  THR   244       3.253   2.584  -3.551  1.00 25.00           C  
ATOM   1254  C   THR   244       4.007   3.281  -4.689  1.00 25.00           C  
ATOM   1255  O   THR   244       3.432   3.519  -5.754  1.00 25.00           O  
ATOM   1256  CB  THR   244       2.556   3.602  -2.611  1.00 50.00           C  
ATOM   1257  OG1 THR   244       3.429   4.492  -1.939  1.00 50.00           O  
ATOM   1258  CG2 THR   244       1.624   2.928  -1.595  1.00 50.00           C  
ATOM   1259  N   ALA   245       5.310   3.544  -4.510  1.00 25.00           N  
ATOM   1260  CA  ALA   245       6.141   4.099  -5.566  1.00 25.00           C  
ATOM   1261  C   ALA   245       6.313   3.099  -6.715  1.00 25.00           C  
ATOM   1262  O   ALA   245       5.890   3.378  -7.832  1.00 25.00           O  
ATOM   1263  CB  ALA   245       7.485   4.581  -5.004  1.00 50.00           C  
ATOM   1264  N   VAL   246       6.847   1.911  -6.403  1.00 25.00           N  
ATOM   1265  CA  VAL   246       7.218   0.866  -7.356  1.00 25.00           C  
ATOM   1266  C   VAL   246       6.008   0.132  -7.978  1.00 25.00           C  
ATOM   1267  O   VAL   246       6.105  -0.327  -9.113  1.00 25.00           O  
ATOM   1268  CB  VAL   246       8.201  -0.117  -6.652  1.00 25.00           C  
ATOM   1269  CG1 VAL   246       8.561  -1.378  -7.467  1.00 25.00           C  
ATOM   1270  CG2 VAL   246       9.509   0.604  -6.266  1.00 25.00           C  
ATOM   1271  N   ALA   247       4.875   0.011  -7.283  1.00 25.00           N  
ATOM   1272  CA  ALA   247       3.711  -0.722  -7.780  1.00 25.00           C  
ATOM   1273  C   ALA   247       2.570   0.204  -8.234  1.00 25.00           C  
ATOM   1274  O   ALA   247       1.601  -0.299  -8.794  1.00 25.00           O  
ATOM   1275  CB  ALA   247       3.239  -1.710  -6.700  1.00 50.00           C  
ATOM   1276  N   PHE   248       2.677   1.532  -8.061  1.00 25.00           N  
ATOM   1277  CA  PHE   248       1.661   2.497  -8.499  1.00 25.00           C  
ATOM   1278  C   PHE   248       2.262   3.730  -9.184  1.00 25.00           C  
ATOM   1279  O   PHE   248       1.969   3.968 -10.356  1.00 25.00           O  
ATOM   1280  CB  PHE   248       0.618   2.799  -7.400  1.00 25.00           C  
ATOM   1281  CG  PHE   248      -0.446   3.813  -7.793  1.00 25.00           C  
ATOM   1282  CD1 PHE   248      -1.576   3.402  -8.531  1.00 25.00           C  
ATOM   1283  CD2 PHE   248      -0.303   5.170  -7.429  1.00 25.00           C  
ATOM   1284  CE1 PHE   248      -2.566   4.339  -8.884  1.00 25.00           C  
ATOM   1285  CE2 PHE   248      -1.289   6.108  -7.789  1.00 25.00           C  
ATOM   1286  CZ  PHE   248       0.000   0.000   0.000  1.00 25.00           C  
ATOM   1287  N   TYR   249       3.100   4.528  -8.508  1.00 25.00           N  
ATOM   1288  CA  TYR   249       3.536   5.820  -9.055  1.00 25.00           C  
ATOM   1289  C   TYR   249       4.486   5.703 -10.272  1.00 25.00           C  
ATOM   1290  O   TYR   249       4.336   6.505 -11.200  1.00 25.00           O  
ATOM   1291  CB  TYR   249       4.174   6.709  -7.971  1.00 25.00           C  
ATOM   1292  CG  TYR   249       3.210   7.248  -6.918  1.00 25.00           C  
ATOM   1293  CD1 TYR   249       2.284   8.256  -7.263  1.00 25.00           C  
ATOM   1294  CD2 TYR   249       3.250   6.786  -5.585  1.00 25.00           C  
ATOM   1295  CE1 TYR   249       1.430   8.803  -6.284  1.00 25.00           C  
ATOM   1296  CE2 TYR   249       2.388   7.316  -4.608  1.00 25.00           C  
ATOM   1297  CZ  TYR   249       1.489   8.339  -4.957  1.00 25.00           C  
ATOM   1298  OH  TYR   249       0.689   8.898  -4.010  1.00 25.00           O  
ATOM   1299  N   ILE   250       5.427   4.734 -10.303  1.00 25.00           N  
ATOM   1300  CA  ILE   250       6.291   4.439 -11.445  1.00 25.00           C  
ATOM   1301  C   ILE   250       5.483   4.122 -12.724  1.00 25.00           C  
ATOM   1302  O   ILE   250       5.615   4.932 -13.640  1.00 25.00           O  
ATOM   1303  CB  ILE   250       7.502   3.491 -11.158  1.00 25.00           C  
ATOM   1304  CG1 ILE   250       7.152   2.004 -11.082  1.00 25.00           C  
ATOM   1305  CG2 ILE   250       8.366   3.949  -9.973  1.00 25.00           C  
ATOM   1306  CD1 ILE   250       8.271   0.983 -10.901  1.00 50.00           C  
ATOM   1307  N   PRO   251       4.552   3.108 -12.766  1.00 25.00           N  
ATOM   1308  CA  PRO   251       3.715   2.838 -13.944  1.00 25.00           C  
ATOM   1309  C   PRO   251       2.687   3.942 -14.240  1.00 25.00           C  
ATOM   1310  O   PRO   251       2.378   4.158 -15.409  1.00 25.00           O  
ATOM   1311  CB  PRO   251       3.043   1.481 -13.706  1.00 25.00           C  
ATOM   1312  CG  PRO   251       2.902   1.414 -12.203  1.00 25.00           C  
ATOM   1313  CD  PRO   251       4.155   2.137 -11.721  1.00 25.00           C  
ATOM   1314  N   MET   252       2.199   4.677 -13.229  1.00 25.00           N  
ATOM   1315  CA  MET   252       1.290   5.807 -13.415  1.00 25.00           C  
ATOM   1316  C   MET   252       1.951   6.940 -14.218  1.00 25.00           C  
ATOM   1317  O   MET   252       1.423   7.372 -15.242  1.00 25.00           O  
ATOM   1318  CB  MET   252       0.796   6.312 -12.039  1.00 25.00           C  
ATOM   1319  CG  MET   252      -0.273   7.413 -12.099  1.00 25.00           C  
ATOM   1320  SD  MET   252      -1.741   6.964 -13.057  1.00 50.00           S  
ATOM   1321  CE  MET   252      -2.527   5.757 -11.962  1.00 50.00           C  
ATOM   1322  N   SER   253       3.126   7.395 -13.774  1.00 25.00           N  
ATOM   1323  CA  SER   253       3.859   8.529 -14.336  1.00 25.00           C  
ATOM   1324  C   SER   253       4.286   8.281 -15.783  1.00 25.00           C  
ATOM   1325  O   SER   253       4.097   9.145 -16.639  1.00 25.00           O  
ATOM   1326  CB  SER   253       5.086   8.845 -13.468  1.00 50.00           C  
ATOM   1327  OG  SER   253       4.675   9.348 -12.216  1.00 50.00           O  
ATOM   1328  N   VAL   254       4.829   7.083 -16.048  1.00 25.00           N  
ATOM   1329  CA  VAL   254       5.216   6.628 -17.378  1.00 25.00           C  
ATOM   1330  C   VAL   254       3.997   6.562 -18.307  1.00 25.00           C  
ATOM   1331  O   VAL   254       4.071   7.109 -19.401  1.00 25.00           O  
ATOM   1332  CB  VAL   254       6.027   5.311 -17.318  1.00 25.00           C  
ATOM   1333  CG1 VAL   254       7.328   5.448 -16.521  1.00 25.00           C  
ATOM   1334  CG2 VAL   254       5.222   4.156 -16.760  1.00 25.00           C  
ATOM   1335  N   MET   255       2.894   5.925 -17.868  1.00 25.00           N  
ATOM   1336  CA  MET   255       1.649   5.747 -18.608  1.00 25.00           C  
ATOM   1337  C   MET   255       1.058   7.085 -19.041  1.00 25.00           C  
ATOM   1338  O   MET   255       0.764   7.249 -20.215  1.00 25.00           O  
ATOM   1339  CB  MET   255       0.657   4.943 -17.769  1.00 25.00           C  
ATOM   1340  CG  MET   255      -0.692   4.682 -18.439  1.00 25.00           C  
ATOM   1341  SD  MET   255      -1.858   3.881 -17.325  1.00 25.00           S  
ATOM   1342  CE  MET   255      -1.975   5.129 -16.020  1.00 25.00           C  
ATOM   1343  N   LEU   256       0.918   8.040 -18.112  1.00 25.00           N  
ATOM   1344  CA  LEU   256       0.439   9.393 -18.376  1.00 25.00           C  
ATOM   1345  C   LEU   256       1.317  10.140 -19.384  1.00 25.00           C  
ATOM   1346  O   LEU   256       0.790  10.690 -20.347  1.00 25.00           O  
ATOM   1347  CB  LEU   256       0.329  10.183 -17.063  1.00 50.00           C  
ATOM   1348  CG  LEU   256      -0.756   9.665 -16.098  1.00 50.00           C  
ATOM   1349  CD1 LEU   256      -0.644  10.388 -14.750  1.00 50.00           C  
ATOM   1350  CD2 LEU   256      -2.176   9.790 -16.671  1.00 50.00           C  
ATOM   1351  N   PHE   257       2.644  10.124 -19.176  1.00 25.00           N  
ATOM   1352  CA  PHE   257       3.637  10.743 -20.049  1.00 25.00           C  
ATOM   1353  C   PHE   257       3.577  10.196 -21.482  1.00 25.00           C  
ATOM   1354  O   PHE   257       3.382  10.959 -22.424  1.00 25.00           O  
ATOM   1355  CB  PHE   257       5.046  10.585 -19.448  1.00 25.00           C  
ATOM   1356  CG  PHE   257       6.125  11.249 -20.282  1.00 25.00           C  
ATOM   1357  CD1 PHE   257       6.314  12.643 -20.196  1.00 25.00           C  
ATOM   1358  CD2 PHE   257       6.892  10.491 -21.193  1.00 25.00           C  
ATOM   1359  CE1 PHE   257       7.271  13.276 -21.010  1.00 25.00           C  
ATOM   1360  CE2 PHE   257       7.844  11.127 -22.012  1.00 25.00           C  
ATOM   1361  CZ  PHE   257       8.035  12.518 -21.918  1.00 25.00           C  
ATOM   1362  N   MET   258       3.739   8.876 -21.635  1.00 25.00           N  
ATOM   1363  CA  MET   258       3.766   8.182 -22.917  1.00 25.00           C  
ATOM   1364  C   MET   258       2.400   8.242 -23.640  1.00 25.00           C  
ATOM   1365  O   MET   258       2.359   8.346 -24.864  1.00 25.00           O  
ATOM   1366  CB  MET   258       4.329   6.759 -22.705  1.00 50.00           C  
ATOM   1367  CG  MET   258       3.296   5.832 -22.088  1.00 50.00           C  
ATOM   1368  SD  MET   258       3.677   4.137 -21.661  1.00 50.00           S  
ATOM   1369  CE  MET   258       4.956   4.234 -20.417  1.00 50.00           C  
ATOM   1370  N   TYR   259       1.291   8.210 -22.874  1.00 25.00           N  
ATOM   1371  CA  TYR   259      -0.079   8.310 -23.368  1.00 25.00           C  
ATOM   1372  C   TYR   259      -0.493   9.759 -23.721  1.00 25.00           C  
ATOM   1373  O   TYR   259      -1.476   9.997 -24.425  1.00 25.00           O  
ATOM   1374  CB  TYR   259      -1.099   7.733 -22.381  1.00 25.00           C  
ATOM   1375  CG  TYR   259      -2.433   7.524 -23.022  1.00 25.00           C  
ATOM   1376  CD1 TYR   259      -2.648   6.510 -23.980  1.00 25.00           C  
ATOM   1377  CD2 TYR   259      -3.435   8.436 -22.695  1.00 25.00           C  
ATOM   1378  CE1 TYR   259      -3.848   6.482 -24.706  1.00 25.00           C  
ATOM   1379  CE2 TYR   259      -4.642   8.361 -23.366  1.00 25.00           C  
ATOM   1380  CZ  TYR   259      -4.829   7.431 -24.403  1.00 25.00           C  
ATOM   1381  OH  TYR   259      -5.969   7.444 -25.117  1.00 25.00           O  
ATOM   1382  N   TYR   260       0.238  10.759 -23.239  1.00 25.00           N  
ATOM   1383  CA  TYR   260       0.075  12.124 -23.710  1.00 25.00           C  
ATOM   1384  C   TYR   260       0.726  12.286 -25.097  1.00 25.00           C  
ATOM   1385  O   TYR   260       0.206  13.002 -25.951  1.00 25.00           O  
ATOM   1386  CB  TYR   260       0.620  13.088 -22.658  1.00 25.00           C  
ATOM   1387  CG  TYR   260       0.304  14.526 -22.976  1.00 25.00           C  
ATOM   1388  CD1 TYR   260      -0.984  15.036 -22.718  1.00 50.00           C  
ATOM   1389  CD2 TYR   260       1.290  15.342 -23.561  1.00 50.00           C  
ATOM   1390  CE1 TYR   260      -1.279  16.375 -23.028  1.00 50.00           C  
ATOM   1391  CE2 TYR   260       0.993  16.680 -23.872  1.00 50.00           C  
ATOM   1392  CZ  TYR   260      -0.289  17.197 -23.601  1.00 50.00           C  
ATOM   1393  OH  TYR   260      -0.568  18.497 -23.895  1.00 50.00           O  
ATOM   1394  N   GLN   261       1.842  11.574 -25.322  1.00 25.00           N  
ATOM   1395  CA  GLN   261       2.587  11.534 -26.574  1.00 25.00           C  
ATOM   1396  C   GLN   261       1.855  10.796 -27.709  1.00 25.00           C  
ATOM   1397  O   GLN   261       2.004  11.195 -28.862  1.00 25.00           O  
ATOM   1398  CB  GLN   261       3.987  10.943 -26.342  1.00 25.00           C  
ATOM   1399  CG  GLN   261       4.875  11.755 -25.391  1.00 25.00           C  
ATOM   1400  CD  GLN   261       5.311  13.080 -26.001  1.00 25.00           C  
ATOM   1401  OE1 GLN   261       4.685  14.116 -25.783  1.00 50.00           O  
ATOM   1402  NE2 GLN   261       6.414  13.041 -26.748  1.00 50.00           N  
ATOM   1403  N   ILE   262       1.061   9.750 -27.406  1.00 25.00           N  
ATOM   1404  CA  ILE   262       0.157   9.065 -28.356  1.00 25.00           C  
ATOM   1405  C   ILE   262      -0.908  10.020 -28.904  1.00 25.00           C  
ATOM   1406  O   ILE   262      -1.191   9.984 -30.095  1.00 25.00           O  
ATOM   1407  CB  ILE   262      -0.474   7.773 -27.754  1.00 25.00           C  
ATOM   1408  CG1 ILE   262      -1.442   6.956 -28.613  1.00 25.00           C  
ATOM   1409  CG2 ILE   262      -1.289   8.060 -26.544  1.00 25.00           C  
ATOM   1410  CD1 ILE   262      -0.759   6.291 -29.764  1.00 50.00           C  
ATOM   1411  N   TYR   263      -1.480  10.879 -28.046  1.00 25.00           N  
ATOM   1412  CA  TYR   263      -2.463  11.887 -28.423  1.00 25.00           C  
ATOM   1413  C   TYR   263      -1.890  12.963 -29.324  1.00 25.00           C  
ATOM   1414  O   TYR   263      -2.504  13.294 -30.334  1.00 25.00           O  
ATOM   1415  CB  TYR   263      -3.066  12.527 -27.176  1.00 25.00           C  
ATOM   1416  CG  TYR   263      -3.988  11.648 -26.375  1.00 25.00           C  
ATOM   1417  CD1 TYR   263      -4.766  10.648 -26.998  1.00 25.00           C  
ATOM   1418  CD2 TYR   263      -4.190  11.963 -25.019  1.00 25.00           C  
ATOM   1419  CE1 TYR   263      -5.831  10.069 -26.306  1.00 25.00           C  
ATOM   1420  CE2 TYR   263      -5.246  11.365 -24.319  1.00 25.00           C  
ATOM   1421  CZ  TYR   263      -6.100  10.468 -24.986  1.00 50.00           C  
ATOM   1422  OH  TYR   263      -7.189   9.968 -24.342  1.00 50.00           O  
ATOM   1423  N   LYS   264      -0.704  13.475 -28.970  1.00 25.00           N  
ATOM   1424  CA  LYS   264       0.071  14.392 -29.791  1.00 25.00           C  
ATOM   1425  C   LYS   264       0.354  13.812 -31.185  1.00 25.00           C  
ATOM   1426  O   LYS   264       0.161  14.508 -32.177  1.00 25.00           O  
ATOM   1427  CB  LYS   264       1.363  14.762 -29.058  1.00 25.00           C  
ATOM   1428  CG  LYS   264       2.172  15.842 -29.793  1.00 25.00           C  
ATOM   1429  CD  LYS   264       3.494  16.159 -29.100  1.00 25.00           C  
ATOM   1430  CE  LYS   264       4.502  15.008 -29.193  1.00 50.00           C  
ATOM   1431  NZ  LYS   264       5.780  15.406 -28.593  1.00 50.00           N1+
ATOM   1432  N   ALA   265       0.773  12.537 -31.249  1.00 25.00           N  
ATOM   1433  CA  ALA   265       0.996  11.776 -32.475  1.00 25.00           C  
ATOM   1434  C   ALA   265      -0.285  11.598 -33.308  1.00 25.00           C  
ATOM   1435  O   ALA   265      -0.263  11.837 -34.513  1.00 25.00           O  
ATOM   1436  CB  ALA   265       1.656  10.431 -32.145  1.00 50.00           C  
ATOM   1437  N   ALA   266      -1.399  11.218 -32.660  1.00 25.00           N  
ATOM   1438  CA  ALA   266      -2.732  11.062 -33.247  1.00 25.00           C  
ATOM   1439  C   ALA   266      -3.259  12.359 -33.857  1.00 25.00           C  
ATOM   1440  O   ALA   266      -3.713  12.357 -34.998  1.00 25.00           O  
ATOM   1441  CB  ALA   266      -3.713  10.494 -32.210  1.00 25.00           C  
ATOM   1442  N   ARG   267      -3.145  13.467 -33.112  1.00 25.00           N  
ATOM   1443  CA  ARG   267      -3.458  14.823 -33.548  1.00 25.00           C  
ATOM   1444  C   ARG   267      -2.608  15.264 -34.748  1.00 25.00           C  
ATOM   1445  O   ARG   267      -3.131  15.883 -35.672  1.00 25.00           O  
ATOM   1446  CB  ARG   267      -3.289  15.789 -32.366  1.00 25.00           C  
ATOM   1447  CG  ARG   267      -3.693  17.237 -32.697  1.00 25.00           C  
ATOM   1448  CD  ARG   267      -3.499  18.187 -31.516  1.00 25.00           C  
ATOM   1449  NE  ARG   267      -4.419  17.856 -30.423  1.00 25.00           N  
ATOM   1450  CZ  ARG   267      -5.704  18.236 -30.335  1.00 25.00           C  
ATOM   1451  NH1 ARG   267      -6.278  18.991 -31.283  1.00 50.00           N  
ATOM   1452  NH2 ARG   267      -6.426  17.847 -29.279  1.00 50.00           N1+
ATOM   1453  N   LYS   268      -1.304  14.948 -34.716  1.00 25.00           N  
ATOM   1454  CA  LYS   268      -0.329  15.254 -35.759  1.00 25.00           C  
ATOM   1455  C   LYS   268      -0.606  14.530 -37.086  1.00 25.00           C  
ATOM   1456  O   LYS   268      -0.193  15.028 -38.133  1.00 25.00           O  
ATOM   1457  CB  LYS   268       1.089  14.966 -35.239  1.00 25.00           C  
ATOM   1458  CG  LYS   268       2.220  15.383 -36.197  1.00 25.00           C  
ATOM   1459  CD  LYS   268       3.611  15.053 -35.653  1.00 25.00           C  
ATOM   1460  CE  LYS   268       3.880  13.542 -35.597  1.00 25.00           C  
ATOM   1461  NZ  LYS   268       5.242  13.265 -35.119  1.00 25.00           N1+
ATOM   1462  N   SER   269      -1.295  13.374 -37.055  1.00 99.99           N  
ATOM   1463  CA  SER   269      -1.697  12.629 -38.246  1.00 99.99           C  
ATOM   1464  C   SER   269      -2.593  13.483 -39.159  1.00 99.99           C  
ATOM   1465  O   SER   269      -3.424  14.258 -38.683  1.00 99.99           O  
ATOM   1466  CB  SER   269      -2.427  11.336 -37.833  1.00 99.99           C  
ATOM   1467  OG  SER   269      -2.711  10.536 -38.967  1.00 99.99           O  
ATOM   1468  N   ALA   270      -2.419  13.307 -40.477  1.00 99.99           N  
ATOM   1469  CA  ALA   270      -3.194  13.962 -41.528  1.00 99.99           C  
ATOM   1470  C   ALA   270      -4.676  13.556 -41.549  1.00 99.99           C  
ATOM   1471  O   ALA   270      -5.489  14.278 -42.118  1.00 99.99           O  
ATOM   1472  CB  ALA   270      -2.539  13.684 -42.887  1.00 99.99           C  
ATOM   1473  N   SER   317      -5.016  12.404 -40.949  1.00 99.99           N  
ATOM   1474  CA  SER   317      -6.359  11.852 -40.786  1.00 99.99           C  
ATOM   1475  C   SER   317      -7.266  12.776 -39.934  1.00 99.99           C  
ATOM   1476  O   SER   317      -6.865  13.205 -38.852  1.00 99.99           O  
ATOM   1477  CB  SER   317      -6.165  10.435 -40.199  1.00 99.99           C  
ATOM   1478  OG  SER   317      -5.743  10.431 -38.851  1.00 99.99           O  
ATOM   1479  N   ILE   318      -8.467  13.111 -40.451  1.00 99.99           N  
ATOM   1480  CA  ILE   318      -9.402  14.127 -39.912  1.00 99.99           C  
ATOM   1481  C   ILE   318     -10.839  13.592 -39.713  1.00 99.99           C  
ATOM   1482  O   ILE   318     -11.836  14.255 -39.985  1.00 99.99           O  
ATOM   1483  CB  ILE   318      -9.418  15.354 -40.857  1.00 99.99           C  
ATOM   1484  CG1 ILE   318      -9.840  14.990 -42.303  1.00 99.99           C  
ATOM   1485  CG2 ILE   318      -8.096  16.132 -40.813  1.00 99.99           C  
ATOM   1486  CD1 ILE   318     -10.317  16.196 -43.114  1.00 99.99           C  
ATOM   1487  N   PHE   319     -10.937  12.367 -39.232  1.00 99.99           N  
ATOM   1488  CA  PHE   319     -12.118  11.549 -38.941  1.00 99.99           C  
ATOM   1489  C   PHE   319     -11.514  10.477 -38.004  1.00 99.99           C  
ATOM   1490  O   PHE   319     -10.390  10.662 -37.582  1.00 99.99           O  
ATOM   1491  CB  PHE   319     -12.731  11.123 -40.317  1.00 99.99           C  
ATOM   1492  CG  PHE   319     -13.632   9.902 -40.462  1.00 99.99           C  
ATOM   1493  CD1 PHE   319     -13.154   8.590 -40.296  1.00 99.99           C  
ATOM   1494  CD2 PHE   319     -14.959  10.079 -40.888  1.00 99.99           C  
ATOM   1495  CE1 PHE   319     -14.001   7.473 -40.404  1.00 99.99           C  
ATOM   1496  CE2 PHE   319     -15.803   8.967 -41.061  1.00 99.99           C  
ATOM   1497  CZ  PHE   319     -15.337   7.667 -40.792  1.00 99.99           C  
ATOM   1498  N   LYS   320     -12.122   9.350 -37.656  1.00 25.00           N  
ATOM   1499  CA  LYS   320     -11.406   8.069 -37.476  1.00 25.00           C  
ATOM   1500  C   LYS   320     -11.823   7.338 -36.200  1.00 25.00           C  
ATOM   1501  O   LYS   320     -11.595   7.771 -35.071  1.00 25.00           O  
ATOM   1502  CB  LYS   320      -9.841   7.988 -37.622  1.00 25.00           C  
ATOM   1503  CG  LYS   320      -9.007   8.509 -38.843  1.00 25.00           C  
ATOM   1504  CD  LYS   320      -9.491   8.242 -40.286  1.00 50.00           C  
ATOM   1505  CE  LYS   320      -9.691   9.528 -41.125  1.00 50.00           C  
ATOM   1506  NZ  LYS   320     -10.529   9.324 -42.320  1.00 50.00           N1+
ATOM   1507  N   ARG   321     -12.329   6.129 -36.459  1.00 25.00           N  
ATOM   1508  CA  ARG   321     -12.484   4.985 -35.581  1.00 25.00           C  
ATOM   1509  C   ARG   321     -11.222   4.667 -34.762  1.00 25.00           C  
ATOM   1510  O   ARG   321     -11.340   4.303 -33.598  1.00 25.00           O  
ATOM   1511  CB  ARG   321     -12.875   3.809 -36.484  1.00 25.00           C  
ATOM   1512  CG  ARG   321     -13.166   2.510 -35.735  1.00 25.00           C  
ATOM   1513  CD  ARG   321     -13.511   1.384 -36.702  1.00 25.00           C  
ATOM   1514  NE  ARG   321     -13.620   0.118 -35.976  1.00 25.00           N  
ATOM   1515  CZ  ARG   321     -12.581  -0.652 -35.621  1.00 25.00           C  
ATOM   1516  NH1 ARG   321     -11.313  -0.307 -35.878  1.00 50.00           N  
ATOM   1517  NH2 ARG   321     -12.808  -1.801 -34.990  1.00 50.00           N1+
ATOM   1518  N   GLU   322     -10.031   4.792 -35.371  1.00 25.00           N  
ATOM   1519  CA  GLU   322      -8.731   4.589 -34.731  1.00 25.00           C  
ATOM   1520  C   GLU   322      -8.448   5.628 -33.628  1.00 25.00           C  
ATOM   1521  O   GLU   322      -7.920   5.278 -32.576  1.00 25.00           O  
ATOM   1522  CB  GLU   322      -7.621   4.526 -35.801  1.00 25.00           C  
ATOM   1523  CG  GLU   322      -7.180   5.904 -36.333  1.00 25.00           C  
ATOM   1524  CD  GLU   322      -6.429   5.907 -37.661  1.00 25.00           C  
ATOM   1525  OE1 GLU   322      -6.496   4.901 -38.398  1.00 25.00           O  
ATOM   1526  OE2 GLU   322      -5.759   6.936 -37.898  1.00 25.00           O1-
ATOM   1527  N   GLN   323      -8.823   6.897 -33.868  1.00 25.00           N  
ATOM   1528  CA  GLN   323      -8.718   7.997 -32.913  1.00 25.00           C  
ATOM   1529  C   GLN   323      -9.746   7.845 -31.790  1.00 25.00           C  
ATOM   1530  O   GLN   323      -9.394   8.026 -30.630  1.00 25.00           O  
ATOM   1531  CB  GLN   323      -8.855   9.357 -33.613  1.00 25.00           C  
ATOM   1532  CG  GLN   323      -7.665   9.683 -34.534  1.00 25.00           C  
ATOM   1533  CD  GLN   323      -7.774  11.075 -35.158  1.00 50.00           C  
ATOM   1534  OE1 GLN   323      -8.852  11.660 -35.233  1.00 50.00           O  
ATOM   1535  NE2 GLN   323      -6.644  11.621 -35.606  1.00 50.00           N  
ATOM   1536  N   LYS   324     -10.990   7.456 -32.121  1.00 25.00           N  
ATOM   1537  CA  LYS   324     -12.037   7.070 -31.172  1.00 25.00           C  
ATOM   1538  C   LYS   324     -11.607   5.904 -30.270  1.00 25.00           C  
ATOM   1539  O   LYS   324     -11.831   5.942 -29.065  1.00 25.00           O  
ATOM   1540  CB  LYS   324     -13.332   6.697 -31.908  1.00 25.00           C  
ATOM   1541  CG  LYS   324     -14.009   7.880 -32.601  1.00 25.00           C  
ATOM   1542  CD  LYS   324     -15.280   7.444 -33.341  1.00 25.00           C  
ATOM   1543  CE  LYS   324     -15.962   8.598 -34.084  1.00 25.00           C  
ATOM   1544  NZ  LYS   324     -16.472   9.617 -33.151  1.00 25.00           N1+
ATOM   1545  N   ALA   325     -10.960   4.882 -30.849  1.00 25.00           N  
ATOM   1546  CA  ALA   325     -10.364   3.755 -30.139  1.00 25.00           C  
ATOM   1547  C   ALA   325      -9.293   4.218 -29.145  1.00 25.00           C  
ATOM   1548  O   ALA   325      -9.309   3.793 -27.991  1.00 25.00           O  
ATOM   1549  CB  ALA   325      -9.808   2.730 -31.136  1.00 25.00           C  
ATOM   1550  N   ALA   326      -8.412   5.139 -29.579  1.00 25.00           N  
ATOM   1551  CA  ALA   326      -7.429   5.808 -28.733  1.00 25.00           C  
ATOM   1552  C   ALA   326      -8.097   6.480 -27.532  1.00 25.00           C  
ATOM   1553  O   ALA   326      -7.765   6.101 -26.418  1.00 25.00           O  
ATOM   1554  CB  ALA   326      -6.534   6.767 -29.530  1.00 50.00           C  
ATOM   1555  N   THR   327      -9.105   7.353 -27.734  1.00 25.00           N  
ATOM   1556  CA  THR   327      -9.872   8.006 -26.660  1.00 25.00           C  
ATOM   1557  C   THR   327     -10.430   7.041 -25.611  1.00 25.00           C  
ATOM   1558  O   THR   327     -10.385   7.362 -24.429  1.00 25.00           O  
ATOM   1559  CB  THR   327     -10.983   8.953 -27.169  1.00 50.00           C  
ATOM   1560  OG1 THR   327     -12.107   8.270 -27.689  1.00 50.00           O  
ATOM   1561  CG2 THR   327     -10.508  10.033 -28.142  1.00 50.00           C  
ATOM   1562  N   THR   328     -10.913   5.861 -26.025  1.00 25.00           N  
ATOM   1563  CA  THR   328     -11.436   4.865 -25.106  1.00 25.00           C  
ATOM   1564  C   THR   328     -10.367   4.318 -24.167  1.00 25.00           C  
ATOM   1565  O   THR   328     -10.613   4.265 -22.969  1.00 25.00           O  
ATOM   1566  CB  THR   328     -12.079   3.698 -25.835  1.00 25.00           C  
ATOM   1567  OG1 THR   328     -13.052   4.123 -26.770  1.00 25.00           O  
ATOM   1568  CG2 THR   328     -12.742   2.746 -24.831  1.00 25.00           C  
ATOM   1569  N   LEU   329      -9.196   3.935 -24.694  1.00 25.00           N  
ATOM   1570  CA  LEU   329      -8.042   3.527 -23.894  1.00 25.00           C  
ATOM   1571  C   LEU   329      -7.630   4.615 -22.906  1.00 25.00           C  
ATOM   1572  O   LEU   329      -7.329   4.308 -21.760  1.00 25.00           O  
ATOM   1573  CB  LEU   329      -6.860   3.170 -24.791  1.00 25.00           C  
ATOM   1574  CG  LEU   329      -7.148   2.003 -25.736  1.00 25.00           C  
ATOM   1575  CD1 LEU   329      -6.019   1.930 -26.748  1.00 25.00           C  
ATOM   1576  CD2 LEU   329      -7.341   0.665 -25.001  1.00 25.00           C  
ATOM   1577  N   GLY   330      -7.704   5.871 -23.366  1.00 25.00           N  
ATOM   1578  CA  GLY   330      -7.625   7.126 -22.634  1.00 25.00           C  
ATOM   1579  C   GLY   330      -8.573   7.271 -21.458  1.00 25.00           C  
ATOM   1580  O   GLY   330      -8.209   7.805 -20.412  1.00 25.00           O  
ATOM   1581  N   ILE   331      -9.805   6.808 -21.647  1.00 25.00           N  
ATOM   1582  CA  ILE   331     -10.838   6.807 -20.633  1.00 25.00           C  
ATOM   1583  C   ILE   331     -10.580   5.698 -19.604  1.00 25.00           C  
ATOM   1584  O   ILE   331     -10.796   5.935 -18.422  1.00 25.00           O  
ATOM   1585  CB  ILE   331     -12.237   6.797 -21.289  1.00 25.00           C  
ATOM   1586  CG1 ILE   331     -12.453   8.122 -22.056  1.00 25.00           C  
ATOM   1587  CG2 ILE   331     -13.339   6.640 -20.222  1.00 25.00           C  
ATOM   1588  CD1 ILE   331     -13.537   8.102 -23.133  1.00 25.00           C  
ATOM   1589  N   ILE   332     -10.078   4.527 -20.027  1.00 25.00           N  
ATOM   1590  CA  ILE   332      -9.678   3.419 -19.156  1.00 25.00           C  
ATOM   1591  C   ILE   332      -8.547   3.829 -18.209  1.00 25.00           C  
ATOM   1592  O   ILE   332      -8.649   3.598 -17.004  1.00 25.00           O  
ATOM   1593  CB  ILE   332      -9.295   2.175 -19.995  1.00 25.00           C  
ATOM   1594  CG1 ILE   332     -10.455   1.700 -20.871  1.00 25.00           C  
ATOM   1595  CG2 ILE   332      -8.752   1.012 -19.144  1.00 25.00           C  
ATOM   1596  CD1 ILE   332     -11.572   1.068 -20.043  1.00 25.00           C  
ATOM   1597  N   VAL   333      -7.489   4.439 -18.765  1.00 25.00           N  
ATOM   1598  CA  VAL   333      -6.354   4.981 -18.028  1.00 25.00           C  
ATOM   1599  C   VAL   333      -6.778   6.060 -17.027  1.00 25.00           C  
ATOM   1600  O   VAL   333      -6.481   5.930 -15.843  1.00 25.00           O  
ATOM   1601  CB  VAL   333      -5.215   5.449 -18.975  1.00 50.00           C  
ATOM   1602  CG1 VAL   333      -5.571   6.473 -20.031  1.00 50.00           C  
ATOM   1603  CG2 VAL   333      -4.098   6.107 -18.200  1.00 50.00           C  
ATOM   1604  N   GLY   334      -7.462   7.103 -17.519  1.00 25.00           N  
ATOM   1605  CA  GLY   334      -7.943   8.251 -16.762  1.00 25.00           C  
ATOM   1606  C   GLY   334      -8.842   7.849 -15.595  1.00 25.00           C  
ATOM   1607  O   GLY   334      -8.660   8.335 -14.482  1.00 25.00           O  
ATOM   1608  N   ALA   335      -9.788   6.937 -15.865  1.00 25.00           N  
ATOM   1609  CA  ALA   335     -10.714   6.367 -14.901  1.00 25.00           C  
ATOM   1610  C   ALA   335     -10.015   5.545 -13.806  1.00 25.00           C  
ATOM   1611  O   ALA   335     -10.328   5.707 -12.630  1.00 25.00           O  
ATOM   1612  CB  ALA   335     -11.796   5.574 -15.612  1.00 50.00           C  
ATOM   1613  N   PHE   336      -9.024   4.714 -14.173  1.00 25.00           N  
ATOM   1614  CA  PHE   336      -8.163   3.999 -13.221  1.00 25.00           C  
ATOM   1615  C   PHE   336      -7.386   4.990 -12.338  1.00 25.00           C  
ATOM   1616  O   PHE   336      -7.391   4.854 -11.111  1.00 25.00           O  
ATOM   1617  CB  PHE   336      -7.204   3.031 -13.954  1.00 25.00           C  
ATOM   1618  CG  PHE   336      -6.444   2.084 -13.030  1.00 25.00           C  
ATOM   1619  CD1 PHE   336      -6.915   0.772 -12.816  1.00 25.00           C  
ATOM   1620  CD2 PHE   336      -5.288   2.519 -12.346  1.00 25.00           C  
ATOM   1621  CE1 PHE   336      -6.261  -0.081 -11.908  1.00 25.00           C  
ATOM   1622  CE2 PHE   336      -4.637   1.669 -11.433  1.00 25.00           C  
ATOM   1623  CZ  PHE   336      -5.119   0.365 -11.216  1.00 25.00           C  
ATOM   1624  N   THR   337      -6.775   6.020 -12.946  1.00 25.00           N  
ATOM   1625  CA  THR   337      -6.030   7.066 -12.250  1.00 25.00           C  
ATOM   1626  C   THR   337      -6.891   7.769 -11.191  1.00 25.00           C  
ATOM   1627  O   THR   337      -6.503   7.777 -10.033  1.00 25.00           O  
ATOM   1628  CB  THR   337      -5.427   8.076 -13.249  1.00 25.00           C  
ATOM   1629  OG1 THR   337      -4.580   7.398 -14.150  1.00 25.00           O  
ATOM   1630  CG2 THR   337      -4.584   9.171 -12.567  1.00 25.00           C  
ATOM   1631  N   VAL   338      -8.059   8.317 -11.565  1.00 25.00           N  
ATOM   1632  CA  VAL   338      -8.980   9.020 -10.663  1.00 25.00           C  
ATOM   1633  C   VAL   338      -9.507   8.152  -9.507  1.00 25.00           C  
ATOM   1634  O   VAL   338      -9.700   8.661  -8.405  1.00 25.00           O  
ATOM   1635  CB  VAL   338     -10.117   9.718 -11.453  1.00 50.00           C  
ATOM   1636  CG1 VAL   338     -11.066   8.741 -12.144  1.00 50.00           C  
ATOM   1637  CG2 VAL   338     -10.938  10.689 -10.592  1.00 50.00           C  
ATOM   1638  N   CYS   339      -9.743   6.856  -9.761  1.00 25.00           N  
ATOM   1639  CA  CYS   339     -10.269   5.902  -8.788  1.00 25.00           C  
ATOM   1640  C   CYS   339      -9.251   5.530  -7.702  1.00 25.00           C  
ATOM   1641  O   CYS   339      -9.625   5.375  -6.539  1.00 25.00           O  
ATOM   1642  CB  CYS   339     -10.782   4.645  -9.501  1.00 25.00           C  
ATOM   1643  SG  CYS   339     -12.345   5.003 -10.357  1.00 25.00           S  
ATOM   1644  N   TRP   340      -7.975   5.371  -8.080  1.00 25.00           N  
ATOM   1645  CA  TRP   340      -6.934   4.911  -7.166  1.00 25.00           C  
ATOM   1646  C   TRP   340      -6.049   6.053  -6.656  1.00 25.00           C  
ATOM   1647  O   TRP   340      -5.593   5.951  -5.516  1.00 25.00           O  
ATOM   1648  CB  TRP   340      -6.090   3.808  -7.838  1.00 25.00           C  
ATOM   1649  CG  TRP   340      -6.669   2.430  -7.691  1.00 25.00           C  
ATOM   1650  CD1 TRP   340      -7.192   1.690  -8.694  1.00 25.00           C  
ATOM   1651  CD2 TRP   340      -6.840   1.629  -6.473  1.00 25.00           C  
ATOM   1652  NE1 TRP   340      -7.671   0.498  -8.188  1.00 25.00           N  
ATOM   1653  CE3 TRP   340      -6.541   1.817  -5.100  1.00 25.00           C  
ATOM   1654  CE2 TRP   340      -7.485   0.403  -6.826  1.00 25.00           C  
ATOM   1655  CZ3 TRP   340      -6.894   0.854  -4.130  1.00 25.00           C  
ATOM   1656  CZ2 TRP   340      -7.826  -0.573  -5.872  1.00 25.00           C  
ATOM   1657  CH2 TRP   340      -7.546  -0.336  -4.515  1.00 25.00           C  
ATOM   1658  N   LEU   341      -5.824   7.143  -7.425  1.00 25.00           N  
ATOM   1659  CA  LEU   341      -4.987   8.278  -7.030  1.00 25.00           C  
ATOM   1660  C   LEU   341      -5.245   8.781  -5.599  1.00 25.00           C  
ATOM   1661  O   LEU   341      -4.282   8.775  -4.839  1.00 25.00           O  
ATOM   1662  CB  LEU   341      -4.965   9.400  -8.094  1.00 25.00           C  
ATOM   1663  CG  LEU   341      -4.081  10.612  -7.744  1.00 25.00           C  
ATOM   1664  CD1 LEU   341      -2.593  10.227  -7.763  1.00 25.00           C  
ATOM   1665  CD2 LEU   341      -4.363  11.787  -8.687  1.00 25.00           C  
ATOM   1666  N   PRO   342      -6.490   9.141  -5.196  1.00 25.00           N  
ATOM   1667  CA  PRO   342      -6.833   9.561  -3.827  1.00 25.00           C  
ATOM   1668  C   PRO   342      -6.314   8.600  -2.750  1.00 25.00           C  
ATOM   1669  O   PRO   342      -5.592   9.028  -1.857  1.00 25.00           O  
ATOM   1670  CB  PRO   342      -8.365   9.643  -3.788  1.00 25.00           C  
ATOM   1671  CG  PRO   342      -8.748   9.931  -5.224  1.00 25.00           C  
ATOM   1672  CD  PRO   342      -7.678   9.229  -6.049  1.00 25.00           C  
ATOM   1673  N   PHE   343      -6.556   7.284  -2.867  1.00 25.00           N  
ATOM   1674  CA  PHE   343      -6.071   6.269  -1.920  1.00 25.00           C  
ATOM   1675  C   PHE   343      -4.531   6.241  -1.801  1.00 25.00           C  
ATOM   1676  O   PHE   343      -3.977   6.197  -0.698  1.00 25.00           O  
ATOM   1677  CB  PHE   343      -6.603   4.876  -2.326  1.00 25.00           C  
ATOM   1678  CG  PHE   343      -6.198   3.776  -1.360  1.00 25.00           C  
ATOM   1679  CD1 PHE   343      -6.881   3.629  -0.135  1.00 25.00           C  
ATOM   1680  CD2 PHE   343      -5.080   2.960  -1.640  1.00 25.00           C  
ATOM   1681  CE1 PHE   343      -6.436   2.689   0.814  1.00 25.00           C  
ATOM   1682  CE2 PHE   343      -4.634   2.024  -0.688  1.00 25.00           C  
ATOM   1683  CZ  PHE   343      -5.312   1.889   0.539  1.00 25.00           C  
ATOM   1684  N   PHE   344      -3.827   6.293  -2.934  1.00 25.00           N  
ATOM   1685  CA  PHE   344      -2.369   6.241  -2.958  1.00 25.00           C  
ATOM   1686  C   PHE   344      -1.724   7.561  -2.493  1.00 25.00           C  
ATOM   1687  O   PHE   344      -0.621   7.533  -1.945  1.00 25.00           O  
ATOM   1688  CB  PHE   344      -1.901   5.850  -4.364  1.00 25.00           C  
ATOM   1689  CG  PHE   344      -1.966   4.348  -4.604  1.00 25.00           C  
ATOM   1690  CD1 PHE   344      -0.915   3.524  -4.156  1.00 25.00           C  
ATOM   1691  CD2 PHE   344      -3.042   3.768  -5.304  1.00 25.00           C  
ATOM   1692  CE1 PHE   344      -0.906   2.148  -4.458  1.00 25.00           C  
ATOM   1693  CE2 PHE   344      -3.043   2.394  -5.604  1.00 25.00           C  
ATOM   1694  CZ  PHE   344      -1.962   1.589  -5.204  1.00 25.00           C  
ATOM   1695  N   LEU   345      -2.409   8.707  -2.622  1.00 25.00           N  
ATOM   1696  CA  LEU   345      -2.022   9.983  -2.022  1.00 25.00           C  
ATOM   1697  C   LEU   345      -2.083   9.936  -0.493  1.00 25.00           C  
ATOM   1698  O   LEU   345      -1.161  10.402   0.171  1.00 25.00           O  
ATOM   1699  CB  LEU   345      -2.899  11.131  -2.553  1.00 25.00           C  
ATOM   1700  CG  LEU   345      -2.701  11.474  -4.041  1.00 25.00           C  
ATOM   1701  CD1 LEU   345      -3.752  12.502  -4.482  1.00 50.00           C  
ATOM   1702  CD2 LEU   345      -1.282  11.957  -4.361  1.00 50.00           C  
ATOM   1703  N   LEU   346      -3.153   9.332   0.048  1.00 25.00           N  
ATOM   1704  CA  LEU   346      -3.367   9.058   1.466  1.00 25.00           C  
ATOM   1705  C   LEU   346      -2.295   8.142   2.048  1.00 25.00           C  
ATOM   1706  O   LEU   346      -1.855   8.350   3.177  1.00 25.00           O  
ATOM   1707  CB  LEU   346      -4.766   8.457   1.681  1.00 50.00           C  
ATOM   1708  CG  LEU   346      -5.859   9.501   1.927  1.00 50.00           C  
ATOM   1709  CD1 LEU   346      -6.070  10.512   0.785  1.00 50.00           C  
ATOM   1710  CD2 LEU   346      -7.174   8.799   2.272  1.00 50.00           C  
ATOM   1711  N   SER   347      -1.834   7.182   1.241  1.00 25.00           N  
ATOM   1712  CA  SER   347      -0.775   6.244   1.585  1.00 25.00           C  
ATOM   1713  C   SER   347       0.617   6.910   1.642  1.00 25.00           C  
ATOM   1714  O   SER   347       1.501   6.326   2.242  1.00 25.00           O  
ATOM   1715  CB  SER   347      -0.765   5.100   0.558  1.00 25.00           C  
ATOM   1716  OG  SER   347      -2.018   4.429   0.532  1.00 25.00           O  
ATOM   1717  N   THR   348       0.814   8.120   1.101  1.00 25.00           N  
ATOM   1718  CA  THR   348       2.020   8.953   1.221  1.00 25.00           C  
ATOM   1719  C   THR   348       1.850  10.056   2.282  1.00 25.00           C  
ATOM   1720  O   THR   348       2.804  10.371   2.989  1.00 25.00           O  
ATOM   1721  CB  THR   348       2.403   9.549  -0.149  1.00 25.00           C  
ATOM   1722  OG1 THR   348       2.775   8.487  -1.003  1.00 25.00           O  
ATOM   1723  CG2 THR   348       3.605  10.513  -0.099  1.00 25.00           C  
ATOM   1724  N   ALA   349       0.635  10.601   2.436  1.00 25.00           N  
ATOM   1725  CA  ALA   349       0.264  11.566   3.470  1.00 25.00           C  
ATOM   1726  C   ALA   349       0.419  11.008   4.894  1.00 25.00           C  
ATOM   1727  O   ALA   349       0.877  11.718   5.786  1.00 25.00           O  
ATOM   1728  CB  ALA   349      -1.170  12.052   3.229  1.00 50.00           C  
ATOM   1729  N   ARG   350       0.055   9.732   5.100  1.00 25.00           N  
ATOM   1730  CA  ARG   350       0.259   9.002   6.355  1.00 25.00           C  
ATOM   1731  C   ARG   350       1.750   8.778   6.736  1.00 25.00           C  
ATOM   1732  O   ARG   350       2.125   9.003   7.870  1.00 25.00           O  
ATOM   1733  CB  ARG   350      -0.556   7.693   6.364  1.00 25.00           C  
ATOM   1734  CG  ARG   350      -2.055   7.963   6.598  1.00 25.00           C  
ATOM   1735  CD  ARG   350      -2.893   6.683   6.698  1.00 50.00           C  
ATOM   1736  NE  ARG   350      -4.260   6.973   7.158  1.00 50.00           N  
ATOM   1737  CZ  ARG   350      -5.196   6.057   7.450  1.00 50.00           C  
ATOM   1738  NH1 ARG   350      -4.932   4.749   7.363  1.00 50.00           N  
ATOM   1739  NH2 ARG   350      -6.416   6.449   7.830  1.00 50.00           N1+
ATOM   1740  N   PRO   351       2.677   8.385   5.855  1.00 25.00           N  
ATOM   1741  CA  PRO   351       4.128   8.440   6.066  1.00 25.00           C  
ATOM   1742  C   PRO   351       4.657   9.768   6.589  1.00 25.00           C  
ATOM   1743  O   PRO   351       5.596   9.774   7.381  1.00 25.00           O  
ATOM   1744  CB  PRO   351       4.751   8.152   4.701  1.00 50.00           C  
ATOM   1745  CG  PRO   351       3.757   7.204   4.107  1.00 50.00           C  
ATOM   1746  CD  PRO   351       2.405   7.648   4.668  1.00 50.00           C  
ATOM   1747  N   PHE   352       4.058  10.879   6.138  1.00 25.00           N  
ATOM   1748  CA  PHE   352       4.466  12.229   6.492  1.00 25.00           C  
ATOM   1749  C   PHE   352       3.950  12.526   7.893  1.00 25.00           C  
ATOM   1750  O   PHE   352       4.739  12.812   8.791  1.00 25.00           O  
ATOM   1751  CB  PHE   352       3.953  13.250   5.456  1.00 50.00           C  
ATOM   1752  CG  PHE   352       4.609  13.213   4.084  1.00 50.00           C  
ATOM   1753  CD1 PHE   352       5.182  12.037   3.549  1.00 50.00           C  
ATOM   1754  CD2 PHE   352       4.640  14.390   3.311  1.00 50.00           C  
ATOM   1755  CE1 PHE   352       5.733  12.016   2.261  1.00 50.00           C  
ATOM   1756  CE2 PHE   352       5.223  14.382   2.029  1.00 50.00           C  
ATOM   1757  CZ  PHE   352       5.755  13.193   1.498  1.00 50.00           C  
ATOM   1758  N   ILE   353       2.632  12.397   8.078  1.00 99.99           N  
ATOM   1759  CA  ILE   353       1.984  12.546   9.364  1.00 99.99           C  
ATOM   1760  C   ILE   353       1.402  11.180   9.727  1.00 99.99           C  
ATOM   1761  O   ILE   353       0.461  10.732   9.082  1.00 99.99           O  
ATOM   1762  CB  ILE   353       0.905  13.657   9.309  1.00 99.99           C  
ATOM   1763  CG1 ILE   353       1.320  14.940   8.556  1.00 99.99           C  
ATOM   1764  CG2 ILE   353       0.504  14.048  10.736  1.00 99.99           C  
ATOM   1765  CD1 ILE   353       2.440  15.737   9.242  1.00 99.99           C  
ATOM   1766  N   CYS   354       1.925  10.544  10.787  1.00 99.99           N  
ATOM   1767  CA  CYS   354       1.435   9.304  11.411  1.00 99.99           C  
ATOM   1768  C   CYS   354       1.884   9.276  12.873  1.00 99.99           C  
ATOM   1769  O   CYS   354       2.746  10.052  13.289  1.00 99.99           O  
ATOM   1770  CB  CYS   354       1.858   8.076  10.587  1.00 99.99           C  
ATOM   1771  SG  CYS   354       1.508   6.428  11.261  1.00 99.99           S  
ATOM   1772  N   GLY   355       1.260   8.387  13.654  1.00 99.99           N  
ATOM   1773  CA  GLY   355       1.480   8.222  15.081  1.00 99.99           C  
ATOM   1774  C   GLY   355       0.250   8.648  15.880  1.00 99.99           C  
ATOM   1775  O   GLY   355       0.059   8.159  16.992  1.00 99.99           O  
ATOM   1776  N   THR   356      -0.555   9.577  15.338  1.00 99.99           N  
ATOM   1777  CA  THR   356      -1.751  10.133  15.973  1.00 99.99           C  
ATOM   1778  C   THR   356      -2.986   9.825  15.101  1.00 99.99           C  
ATOM   1779  O   THR   356      -2.880   9.426  13.944  1.00 99.99           O  
ATOM   1780  CB  THR   356      -1.524  11.656  16.212  1.00 99.99           C  
ATOM   1781  OG1 THR   356      -0.340  11.840  16.964  1.00 99.99           O  
ATOM   1782  CG2 THR   356      -2.643  12.368  16.981  1.00 99.99           C  
ATOM   1783  N   SER   357      -4.184  10.008  15.671  1.00 99.99           N  
ATOM   1784  CA  SER   357      -5.473   9.901  14.985  1.00 99.99           C  
ATOM   1785  C   SER   357      -5.683  11.025  13.953  1.00 99.99           C  
ATOM   1786  O   SER   357      -6.165  10.772  12.849  1.00 99.99           O  
ATOM   1787  CB  SER   357      -6.601   9.858  16.030  1.00 99.99           C  
ATOM   1788  OG  SER   357      -7.867   9.739  15.416  1.00 99.99           O  
ATOM   1789  N   CYS   358      -5.268  12.255  14.309  1.00 99.99           N  
ATOM   1790  CA  CYS   358      -5.242  13.440  13.447  1.00 99.99           C  
ATOM   1791  C   CYS   358      -4.009  13.436  12.533  1.00 99.99           C  
ATOM   1792  O   CYS   358      -3.651  14.472  11.976  1.00 99.99           O  
ATOM   1793  CB  CYS   358      -5.258  14.701  14.341  1.00 99.99           C  
ATOM   1794  SG  CYS   358      -5.600  16.226  13.397  1.00 99.99           S  
ATOM   1795  N   SER   359      -3.394  12.270  12.309  1.00 99.99           N  
ATOM   1796  CA  SER   359      -2.321  12.070  11.364  1.00 99.99           C  
ATOM   1797  C   SER   359      -2.812  11.311  10.114  1.00 99.99           C  
ATOM   1798  O   SER   359      -2.200  10.333   9.701  1.00 99.99           O  
ATOM   1799  CB  SER   359      -1.235  11.256  12.064  1.00 99.99           C  
ATOM   1800  OG  SER   359      -0.609  11.880  13.154  1.00 99.99           O  
ATOM   1801  N   CYS   360      -3.887  11.681   9.417  1.00 25.00           N  
ATOM   1802  CA  CYS   360      -4.555  12.973   9.259  1.00 25.00           C  
ATOM   1803  C   CYS   360      -6.010  12.794   8.886  1.00 25.00           C  
ATOM   1804  O   CYS   360      -6.848  13.659   9.146  1.00 25.00           O  
ATOM   1805  CB  CYS   360      -3.849  13.814   8.187  1.00 25.00           C  
ATOM   1806  SG  CYS   360      -2.398  14.625   8.879  1.00 25.00           S  
ATOM   1807  N   ILE   361      -6.264  11.685   8.198  1.00 25.00           N  
ATOM   1808  CA  ILE   361      -7.499  11.366   7.542  1.00 25.00           C  
ATOM   1809  C   ILE   361      -8.052  10.155   8.292  1.00 25.00           C  
ATOM   1810  O   ILE   361      -7.297   9.216   8.568  1.00 25.00           O  
ATOM   1811  CB  ILE   361      -7.164  11.113   6.056  1.00 25.00           C  
ATOM   1812  CG1 ILE   361      -6.692  12.442   5.411  1.00 25.00           C  
ATOM   1813  CG2 ILE   361      -8.368  10.550   5.290  1.00 25.00           C  
ATOM   1814  CD1 ILE   361      -6.101  12.316   4.013  1.00 25.00           C  
ATOM   1815  N   PRO   362      -9.361  10.161   8.621  1.00 25.00           N  
ATOM   1816  CA  PRO   362      -9.987   9.084   9.380  1.00 25.00           C  
ATOM   1817  C   PRO   362      -9.972   7.772   8.598  1.00 25.00           C  
ATOM   1818  O   PRO   362      -9.924   7.749   7.366  1.00 25.00           O  
ATOM   1819  CB  PRO   362     -11.397   9.591   9.705  1.00 50.00           C  
ATOM   1820  CG  PRO   362     -11.706  10.537   8.570  1.00 50.00           C  
ATOM   1821  CD  PRO   362     -10.360  11.143   8.193  1.00 50.00           C  
ATOM   1822  N   LEU   363     -10.002   6.641   9.319  1.00 25.00           N  
ATOM   1823  CA  LEU   363      -9.951   5.292   8.741  1.00 25.00           C  
ATOM   1824  C   LEU   363     -11.147   5.032   7.822  1.00 25.00           C  
ATOM   1825  O   LEU   363     -10.993   4.398   6.779  1.00 25.00           O  
ATOM   1826  CB  LEU   363      -9.874   4.234   9.867  1.00 25.00           C  
ATOM   1827  CG  LEU   363      -9.719   2.763   9.387  1.00 25.00           C  
ATOM   1828  CD1 LEU   363      -8.700   1.998  10.245  1.00 50.00           C  
ATOM   1829  CD2 LEU   363     -11.056   2.000   9.356  1.00 50.00           C  
ATOM   1830  N   TRP   364     -12.326   5.568   8.170  1.00 25.00           N  
ATOM   1831  CA  TRP   364     -13.518   5.446   7.329  1.00 25.00           C  
ATOM   1832  C   TRP   364     -13.382   6.122   5.965  1.00 25.00           C  
ATOM   1833  O   TRP   364     -13.902   5.600   4.982  1.00 25.00           O  
ATOM   1834  CB  TRP   364     -14.745   5.973   8.076  1.00 25.00           C  
ATOM   1835  CG  TRP   364     -15.134   5.199   9.294  1.00 25.00           C  
ATOM   1836  CD1 TRP   364     -14.590   4.037   9.724  1.00 50.00           C  
ATOM   1837  CD2 TRP   364     -16.183   5.518  10.244  1.00 50.00           C  
ATOM   1838  NE1 TRP   364     -15.194   3.639  10.892  1.00 50.00           N  
ATOM   1839  CE3 TRP   364     -17.138   6.553  10.344  1.00 50.00           C  
ATOM   1840  CE2 TRP   364     -16.200   4.507  11.250  1.00 50.00           C  
ATOM   1841  CZ3 TRP   364     -18.070   6.575  11.399  1.00 50.00           C  
ATOM   1842  CZ2 TRP   364     -17.119   4.522  12.309  1.00 50.00           C  
ATOM   1843  CH2 TRP   364     -18.060   5.564  12.379  1.00 50.00           C  
ATOM   1844  N   VAL   365     -12.670   7.258   5.903  1.00 25.00           N  
ATOM   1845  CA  VAL   365     -12.347   7.961   4.664  1.00 25.00           C  
ATOM   1846  C   VAL   365     -11.339   7.147   3.846  1.00 25.00           C  
ATOM   1847  O   VAL   365     -11.588   6.904   2.671  1.00 25.00           O  
ATOM   1848  CB  VAL   365     -11.893   9.407   4.962  1.00 25.00           C  
ATOM   1849  CG1 VAL   365     -11.345  10.151   3.739  1.00 25.00           C  
ATOM   1850  CG2 VAL   365     -13.077  10.235   5.489  1.00 25.00           C  
ATOM   1851  N   GLU   366     -10.257   6.666   4.468  1.00 25.00           N  
ATOM   1852  CA  GLU   366      -9.269   5.777   3.856  1.00 25.00           C  
ATOM   1853  C   GLU   366      -9.890   4.497   3.242  1.00 25.00           C  
ATOM   1854  O   GLU   366      -9.611   4.161   2.089  1.00 25.00           O  
ATOM   1855  CB  GLU   366      -8.118   5.566   4.871  1.00 25.00           C  
ATOM   1856  CG  GLU   366      -7.207   4.331   4.692  1.00 25.00           C  
ATOM   1857  CD  GLU   366      -7.593   3.170   5.607  1.00 50.00           C  
ATOM   1858  OE1 GLU   366      -7.382   3.312   6.832  1.00 50.00           O  
ATOM   1859  OE2 GLU   366      -8.085   2.153   5.077  1.00 50.00           O1-
ATOM   1860  N   ARG   367     -10.803   3.836   3.970  1.00 25.00           N  
ATOM   1861  CA  ARG   367     -11.532   2.655   3.504  1.00 25.00           C  
ATOM   1862  C   ARG   367     -12.511   2.971   2.359  1.00 25.00           C  
ATOM   1863  O   ARG   367     -12.610   2.197   1.408  1.00 25.00           O  
ATOM   1864  CB  ARG   367     -12.304   2.024   4.676  1.00 25.00           C  
ATOM   1865  CG  ARG   367     -11.405   1.309   5.697  1.00 25.00           C  
ATOM   1866  CD  ARG   367     -10.691   0.069   5.129  1.00 25.00           C  
ATOM   1867  NE  ARG   367     -10.423  -0.908   6.187  1.00 50.00           N  
ATOM   1868  CZ  ARG   367      -9.443  -0.859   7.100  1.00 50.00           C  
ATOM   1869  NH1 ARG   367      -8.542   0.132   7.121  1.00 50.00           N  
ATOM   1870  NH2 ARG   367      -9.388  -1.830   8.017  1.00 50.00           N1+
ATOM   1871  N   THR   368     -13.203   4.114   2.405  1.00 25.00           N  
ATOM   1872  CA  THR   368     -14.033   4.621   1.307  1.00 25.00           C  
ATOM   1873  C   THR   368     -13.226   4.832   0.017  1.00 25.00           C  
ATOM   1874  O   THR   368     -13.695   4.477  -1.058  1.00 25.00           O  
ATOM   1875  CB  THR   368     -14.795   5.901   1.726  1.00 50.00           C  
ATOM   1876  OG1 THR   368     -15.702   5.576   2.760  1.00 50.00           O  
ATOM   1877  CG2 THR   368     -15.637   6.525   0.597  1.00 50.00           C  
ATOM   1878  N   PHE   369     -12.005   5.371   0.132  1.00 25.00           N  
ATOM   1879  CA  PHE   369     -11.102   5.666  -0.979  1.00 25.00           C  
ATOM   1880  C   PHE   369     -10.570   4.386  -1.625  1.00 25.00           C  
ATOM   1881  O   PHE   369     -10.371   4.332  -2.837  1.00 25.00           O  
ATOM   1882  CB  PHE   369      -9.958   6.579  -0.511  1.00 25.00           C  
ATOM   1883  CG  PHE   369     -10.338   8.019  -0.196  1.00 25.00           C  
ATOM   1884  CD1 PHE   369     -11.644   8.396   0.197  1.00 25.00           C  
ATOM   1885  CD2 PHE   369      -9.351   9.015  -0.301  1.00 25.00           C  
ATOM   1886  CE1 PHE   369     -11.943   9.726   0.516  1.00 50.00           C  
ATOM   1887  CE2 PHE   369      -9.648  10.352   0.019  1.00 50.00           C  
ATOM   1888  CZ  PHE   369     -10.941  10.706   0.442  1.00 50.00           C  
ATOM   1889  N   LEU   370     -10.343   3.360  -0.801  1.00 25.00           N  
ATOM   1890  CA  LEU   370     -10.041   1.993  -1.196  1.00 25.00           C  
ATOM   1891  C   LEU   370     -11.204   1.409  -2.020  1.00 25.00           C  
ATOM   1892  O   LEU   370     -10.988   0.855  -3.098  1.00 25.00           O  
ATOM   1893  CB  LEU   370      -9.697   1.228   0.109  1.00 25.00           C  
ATOM   1894  CG  LEU   370      -9.762  -0.306   0.166  1.00 25.00           C  
ATOM   1895  CD1 LEU   370     -11.144  -0.842   0.577  1.00 25.00           C  
ATOM   1896  CD2 LEU   370      -9.201  -0.964  -1.095  1.00 25.00           C  
ATOM   1897  N   TRP   371     -12.445   1.590  -1.559  1.00 25.00           N  
ATOM   1898  CA  TRP   371     -13.635   1.095  -2.244  1.00 25.00           C  
ATOM   1899  C   TRP   371     -13.946   1.805  -3.575  1.00 25.00           C  
ATOM   1900  O   TRP   371     -14.457   1.146  -4.481  1.00 25.00           O  
ATOM   1901  CB  TRP   371     -14.841   1.126  -1.291  1.00 25.00           C  
ATOM   1902  CG  TRP   371     -15.101  -0.199  -0.642  1.00 25.00           C  
ATOM   1903  CD1 TRP   371     -15.011  -0.476   0.678  1.00 25.00           C  
ATOM   1904  CD2 TRP   371     -15.493  -1.447  -1.291  1.00 25.00           C  
ATOM   1905  NE1 TRP   371     -15.336  -1.802   0.891  1.00 25.00           N  
ATOM   1906  CE3 TRP   371     -15.759  -1.828  -2.629  1.00 25.00           C  
ATOM   1907  CE2 TRP   371     -15.624  -2.455  -0.290  1.00 25.00           C  
ATOM   1908  CZ3 TRP   371     -16.124  -3.149  -2.956  1.00 25.00           C  
ATOM   1909  CZ2 TRP   371     -15.994  -3.773  -0.602  1.00 25.00           C  
ATOM   1910  CH2 TRP   371     -16.247  -4.117  -1.943  1.00 25.00           C  
ATOM   1911  N   LEU   372     -13.568   3.084  -3.745  1.00 25.00           N  
ATOM   1912  CA  LEU   372     -13.530   3.773  -5.034  1.00 25.00           C  
ATOM   1913  C   LEU   372     -12.552   3.092  -6.003  1.00 25.00           C  
ATOM   1914  O   LEU   372     -12.863   2.934  -7.182  1.00 25.00           O  
ATOM   1915  CB  LEU   372     -13.185   5.260  -4.837  1.00 25.00           C  
ATOM   1916  CG  LEU   372     -14.222   6.054  -4.016  1.00 25.00           C  
ATOM   1917  CD1 LEU   372     -13.718   7.475  -3.733  1.00 50.00           C  
ATOM   1918  CD2 LEU   372     -15.609   6.086  -4.674  1.00 50.00           C  
ATOM   1919  N   GLY   373     -11.429   2.593  -5.475  1.00 25.00           N  
ATOM   1920  CA  GLY   373     -10.455   1.768  -6.171  1.00 25.00           C  
ATOM   1921  C   GLY   373     -11.001   0.395  -6.591  1.00 25.00           C  
ATOM   1922  O   GLY   373     -10.836   0.008  -7.743  1.00 25.00           O  
ATOM   1923  N   TYR   374     -11.690  -0.340  -5.705  1.00 25.00           N  
ATOM   1924  CA  TYR   374     -12.272  -1.652  -6.040  1.00 25.00           C  
ATOM   1925  C   TYR   374     -13.442  -1.535  -7.015  1.00 25.00           C  
ATOM   1926  O   TYR   374     -13.587  -2.357  -7.917  1.00 25.00           O  
ATOM   1927  CB  TYR   374     -12.831  -2.348  -4.788  1.00 25.00           C  
ATOM   1928  CG  TYR   374     -11.833  -2.918  -3.810  1.00 25.00           C  
ATOM   1929  CD1 TYR   374     -10.607  -3.475  -4.237  1.00 25.00           C  
ATOM   1930  CD2 TYR   374     -12.173  -2.941  -2.446  1.00 25.00           C  
ATOM   1931  CE1 TYR   374      -9.726  -4.040  -3.301  1.00 25.00           C  
ATOM   1932  CE2 TYR   374     -11.300  -3.523  -1.520  1.00 25.00           C  
ATOM   1933  CZ  TYR   374     -10.083  -4.082  -1.941  1.00 25.00           C  
ATOM   1934  OH  TYR   374      -9.255  -4.651  -1.022  1.00 25.00           O  
ATOM   1935  N   ALA   375     -14.273  -0.504  -6.849  1.00 25.00           N  
ATOM   1936  CA  ALA   375     -15.373  -0.167  -7.747  1.00 25.00           C  
ATOM   1937  C   ALA   375     -14.932   0.100  -9.197  1.00 25.00           C  
ATOM   1938  O   ALA   375     -15.707  -0.113 -10.122  1.00 25.00           O  
ATOM   1939  CB  ALA   375     -16.171   1.018  -7.200  1.00 50.00           C  
ATOM   1940  N   ASN   376     -13.681   0.537  -9.407  1.00 25.00           N  
ATOM   1941  CA  ASN   376     -13.049   0.689 -10.717  1.00 25.00           C  
ATOM   1942  C   ASN   376     -13.005  -0.614 -11.536  1.00 25.00           C  
ATOM   1943  O   ASN   376     -13.027  -0.580 -12.763  1.00 25.00           O  
ATOM   1944  CB  ASN   376     -11.631   1.244 -10.534  1.00 25.00           C  
ATOM   1945  CG  ASN   376     -10.947   1.607 -11.844  1.00 25.00           C  
ATOM   1946  OD1 ASN   376      -9.993   0.952 -12.242  1.00 25.00           O  
ATOM   1947  ND2 ASN   376     -11.419   2.648 -12.513  1.00 25.00           N  
ATOM   1948  N   SER   377     -12.949  -1.778 -10.878  1.00 25.00           N  
ATOM   1949  CA  SER   377     -12.950  -3.081 -11.537  1.00 25.00           C  
ATOM   1950  C   SER   377     -14.213  -3.350 -12.387  1.00 25.00           C  
ATOM   1951  O   SER   377     -14.211  -4.245 -13.225  1.00 25.00           O  
ATOM   1952  CB  SER   377     -12.699  -4.184 -10.494  1.00 25.00           C  
ATOM   1953  OG  SER   377     -11.398  -4.049  -9.958  1.00 25.00           O  
ATOM   1954  N   LEU   378     -15.280  -2.565 -12.181  1.00 25.00           N  
ATOM   1955  CA  LEU   378     -16.597  -2.673 -12.795  1.00 25.00           C  
ATOM   1956  C   LEU   378     -16.764  -1.803 -14.044  1.00 25.00           C  
ATOM   1957  O   LEU   378     -17.674  -2.056 -14.834  1.00 25.00           O  
ATOM   1958  CB  LEU   378     -17.639  -2.211 -11.768  1.00 50.00           C  
ATOM   1959  CG  LEU   378     -17.891  -3.191 -10.617  1.00 50.00           C  
ATOM   1960  CD1 LEU   378     -16.731  -3.230  -9.624  1.00 50.00           C  
ATOM   1961  CD2 LEU   378     -19.122  -2.753  -9.845  1.00 50.00           C  
ATOM   1962  N   ILE   379     -15.953  -0.742 -14.184  1.00 25.00           N  
ATOM   1963  CA  ILE   379     -16.177   0.325 -15.155  1.00 25.00           C  
ATOM   1964  C   ILE   379     -15.704  -0.009 -16.572  1.00 25.00           C  
ATOM   1965  O   ILE   379     -16.375   0.381 -17.522  1.00 25.00           O  
ATOM   1966  CB  ILE   379     -15.595   1.667 -14.668  1.00 50.00           C  
ATOM   1967  CG1 ILE   379     -14.067   1.667 -14.519  1.00 50.00           C  
ATOM   1968  CG2 ILE   379     -16.258   2.138 -13.362  1.00 50.00           C  
ATOM   1969  CD1 ILE   379     -13.458   3.029 -14.715  1.00 50.00           C  
ATOM   1970  N   ASN   380     -14.553  -0.690 -16.721  1.00 25.00           N  
ATOM   1971  CA  ASN   380     -13.918  -1.011 -18.004  1.00 25.00           C  
ATOM   1972  C   ASN   380     -14.861  -1.704 -19.000  1.00 25.00           C  
ATOM   1973  O   ASN   380     -14.949  -1.224 -20.126  1.00 25.00           O  
ATOM   1974  CB  ASN   380     -12.588  -1.777 -17.836  1.00 25.00           C  
ATOM   1975  CG  ASN   380     -11.498  -0.984 -17.120  1.00 25.00           C  
ATOM   1976  OD1 ASN   380     -11.530   0.243 -17.062  1.00 25.00           O  
ATOM   1977  ND2 ASN   380     -10.527  -1.697 -16.553  1.00 25.00           N  
ATOM   1978  N   PRO   381     -15.624  -2.752 -18.607  1.00 25.00           N  
ATOM   1979  CA  PRO   381     -16.675  -3.366 -19.436  1.00 25.00           C  
ATOM   1980  C   PRO   381     -17.695  -2.378 -20.042  1.00 25.00           C  
ATOM   1981  O   PRO   381     -18.127  -2.556 -21.178  1.00 25.00           O  
ATOM   1982  CB  PRO   381     -17.378  -4.369 -18.513  1.00 25.00           C  
ATOM   1983  CG  PRO   381     -16.324  -4.745 -17.492  1.00 25.00           C  
ATOM   1984  CD  PRO   381     -15.471  -3.500 -17.352  1.00 25.00           C  
ATOM   1985  N   PHE   382     -18.057  -1.328 -19.288  1.00 25.00           N  
ATOM   1986  CA  PHE   382     -19.022  -0.296 -19.665  1.00 25.00           C  
ATOM   1987  C   PHE   382     -18.372   0.715 -20.607  1.00 25.00           C  
ATOM   1988  O   PHE   382     -18.993   1.145 -21.575  1.00 25.00           O  
ATOM   1989  CB  PHE   382     -19.588   0.426 -18.426  1.00 25.00           C  
ATOM   1990  CG  PHE   382     -20.505  -0.380 -17.519  1.00 25.00           C  
ATOM   1991  CD1 PHE   382     -20.365  -1.777 -17.350  1.00 25.00           C  
ATOM   1992  CD2 PHE   382     -21.523   0.289 -16.812  1.00 25.00           C  
ATOM   1993  CE1 PHE   382     -21.231  -2.496 -16.516  1.00 50.00           C  
ATOM   1994  CE2 PHE   382     -22.389  -0.429 -15.965  1.00 50.00           C  
ATOM   1995  CZ  PHE   382     -22.248  -1.821 -15.824  1.00 50.00           C  
ATOM   1996  N   ILE   383     -17.104   1.061 -20.334  1.00 25.00           N  
ATOM   1997  CA  ILE   383     -16.247   1.894 -21.171  1.00 25.00           C  
ATOM   1998  C   ILE   383     -16.053   1.305 -22.580  1.00 25.00           C  
ATOM   1999  O   ILE   383     -15.913   2.017 -23.571  1.00 25.00           O  
ATOM   2000  CB  ILE   383     -14.923   2.213 -20.433  1.00 25.00           C  
ATOM   2001  CG1 ILE   383     -15.179   3.158 -19.245  1.00 25.00           C  
ATOM   2002  CG2 ILE   383     -13.837   2.788 -21.363  1.00 25.00           C  
ATOM   2003  CD1 ILE   383     -13.996   3.321 -18.284  1.00 25.00           C  
ATOM   2004  N   TYR   384     -16.053  -0.022 -22.654  1.00 25.00           N  
ATOM   2005  CA  TYR   384     -15.855  -0.803 -23.858  1.00 25.00           C  
ATOM   2006  C   TYR   384     -17.055  -0.793 -24.796  1.00 25.00           C  
ATOM   2007  O   TYR   384     -16.899  -1.035 -25.992  1.00 25.00           O  
ATOM   2008  CB  TYR   384     -15.474  -2.204 -23.420  1.00 25.00           C  
ATOM   2009  CG  TYR   384     -14.035  -2.355 -22.976  1.00 25.00           C  
ATOM   2010  CD1 TYR   384     -13.258  -1.252 -22.563  1.00 25.00           C  
ATOM   2011  CD2 TYR   384     -13.501  -3.643 -22.857  1.00 25.00           C  
ATOM   2012  CE1 TYR   384     -11.999  -1.454 -21.996  1.00 25.00           C  
ATOM   2013  CE2 TYR   384     -12.273  -3.828 -22.211  1.00 25.00           C  
ATOM   2014  CZ  TYR   384     -11.522  -2.734 -21.759  1.00 25.00           C  
ATOM   2015  OH  TYR   384     -10.366  -2.872 -21.054  1.00 25.00           O  
ATOM   2016  N   ALA   385     -18.233  -0.434 -24.265  1.00 25.00           N  
ATOM   2017  CA  ALA   385     -19.439  -0.144 -25.024  1.00 25.00           C  
ATOM   2018  C   ALA   385     -19.290   1.074 -25.950  1.00 25.00           C  
ATOM   2019  O   ALA   385     -20.152   1.294 -26.782  1.00 25.00           O  
ATOM   2020  CB  ALA   385     -20.625   0.047 -24.070  1.00 50.00           C  
ATOM   2021  N   PHE   386     -18.227   1.878 -25.846  1.00 99.99           N  
ATOM   2022  CA  PHE   386     -17.900   2.901 -26.838  1.00 99.99           C  
ATOM   2023  C   PHE   386     -16.491   2.687 -27.412  1.00 99.99           C  
ATOM   2024  O   PHE   386     -15.948   3.589 -28.047  1.00 99.99           O  
ATOM   2025  CB  PHE   386     -18.120   4.284 -26.209  1.00 99.99           C  
ATOM   2026  CG  PHE   386     -17.205   4.596 -25.050  1.00 99.99           C  
ATOM   2027  CD1 PHE   386     -15.905   5.060 -25.307  1.00 99.99           C  
ATOM   2028  CD2 PHE   386     -17.663   4.463 -23.724  1.00 99.99           C  
ATOM   2029  CE1 PHE   386     -15.057   5.362 -24.246  1.00 99.99           C  
ATOM   2030  CE2 PHE   386     -16.828   4.851 -22.665  1.00 99.99           C  
ATOM   2031  CZ  PHE   386     -15.524   5.289 -22.930  1.00 99.99           C  
ATOM   2032  N   PHE   387     -15.915   1.490 -27.228  1.00 99.99           N  
ATOM   2033  CA  PHE   387     -14.631   1.096 -27.782  1.00 99.99           C  
ATOM   2034  C   PHE   387     -14.889   0.198 -28.962  1.00 99.99           C  
ATOM   2035  O   PHE   387     -15.068  -1.001 -28.754  1.00 99.99           O  
ATOM   2036  CB  PHE   387     -13.793   0.280 -26.784  1.00 99.99           C  
ATOM   2037  CG  PHE   387     -12.399  -0.039 -27.294  1.00 99.99           C  
ATOM   2038  CD1 PHE   387     -11.523   0.978 -27.712  1.00 99.99           C  
ATOM   2039  CD2 PHE   387     -11.993  -1.378 -27.414  1.00 99.99           C  
ATOM   2040  CE1 PHE   387     -10.212   0.675 -28.114  1.00 99.99           C  
ATOM   2041  CE2 PHE   387     -10.711  -1.689 -27.898  1.00 99.99           C  
ATOM   2042  CZ  PHE   387      -9.806  -0.662 -28.214  1.00 99.99           C  
ATOM   2043  N   ASN   388     -14.875   0.765 -30.177  1.00 99.99           N  
ATOM   2044  CA  ASN   388     -15.053   0.044 -31.432  1.00 99.99           C  
ATOM   2045  C   ASN   388     -16.354  -0.750 -31.366  1.00 99.99           C  
ATOM   2046  O   ASN   388     -16.274  -1.874 -30.904  1.00 99.99           O  
ATOM   2047  CB  ASN   388     -13.877  -0.952 -31.684  1.00 99.99           C  
ATOM   2048  CG  ASN   388     -12.513  -0.300 -31.812  1.00 99.99           C  
ATOM   2049  OD1 ASN   388     -11.642  -0.492 -30.969  1.00 99.99           O  
ATOM   2050  ND2 ASN   388     -12.314   0.447 -32.893  1.00 99.99           N  
ATOM   2051  N   ARG   389     -17.510  -0.198 -31.762  1.00 25.00           N  
ATOM   2052  CA  ARG   389     -18.751  -0.860 -32.230  1.00 25.00           C  
ATOM   2053  C   ARG   389     -18.855  -2.414 -32.257  1.00 25.00           C  
ATOM   2054  O   ARG   389     -19.910  -2.972 -31.987  1.00 25.00           O  
ATOM   2055  CB  ARG   389     -19.041  -0.264 -33.618  1.00 25.00           C  
ATOM   2056  CG  ARG   389     -17.866  -0.466 -34.593  1.00 25.00           C  
ATOM   2057  CD  ARG   389     -18.053   0.245 -35.925  1.00 50.00           C  
ATOM   2058  NE  ARG   389     -16.869   0.033 -36.764  1.00 50.00           N  
ATOM   2059  CZ  ARG   389     -16.564  -1.115 -37.395  1.00 50.00           C  
ATOM   2060  NH1 ARG   389     -17.357  -2.193 -37.312  1.00 50.00           N  
ATOM   2061  NH2 ARG   389     -15.450  -1.191 -38.130  1.00 50.00           N1+
ATOM   2062  N   ASP   390     -17.758  -3.086 -32.619  1.00 25.00           N  
ATOM   2063  CA  ASP   390     -17.290  -4.441 -32.338  1.00 25.00           C  
ATOM   2064  C   ASP   390     -17.609  -5.019 -30.946  1.00 25.00           C  
ATOM   2065  O   ASP   390     -18.125  -6.131 -30.892  1.00 25.00           O  
ATOM   2066  CB  ASP   390     -15.758  -4.512 -32.539  1.00 25.00           C  
ATOM   2067  CG  ASP   390     -15.231  -4.096 -33.907  1.00 25.00           C  
ATOM   2068  OD1 ASP   390     -16.048  -3.861 -34.827  1.00 25.00           O  
ATOM   2069  OD2 ASP   390     -13.994  -4.045 -34.014  1.00 25.00           O1-
ATOM   2070  N   LEU   391     -17.267  -4.332 -29.837  1.00 25.00           N  
ATOM   2071  CA  LEU   391     -17.519  -4.817 -28.472  1.00 25.00           C  
ATOM   2072  C   LEU   391     -19.008  -4.786 -28.129  1.00 25.00           C  
ATOM   2073  O   LEU   391     -19.517  -5.739 -27.540  1.00 25.00           O  
ATOM   2074  CB  LEU   391     -16.676  -4.083 -27.409  1.00 25.00           C  
ATOM   2075  CG  LEU   391     -15.255  -4.667 -27.275  1.00 25.00           C  
ATOM   2076  CD1 LEU   391     -14.328  -4.245 -28.411  1.00 25.00           C  
ATOM   2077  CD2 LEU   391     -14.594  -4.280 -25.963  1.00 25.00           C  
ATOM   2078  N   ARG   392     -19.700  -3.714 -28.545  1.00 25.00           N  
ATOM   2079  CA  ARG   392     -21.155  -3.606 -28.502  1.00 25.00           C  
ATOM   2080  C   ARG   392     -21.843  -4.702 -29.330  1.00 25.00           C  
ATOM   2081  O   ARG   392     -21.331  -5.015 -30.427  1.00 99.99           O1-
ATOM   2082  OXT ARG   392     -22.892  -5.184 -28.854  1.00 25.00           O  
ATOM   2083  CB  ARG   392     -21.603  -2.254 -29.056  1.00 25.00           C  
ATOM   2084  CG  ARG   392     -21.218  -1.049 -28.210  1.00 25.00           C  
ATOM   2085  CD  ARG   392     -21.817   0.207 -28.855  1.00 25.00           C  
ATOM   2086  NE  ARG   392     -20.918   0.730 -29.886  1.00 25.00           N  
ATOM   2087  CZ  ARG   392     -21.093   1.878 -30.554  1.00 25.00           C  
ATOM   2088  NH1 ARG   392     -22.060   2.736 -30.209  1.00 25.00           N  
ATOM   2089  NH2 ARG   392     -20.301   2.167 -31.590  1.00 25.00           N1+
ENDMDL
END   
