# Supplementary material for: Multifunctional Arylsulfone and Arylsulfonamide-Based Ligands with Prominent Mood-Modulating Activity and Benign Safety Profile, Targeting Neuropsychiatric Symptoms of Dementia
Source: J Med Chem. 2021 Aug 26;64(17):12603–29. doi: 10.1021/acs.jmedchem.1c00497 (PMC8436213; doi:10.1021/acs.jmedchem.1c00497)
Supplement: Supplementary file 5 — jm1c00497_si_005.pdb [file jm1c00497_si_005.pdb]

REMARK   4      COMPLIES WITH FORMAT V. 3.0, 1-DEC-2006
REMARK 888
REMARK 888 WRITTEN BY MAESTRO (A PRODUCT OF SCHRODINGER, LLC)
TITLE     Displayed atoms
MODEL        1
ATOM      1  N   TYR    37      -4.929 -32.578  11.974  1.00 25.00           N1+
ATOM      2  CA  TYR    37      -3.835 -31.971  11.192  1.00 25.00           C  
ATOM      3  C   TYR    37      -2.466 -32.567  11.574  1.00 25.00           C  
ATOM      4  O   TYR    37      -1.470 -31.847  11.573  1.00 25.00           O  
ATOM      5  CB  TYR    37      -3.868 -30.429  11.320  1.00 25.00           C  
ATOM      6  CG  TYR    37      -5.130 -29.788  10.767  1.00 25.00           C  
ATOM      7  CD1 TYR    37      -5.349 -29.763   9.375  1.00 25.00           C  
ATOM      8  CD2 TYR    37      -6.093 -29.230  11.635  1.00 25.00           C  
ATOM      9  CE1 TYR    37      -6.540 -29.224   8.854  1.00 25.00           C  
ATOM     10  CE2 TYR    37      -7.279 -28.676  11.111  1.00 25.00           C  
ATOM     11  CZ  TYR    37      -7.507 -28.684   9.722  1.00 25.00           C  
ATOM     12  OH  TYR    37      -8.668 -28.175   9.221  1.00 25.00           O  
ATOM     13  N   ALA    38      -2.388 -33.872  11.905  1.00 25.00           N  
ATOM     14  CA  ALA    38      -1.157 -34.508  12.376  1.00 25.00           C  
ATOM     15  C   ALA    38      -0.213 -34.804  11.196  1.00 25.00           C  
ATOM     16  O   ALA    38       0.755 -34.072  10.991  1.00 25.00           O  
ATOM     17  CB  ALA    38      -1.529 -35.814  13.105  1.00 25.00           C  
ATOM     18  N   THR    39      -0.504 -35.856  10.412  1.00 25.00           N  
ATOM     19  CA  THR    39       0.272 -36.287   9.245  1.00 25.00           C  
ATOM     20  C   THR    39      -0.143 -35.544   7.959  1.00 25.00           C  
ATOM     21  O   THR    39       0.547 -35.666   6.947  1.00 25.00           O  
ATOM     22  CB  THR    39       0.063 -37.810   9.038  1.00 50.00           C  
ATOM     23  OG1 THR    39      -1.289 -38.123   8.751  1.00 50.00           O  
ATOM     24  CG2 THR    39       0.537 -38.660  10.228  1.00 50.00           C  
ATOM     25  N   LEU    40      -1.236 -34.759   7.991  1.00 25.00           N  
ATOM     26  CA  LEU    40      -1.741 -33.976   6.863  1.00 25.00           C  
ATOM     27  C   LEU    40      -0.738 -32.872   6.481  1.00 25.00           C  
ATOM     28  O   LEU    40      -0.472 -32.666   5.300  1.00 25.00           O  
ATOM     29  CB  LEU    40      -3.106 -33.355   7.253  1.00 25.00           C  
ATOM     30  CG  LEU    40      -4.077 -33.101   6.077  1.00 25.00           C  
ATOM     31  CD1 LEU    40      -5.397 -32.502   6.580  1.00 50.00           C  
ATOM     32  CD2 LEU    40      -3.493 -32.234   4.952  1.00 50.00           C  
ATOM     33  N   LEU    41      -0.130 -32.209   7.473  1.00 25.00           N  
ATOM     34  CA  LEU    41       0.845 -31.151   7.233  1.00 25.00           C  
ATOM     35  C   LEU    41       2.186 -31.706   6.727  1.00 25.00           C  
ATOM     36  O   LEU    41       2.854 -31.033   5.951  1.00 25.00           O  
ATOM     37  CB  LEU    41       1.067 -30.350   8.527  1.00 25.00           C  
ATOM     38  CG  LEU    41      -0.116 -29.438   8.918  1.00 25.00           C  
ATOM     39  CD1 LEU    41       0.090 -28.893  10.333  1.00 25.00           C  
ATOM     40  CD2 LEU    41      -0.320 -28.272   7.935  1.00 25.00           C  
ATOM     41  N   THR    42       2.563 -32.941   7.084  1.00 25.00           N  
ATOM     42  CA  THR    42       3.778 -33.596   6.580  1.00 25.00           C  
ATOM     43  C   THR    42       3.621 -34.025   5.106  1.00 25.00           C  
ATOM     44  O   THR    42       4.592 -33.958   4.351  1.00 25.00           O  
ATOM     45  CB  THR    42       4.169 -34.796   7.484  1.00 50.00           C  
ATOM     46  OG1 THR    42       3.358 -35.940   7.299  1.00 50.00           O  
ATOM     47  CG2 THR    42       4.229 -34.447   8.980  1.00 50.00           C  
ATOM     48  N   LEU    43       2.392 -34.380   4.683  1.00 25.00           N  
ATOM     49  CA  LEU    43       2.010 -34.601   3.287  1.00 25.00           C  
ATOM     50  C   LEU    43       2.041 -33.269   2.522  1.00 25.00           C  
ATOM     51  O   LEU    43       2.535 -33.235   1.396  1.00 25.00           O  
ATOM     52  CB  LEU    43       0.599 -35.243   3.253  1.00 50.00           C  
ATOM     53  CG  LEU    43       0.067 -35.683   1.864  1.00 50.00           C  
ATOM     54  CD1 LEU    43      -0.875 -36.889   2.011  1.00 50.00           C  
ATOM     55  CD2 LEU    43      -0.669 -34.563   1.102  1.00 50.00           C  
ATOM     56  N   LEU    44       1.554 -32.179   3.148  1.00 25.00           N  
ATOM     57  CA  LEU    44       1.532 -30.833   2.583  1.00 25.00           C  
ATOM     58  C   LEU    44       2.949 -30.236   2.431  1.00 25.00           C  
ATOM     59  O   LEU    44       3.216 -29.594   1.421  1.00 25.00           O  
ATOM     60  CB  LEU    44       0.616 -29.916   3.418  1.00 25.00           C  
ATOM     61  CG  LEU    44       0.392 -28.498   2.841  1.00 25.00           C  
ATOM     62  CD1 LEU    44      -0.113 -28.482   1.388  1.00 25.00           C  
ATOM     63  CD2 LEU    44      -0.556 -27.706   3.749  1.00 25.00           C  
ATOM     64  N   ILE    45       3.871 -30.489   3.379  1.00 25.00           N  
ATOM     65  CA  ILE    45       5.297 -30.136   3.303  1.00 25.00           C  
ATOM     66  C   ILE    45       5.963 -30.785   2.076  1.00 25.00           C  
ATOM     67  O   ILE    45       6.685 -30.105   1.348  1.00 25.00           O  
ATOM     68  CB  ILE    45       6.014 -30.503   4.642  1.00 25.00           C  
ATOM     69  CG1 ILE    45       5.650 -29.489   5.747  1.00 25.00           C  
ATOM     70  CG2 ILE    45       7.554 -30.605   4.527  1.00 25.00           C  
ATOM     71  CD1 ILE    45       5.905 -29.983   7.179  1.00 25.00           C  
ATOM     72  N   ALA    46       5.690 -32.080   1.843  1.00 25.00           N  
ATOM     73  CA  ALA    46       6.259 -32.865   0.753  1.00 25.00           C  
ATOM     74  C   ALA    46       5.779 -32.402  -0.631  1.00 25.00           C  
ATOM     75  O   ALA    46       6.616 -32.281  -1.518  1.00 25.00           O  
ATOM     76  CB  ALA    46       5.906 -34.345   0.960  1.00 50.00           C  
ATOM     77  N   VAL    47       4.477 -32.112  -0.822  1.00 25.00           N  
ATOM     78  CA  VAL    47       3.911 -31.673  -2.109  1.00 25.00           C  
ATOM     79  C   VAL    47       4.309 -30.226  -2.480  1.00 25.00           C  
ATOM     80  O   VAL    47       4.393 -29.926  -3.670  1.00 25.00           O  
ATOM     81  CB  VAL    47       2.367 -31.860  -2.119  1.00 50.00           C  
ATOM     82  CG1 VAL    47       1.645 -31.010  -1.078  1.00 50.00           C  
ATOM     83  CG2 VAL    47       1.729 -31.646  -3.504  1.00 50.00           C  
ATOM     84  N   ILE    48       4.600 -29.346  -1.500  1.00 25.00           N  
ATOM     85  CA  ILE    48       5.106 -27.990  -1.750  1.00 25.00           C  
ATOM     86  C   ILE    48       6.572 -28.065  -2.205  1.00 25.00           C  
ATOM     87  O   ILE    48       6.916 -27.454  -3.216  1.00 25.00           O  
ATOM     88  CB  ILE    48       4.979 -27.098  -0.484  1.00 25.00           C  
ATOM     89  CG1 ILE    48       3.503 -26.865  -0.107  1.00 25.00           C  
ATOM     90  CG2 ILE    48       5.668 -25.728  -0.674  1.00 25.00           C  
ATOM     91  CD1 ILE    48       3.299 -26.374   1.331  1.00 25.00           C  
ATOM     92  N   VAL    49       7.414 -28.831  -1.484  1.00 25.00           N  
ATOM     93  CA  VAL    49       8.814 -29.081  -1.836  1.00 25.00           C  
ATOM     94  C   VAL    49       8.936 -29.876  -3.148  1.00 25.00           C  
ATOM     95  O   VAL    49       9.901 -29.655  -3.864  1.00 25.00           O  
ATOM     96  CB  VAL    49       9.567 -29.765  -0.659  1.00 25.00           C  
ATOM     97  CG1 VAL    49      11.007 -30.205  -1.002  1.00 25.00           C  
ATOM     98  CG2 VAL    49       9.631 -28.836   0.565  1.00 25.00           C  
ATOM     99  N   PHE    50       7.971 -30.745  -3.493  1.00 25.00           N  
ATOM    100  CA  PHE    50       7.963 -31.536  -4.726  1.00 25.00           C  
ATOM    101  C   PHE    50       7.474 -30.719  -5.929  1.00 25.00           C  
ATOM    102  O   PHE    50       7.958 -30.938  -7.037  1.00 25.00           O  
ATOM    103  CB  PHE    50       6.996 -32.728  -4.555  1.00 25.00           C  
ATOM    104  CG  PHE    50       6.834 -33.605  -5.786  1.00 25.00           C  
ATOM    105  CD1 PHE    50       7.831 -34.547  -6.111  1.00 25.00           C  
ATOM    106  CD2 PHE    50       5.718 -33.442  -6.636  1.00 25.00           C  
ATOM    107  CE1 PHE    50       7.716 -35.317  -7.284  1.00 25.00           C  
ATOM    108  CE2 PHE    50       5.609 -34.207  -7.812  1.00 25.00           C  
ATOM    109  CZ  PHE    50       6.607 -35.146  -8.135  1.00 25.00           C  
ATOM    110  N   GLY    51       6.531 -29.791  -5.739  1.00 25.00           N  
ATOM    111  CA  GLY    51       5.867 -29.131  -6.849  1.00 25.00           C  
ATOM    112  C   GLY    51       6.644 -27.884  -7.249  1.00 25.00           C  
ATOM    113  O   GLY    51       6.938 -27.711  -8.428  1.00 25.00           O  
ATOM    114  N   ASN    52       7.016 -27.044  -6.273  1.00 25.00           N  
ATOM    115  CA  ASN    52       7.750 -25.802  -6.504  1.00 25.00           C  
ATOM    116  C   ASN    52       9.249 -26.024  -6.754  1.00 25.00           C  
ATOM    117  O   ASN    52       9.870 -25.129  -7.329  1.00 25.00           O  
ATOM    118  CB  ASN    52       7.566 -24.851  -5.307  1.00 25.00           C  
ATOM    119  CG  ASN    52       6.131 -24.336  -5.219  1.00 25.00           C  
ATOM    120  OD1 ASN    52       5.733 -23.457  -5.980  1.00 25.00           O  
ATOM    121  ND2 ASN    52       5.347 -24.906  -4.306  1.00 25.00           N  
ATOM    122  N   VAL    53       9.829 -27.201  -6.419  1.00 25.00           N  
ATOM    123  CA  VAL    53      11.175 -27.557  -6.888  1.00 25.00           C  
ATOM    124  C   VAL    53      11.117 -27.862  -8.392  1.00 25.00           C  
ATOM    125  O   VAL    53      11.989 -27.389  -9.106  1.00 25.00           O  
ATOM    126  CB  VAL    53      11.826 -28.725  -6.090  1.00 50.00           C  
ATOM    127  CG1 VAL    53      11.281 -30.132  -6.407  1.00 50.00           C  
ATOM    128  CG2 VAL    53      13.357 -28.744  -6.236  1.00 50.00           C  
ATOM    129  N   LEU    54      10.071 -28.555  -8.890  1.00 25.00           N  
ATOM    130  CA  LEU    54       9.883 -28.839 -10.316  1.00 25.00           C  
ATOM    131  C   LEU    54       9.632 -27.572 -11.152  1.00 25.00           C  
ATOM    132  O   LEU    54      10.121 -27.510 -12.276  1.00 25.00           O  
ATOM    133  CB  LEU    54       8.723 -29.834 -10.538  1.00 25.00           C  
ATOM    134  CG  LEU    54       9.008 -31.282 -10.090  1.00 25.00           C  
ATOM    135  CD1 LEU    54       7.707 -32.100 -10.098  1.00 25.00           C  
ATOM    136  CD2 LEU    54      10.074 -31.976 -10.954  1.00 25.00           C  
ATOM    137  N   VAL    55       8.944 -26.553 -10.600  1.00 25.00           N  
ATOM    138  CA  VAL    55       8.755 -25.232 -11.219  1.00 25.00           C  
ATOM    139  C   VAL    55      10.104 -24.509 -11.406  1.00 25.00           C  
ATOM    140  O   VAL    55      10.352 -23.957 -12.477  1.00 25.00           O  
ATOM    141  CB  VAL    55       7.767 -24.379 -10.369  1.00 25.00           C  
ATOM    142  CG1 VAL    55       7.666 -22.904 -10.811  1.00 25.00           C  
ATOM    143  CG2 VAL    55       6.352 -24.981 -10.362  1.00 25.00           C  
ATOM    144  N   CYS    56      10.978 -24.545 -10.385  1.00 25.00           N  
ATOM    145  CA  CYS    56      12.310 -23.939 -10.408  1.00 25.00           C  
ATOM    146  C   CYS    56      13.270 -24.695 -11.344  1.00 25.00           C  
ATOM    147  O   CYS    56      14.011 -24.064 -12.096  1.00 25.00           O  
ATOM    148  CB  CYS    56      12.893 -23.924  -8.980  1.00 25.00           C  
ATOM    149  SG  CYS    56      12.031 -22.693  -7.961  1.00 25.00           S  
ATOM    150  N   MET    57      13.218 -26.037 -11.325  1.00 25.00           N  
ATOM    151  CA  MET    57      14.045 -26.952 -12.114  1.00 25.00           C  
ATOM    152  C   MET    57      13.685 -26.921 -13.611  1.00 25.00           C  
ATOM    153  O   MET    57      14.569 -27.123 -14.444  1.00 25.00           O  
ATOM    154  CB  MET    57      13.843 -28.387 -11.571  1.00 25.00           C  
ATOM    155  CG  MET    57      14.427 -28.613 -10.159  1.00 25.00           C  
ATOM    156  SD  MET    57      16.151 -29.140 -10.015  1.00 25.00           S  
ATOM    157  CE  MET    57      15.957 -30.905 -10.371  1.00 25.00           C  
ATOM    158  N   ALA    58      12.414 -26.634 -13.947  1.00 25.00           N  
ATOM    159  CA  ALA    58      11.913 -26.509 -15.312  1.00 25.00           C  
ATOM    160  C   ALA    58      12.401 -25.211 -15.965  1.00 25.00           C  
ATOM    161  O   ALA    58      12.981 -25.283 -17.041  1.00 25.00           O  
ATOM    162  CB  ALA    58      10.379 -26.520 -15.296  1.00 25.00           C  
ATOM    163  N   VAL    59      12.216 -24.046 -15.313  1.00 25.00           N  
ATOM    164  CA  VAL    59      12.625 -22.726 -15.817  1.00 25.00           C  
ATOM    165  C   VAL    59      14.154 -22.599 -15.961  1.00 25.00           C  
ATOM    166  O   VAL    59      14.622 -21.992 -16.924  1.00 25.00           O  
ATOM    167  CB  VAL    59      12.046 -21.613 -14.896  1.00 25.00           C  
ATOM    168  CG1 VAL    59      12.554 -20.193 -15.235  1.00 25.00           C  
ATOM    169  CG2 VAL    59      10.507 -21.614 -14.924  1.00 25.00           C  
ATOM    170  N   SER    60      14.924 -23.184 -15.028  1.00 25.00           N  
ATOM    171  CA  SER    60      16.386 -23.113 -14.997  1.00 25.00           C  
ATOM    172  C   SER    60      17.052 -23.906 -16.137  1.00 25.00           C  
ATOM    173  O   SER    60      18.101 -23.485 -16.623  1.00 25.00           O  
ATOM    174  CB  SER    60      16.888 -23.667 -13.648  1.00 25.00           C  
ATOM    175  OG  SER    60      16.626 -22.745 -12.609  1.00 25.00           O  
ATOM    176  N   ARG    61      16.446 -25.027 -16.570  1.00 25.00           N  
ATOM    177  CA  ARG    61      16.969 -25.891 -17.630  1.00 25.00           C  
ATOM    178  C   ARG    61      16.360 -25.564 -18.998  1.00 25.00           C  
ATOM    179  O   ARG    61      17.104 -25.472 -19.973  1.00 25.00           O  
ATOM    180  CB  ARG    61      16.606 -27.354 -17.315  1.00 25.00           C  
ATOM    181  CG  ARG    61      17.454 -27.937 -16.181  1.00 25.00           C  
ATOM    182  CD  ARG    61      17.056 -29.383 -15.871  1.00 25.00           C  
ATOM    183  NE  ARG    61      17.871 -29.941 -14.788  1.00 25.00           N  
ATOM    184  CZ  ARG    61      17.693 -29.666 -13.487  1.00 25.00           C  
ATOM    185  NH1 ARG    61      16.743 -28.811 -13.094  1.00 50.00           N  
ATOM    186  NH2 ARG    61      18.479 -30.241 -12.570  1.00 50.00           N1+
ATOM    187  N   GLU    62      15.025 -25.431 -19.086  1.00 25.00           N  
ATOM    188  CA  GLU    62      14.302 -25.277 -20.345  1.00 25.00           C  
ATOM    189  C   GLU    62      14.461 -23.840 -20.851  1.00 25.00           C  
ATOM    190  O   GLU    62      14.028 -22.893 -20.195  1.00 25.00           O  
ATOM    191  CB  GLU    62      12.806 -25.602 -20.118  1.00 25.00           C  
ATOM    192  CG  GLU    62      11.901 -25.561 -21.369  1.00 25.00           C  
ATOM    193  CD  GLU    62      12.316 -26.545 -22.465  1.00 25.00           C  
ATOM    194  OE1 GLU    62      12.820 -27.636 -22.113  1.00 25.00           O  
ATOM    195  OE2 GLU    62      12.127 -26.181 -23.645  1.00 25.00           O1-
ATOM    196  N   LYS    63      15.084 -23.711 -22.031  1.00 25.00           N  
ATOM    197  CA  LYS    63      15.414 -22.462 -22.717  1.00 25.00           C  
ATOM    198  C   LYS    63      14.171 -21.627 -23.066  1.00 25.00           C  
ATOM    199  O   LYS    63      14.229 -20.401 -23.020  1.00 25.00           O  
ATOM    200  CB  LYS    63      16.183 -22.837 -24.003  1.00 25.00           C  
ATOM    201  CG  LYS    63      16.686 -21.644 -24.844  1.00 25.00           C  
ATOM    202  CD  LYS    63      17.307 -22.066 -26.185  1.00 25.00           C  
ATOM    203  CE  LYS    63      16.269 -22.570 -27.202  1.00 25.00           C  
ATOM    204  NZ  LYS    63      16.897 -22.891 -28.494  1.00 25.00           N1+
ATOM    205  N   ALA    64      13.056 -22.285 -23.415  1.00 25.00           N  
ATOM    206  CA  ALA    64      11.817 -21.633 -23.823  1.00 25.00           C  
ATOM    207  C   ALA    64      11.023 -21.067 -22.630  1.00 25.00           C  
ATOM    208  O   ALA    64      10.308 -20.080 -22.803  1.00 25.00           O  
ATOM    209  CB  ALA    64      10.965 -22.677 -24.550  1.00 25.00           C  
ATOM    210  N   LEU    65      11.191 -21.638 -21.422  1.00 25.00           N  
ATOM    211  CA  LEU    65      10.583 -21.161 -20.176  1.00 25.00           C  
ATOM    212  C   LEU    65      11.397 -20.034 -19.503  1.00 25.00           C  
ATOM    213  O   LEU    65      11.025 -19.600 -18.416  1.00 25.00           O  
ATOM    214  CB  LEU    65      10.455 -22.343 -19.178  1.00 25.00           C  
ATOM    215  CG  LEU    65       9.352 -23.370 -19.510  1.00 25.00           C  
ATOM    216  CD1 LEU    65       9.407 -24.569 -18.548  1.00 25.00           C  
ATOM    217  CD2 LEU    65       7.945 -22.746 -19.459  1.00 25.00           C  
ATOM    218  N   GLN    66      12.466 -19.519 -20.129  1.00 25.00           N  
ATOM    219  CA  GLN    66      13.290 -18.421 -19.618  1.00 25.00           C  
ATOM    220  C   GLN    66      12.763 -17.066 -20.137  1.00 25.00           C  
ATOM    221  O   GLN    66      13.410 -16.400 -20.946  1.00 25.00           O  
ATOM    222  CB  GLN    66      14.741 -18.677 -20.082  1.00 25.00           C  
ATOM    223  CG  GLN    66      15.425 -19.770 -19.241  1.00 25.00           C  
ATOM    224  CD  GLN    66      16.862 -20.076 -19.665  1.00 25.00           C  
ATOM    225  OE1 GLN    66      17.358 -19.569 -20.670  1.00 25.00           O  
ATOM    226  NE2 GLN    66      17.542 -20.918 -18.885  1.00 25.00           N  
ATOM    227  N   THR    67      11.585 -16.653 -19.638  1.00 25.00           N  
ATOM    228  CA  THR    67      10.915 -15.378 -19.930  1.00 25.00           C  
ATOM    229  C   THR    67      10.722 -14.582 -18.629  1.00 25.00           C  
ATOM    230  O   THR    67      10.642 -15.184 -17.558  1.00 25.00           O  
ATOM    231  CB  THR    67       9.572 -15.629 -20.667  1.00 25.00           C  
ATOM    232  OG1 THR    67       8.614 -16.258 -19.836  1.00 25.00           O  
ATOM    233  CG2 THR    67       9.713 -16.423 -21.974  1.00 25.00           C  
ATOM    234  N   THR    68      10.637 -13.238 -18.734  1.00 25.00           N  
ATOM    235  CA  THR    68      10.428 -12.235 -17.666  1.00 25.00           C  
ATOM    236  C   THR    68       9.360 -12.620 -16.630  1.00 25.00           C  
ATOM    237  O   THR    68       9.580 -12.462 -15.429  1.00 25.00           O  
ATOM    238  CB  THR    68      10.184 -10.845 -18.310  1.00 25.00           C  
ATOM    239  OG1 THR    68      11.417 -10.380 -18.821  1.00 25.00           O  
ATOM    240  CG2 THR    68       9.663  -9.746 -17.362  1.00 25.00           C  
ATOM    241  N   THR    69       8.247 -13.186 -17.123  1.00 25.00           N  
ATOM    242  CA  THR    69       7.168 -13.826 -16.379  1.00 25.00           C  
ATOM    243  C   THR    69       7.717 -14.878 -15.420  1.00 25.00           C  
ATOM    244  O   THR    69       7.573 -14.757 -14.209  1.00 25.00           O  
ATOM    245  CB  THR    69       6.215 -14.504 -17.393  1.00 25.00           C  
ATOM    246  OG1 THR    69       5.489 -13.509 -18.075  1.00 25.00           O  
ATOM    247  CG2 THR    69       5.222 -15.508 -16.760  1.00 25.00           C  
ATOM    248  N   ASN    70       8.303 -15.927 -16.013  1.00 25.00           N  
ATOM    249  CA  ASN    70       8.660 -17.181 -15.376  1.00 25.00           C  
ATOM    250  C   ASN    70       9.799 -17.030 -14.358  1.00 25.00           C  
ATOM    251  O   ASN    70       9.909 -17.869 -13.471  1.00 25.00           O  
ATOM    252  CB  ASN    70       9.022 -18.224 -16.454  1.00 25.00           C  
ATOM    253  CG  ASN    70       7.857 -18.616 -17.381  1.00 25.00           C  
ATOM    254  OD1 ASN    70       6.687 -18.424 -17.062  1.00 25.00           O  
ATOM    255  ND2 ASN    70       8.171 -19.161 -18.554  1.00 25.00           N  
ATOM    256  N   TYR    71      10.588 -15.943 -14.417  1.00 25.00           N  
ATOM    257  CA  TYR    71      11.574 -15.587 -13.395  1.00 25.00           C  
ATOM    258  C   TYR    71      10.911 -14.982 -12.139  1.00 25.00           C  
ATOM    259  O   TYR    71      11.418 -15.196 -11.038  1.00 25.00           O  
ATOM    260  CB  TYR    71      12.553 -14.551 -13.973  1.00 25.00           C  
ATOM    261  CG  TYR    71      13.452 -15.066 -15.085  1.00 25.00           C  
ATOM    262  CD1 TYR    71      14.408 -16.070 -14.832  1.00 25.00           C  
ATOM    263  CD2 TYR    71      13.351 -14.520 -16.378  1.00 25.00           C  
ATOM    264  CE1 TYR    71      15.258 -16.513 -15.866  1.00 25.00           C  
ATOM    265  CE2 TYR    71      14.179 -14.974 -17.419  1.00 25.00           C  
ATOM    266  CZ  TYR    71      15.146 -15.960 -17.156  1.00 25.00           C  
ATOM    267  OH  TYR    71      15.992 -16.358 -18.145  1.00 25.00           O  
ATOM    268  N   LEU    72       9.763 -14.289 -12.276  1.00 25.00           N  
ATOM    269  CA  LEU    72       8.933 -13.837 -11.151  1.00 25.00           C  
ATOM    270  C   LEU    72       8.105 -15.003 -10.574  1.00 25.00           C  
ATOM    271  O   LEU    72       7.787 -14.985  -9.386  1.00 25.00           O  
ATOM    272  CB  LEU    72       7.944 -12.735 -11.601  1.00 25.00           C  
ATOM    273  CG  LEU    72       8.578 -11.444 -12.162  1.00 25.00           C  
ATOM    274  CD1 LEU    72       7.508 -10.551 -12.811  1.00 25.00           C  
ATOM    275  CD2 LEU    72       9.346 -10.663 -11.087  1.00 25.00           C  
ATOM    276  N   ILE    73       7.803 -16.032 -11.387  1.00 25.00           N  
ATOM    277  CA  ILE    73       7.161 -17.283 -10.972  1.00 25.00           C  
ATOM    278  C   ILE    73       8.143 -18.168 -10.183  1.00 25.00           C  
ATOM    279  O   ILE    73       7.707 -18.861  -9.266  1.00 25.00           O  
ATOM    280  CB  ILE    73       6.645 -18.043 -12.225  1.00 25.00           C  
ATOM    281  CG1 ILE    73       5.587 -17.246 -13.017  1.00 25.00           C  
ATOM    282  CG2 ILE    73       6.144 -19.466 -11.944  1.00 25.00           C  
ATOM    283  CD1 ILE    73       4.247 -17.078 -12.305  1.00 50.00           C  
ATOM    284  N   VAL    74       9.450 -18.128 -10.503  1.00 25.00           N  
ATOM    285  CA  VAL    74      10.515 -18.786  -9.743  1.00 25.00           C  
ATOM    286  C   VAL    74      10.656 -18.148  -8.353  1.00 25.00           C  
ATOM    287  O   VAL    74      10.734 -18.885  -7.378  1.00 25.00           O  
ATOM    288  CB  VAL    74      11.848 -18.764 -10.545  1.00 25.00           C  
ATOM    289  CG1 VAL    74      13.116 -19.033  -9.706  1.00 25.00           C  
ATOM    290  CG2 VAL    74      11.809 -19.788 -11.689  1.00 25.00           C  
ATOM    291  N   SER    75      10.646 -16.807  -8.241  1.00 25.00           N  
ATOM    292  CA  SER    75      10.713 -16.095  -6.959  1.00 25.00           C  
ATOM    293  C   SER    75       9.453 -16.307  -6.087  1.00 25.00           C  
ATOM    294  O   SER    75       9.560 -16.350  -4.863  1.00 25.00           O  
ATOM    295  CB  SER    75      11.005 -14.601  -7.222  1.00 25.00           C  
ATOM    296  OG  SER    75       9.885 -13.872  -7.674  1.00 25.00           O  
ATOM    297  N   LEU    76       8.279 -16.515  -6.711  1.00 25.00           N  
ATOM    298  CA  LEU    76       7.035 -16.905  -6.049  1.00 25.00           C  
ATOM    299  C   LEU    76       7.091 -18.370  -5.577  1.00 25.00           C  
ATOM    300  O   LEU    76       6.628 -18.667  -4.478  1.00 25.00           O  
ATOM    301  CB  LEU    76       5.876 -16.705  -7.050  1.00 25.00           C  
ATOM    302  CG  LEU    76       4.480 -17.167  -6.580  1.00 25.00           C  
ATOM    303  CD1 LEU    76       4.038 -16.455  -5.292  1.00 25.00           C  
ATOM    304  CD2 LEU    76       3.464 -16.994  -7.719  1.00 25.00           C  
ATOM    305  N   ALA    77       7.691 -19.269  -6.376  1.00 25.00           N  
ATOM    306  CA  ALA    77       7.906 -20.673  -6.034  1.00 25.00           C  
ATOM    307  C   ALA    77       8.941 -20.831  -4.907  1.00 25.00           C  
ATOM    308  O   ALA    77       8.765 -21.699  -4.059  1.00 25.00           O  
ATOM    309  CB  ALA    77       8.369 -21.432  -7.289  1.00 25.00           C  
ATOM    310  N   VAL    78       9.966 -19.961  -4.847  1.00 25.00           N  
ATOM    311  CA  VAL    78      10.943 -19.858  -3.757  1.00 25.00           C  
ATOM    312  C   VAL    78      10.285 -19.385  -2.448  1.00 25.00           C  
ATOM    313  O   VAL    78      10.668 -19.873  -1.386  1.00 25.00           O  
ATOM    314  CB  VAL    78      12.125 -18.941  -4.189  1.00 25.00           C  
ATOM    315  CG1 VAL    78      13.035 -18.468  -3.035  1.00 25.00           C  
ATOM    316  CG2 VAL    78      13.006 -19.644  -5.239  1.00 25.00           C  
ATOM    317  N   ALA    79       9.275 -18.495  -2.509  1.00 25.00           N  
ATOM    318  CA  ALA    79       8.499 -18.062  -1.343  1.00 25.00           C  
ATOM    319  C   ALA    79       7.700 -19.222  -0.723  1.00 25.00           C  
ATOM    320  O   ALA    79       7.561 -19.272   0.495  1.00 25.00           O  
ATOM    321  CB  ALA    79       7.558 -16.908  -1.729  1.00 25.00           C  
ATOM    322  N   ASP    80       7.247 -20.183  -1.545  1.00 25.00           N  
ATOM    323  CA  ASP    80       6.559 -21.404  -1.125  1.00 25.00           C  
ATOM    324  C   ASP    80       7.538 -22.494  -0.647  1.00 25.00           C  
ATOM    325  O   ASP    80       7.220 -23.198   0.311  1.00 25.00           O  
ATOM    326  CB  ASP    80       5.742 -21.947  -2.320  1.00 25.00           C  
ATOM    327  CG  ASP    80       4.638 -20.995  -2.794  1.00 25.00           C  
ATOM    328  OD1 ASP    80       3.973 -20.407  -1.912  1.00 25.00           O  
ATOM    329  OD2 ASP    80       4.449 -20.900  -4.026  1.00 25.00           O1-
ATOM    330  N   LEU    81       8.735 -22.615  -1.253  1.00 25.00           N  
ATOM    331  CA  LEU    81       9.780 -23.567  -0.852  1.00 25.00           C  
ATOM    332  C   LEU    81      10.351 -23.254   0.540  1.00 25.00           C  
ATOM    333  O   LEU    81      10.588 -24.176   1.319  1.00 25.00           O  
ATOM    334  CB  LEU    81      10.942 -23.560  -1.876  1.00 25.00           C  
ATOM    335  CG  LEU    81      10.650 -24.276  -3.211  1.00 25.00           C  
ATOM    336  CD1 LEU    81      11.749 -23.994  -4.247  1.00 25.00           C  
ATOM    337  CD2 LEU    81      10.461 -25.785  -3.019  1.00 25.00           C  
ATOM    338  N   LEU    82      10.533 -21.964   0.861  1.00 25.00           N  
ATOM    339  CA  LEU    82      11.024 -21.485   2.151  1.00 25.00           C  
ATOM    340  C   LEU    82       9.964 -21.613   3.261  1.00 25.00           C  
ATOM    341  O   LEU    82      10.343 -21.860   4.404  1.00 25.00           O  
ATOM    342  CB  LEU    82      11.439 -20.008   2.004  1.00 25.00           C  
ATOM    343  CG  LEU    82      12.711 -19.763   1.159  1.00 25.00           C  
ATOM    344  CD1 LEU    82      12.840 -18.278   0.787  1.00 25.00           C  
ATOM    345  CD2 LEU    82      13.994 -20.243   1.854  1.00 25.00           C  
ATOM    346  N   VAL    83       8.656 -21.523   2.943  1.00 25.00           N  
ATOM    347  CA  VAL    83       7.551 -21.824   3.869  1.00 25.00           C  
ATOM    348  C   VAL    83       7.590 -23.295   4.306  1.00 25.00           C  
ATOM    349  O   VAL    83       7.514 -23.576   5.498  1.00 25.00           O  
ATOM    350  CB  VAL    83       6.175 -21.450   3.238  1.00 25.00           C  
ATOM    351  CG1 VAL    83       4.936 -22.063   3.922  1.00 25.00           C  
ATOM    352  CG2 VAL    83       6.000 -19.936   3.221  1.00 25.00           C  
ATOM    353  N   ALA    84       7.749 -24.227   3.356  1.00 25.00           N  
ATOM    354  CA  ALA    84       7.732 -25.662   3.620  1.00 25.00           C  
ATOM    355  C   ALA    84       8.980 -26.196   4.350  1.00 25.00           C  
ATOM    356  O   ALA    84       8.934 -27.325   4.836  1.00 25.00           O  
ATOM    357  CB  ALA    84       7.583 -26.389   2.286  1.00 25.00           C  
ATOM    358  N   THR    85      10.064 -25.405   4.453  1.00 25.00           N  
ATOM    359  CA  THR    85      11.358 -25.819   5.009  1.00 25.00           C  
ATOM    360  C   THR    85      11.810 -25.000   6.232  1.00 25.00           C  
ATOM    361  O   THR    85      12.673 -25.484   6.964  1.00 25.00           O  
ATOM    362  CB  THR    85      12.437 -25.844   3.895  1.00 25.00           C  
ATOM    363  OG1 THR    85      12.666 -24.553   3.363  1.00 25.00           O  
ATOM    364  CG2 THR    85      12.136 -26.828   2.753  1.00 25.00           C  
ATOM    365  N   LEU    86      11.249 -23.801   6.475  1.00 25.00           N  
ATOM    366  CA  LEU    86      11.654 -22.894   7.561  1.00 25.00           C  
ATOM    367  C   LEU    86      10.489 -22.413   8.438  1.00 25.00           C  
ATOM    368  O   LEU    86      10.748 -21.845   9.499  1.00 25.00           O  
ATOM    369  CB  LEU    86      12.436 -21.678   7.014  1.00 25.00           C  
ATOM    370  CG  LEU    86      13.704 -21.973   6.189  1.00 25.00           C  
ATOM    371  CD1 LEU    86      14.213 -20.683   5.532  1.00 25.00           C  
ATOM    372  CD2 LEU    86      14.813 -22.611   7.042  1.00 25.00           C  
ATOM    373  N   VAL    87       9.230 -22.622   8.019  1.00 25.00           N  
ATOM    374  CA  VAL    87       8.027 -22.189   8.735  1.00 25.00           C  
ATOM    375  C   VAL    87       7.223 -23.437   9.134  1.00 25.00           C  
ATOM    376  O   VAL    87       7.079 -23.735  10.320  1.00 25.00           O  
ATOM    377  CB  VAL    87       7.212 -21.177   7.874  1.00 25.00           C  
ATOM    378  CG1 VAL    87       5.934 -20.676   8.570  1.00 25.00           C  
ATOM    379  CG2 VAL    87       8.060 -19.966   7.444  1.00 25.00           C  
ATOM    380  N   MET    88       6.723 -24.197   8.148  1.00 25.00           N  
ATOM    381  CA  MET    88       5.904 -25.395   8.325  1.00 25.00           C  
ATOM    382  C   MET    88       6.407 -26.483   9.300  1.00 25.00           C  
ATOM    383  O   MET    88       5.559 -27.018  10.010  1.00 25.00           O  
ATOM    384  CB  MET    88       5.524 -25.987   6.967  1.00 25.00           C  
ATOM    385  CG  MET    88       4.508 -25.121   6.211  1.00 25.00           C  
ATOM    386  SD  MET    88       3.901 -25.901   4.701  1.00 25.00           S  
ATOM    387  CE  MET    88       2.704 -27.049   5.431  1.00 25.00           C  
ATOM    388  N   PRO    89       7.720 -26.814   9.404  1.00 25.00           N  
ATOM    389  CA  PRO    89       8.262 -27.691  10.462  1.00 25.00           C  
ATOM    390  C   PRO    89       7.895 -27.280  11.904  1.00 25.00           C  
ATOM    391  O   PRO    89       7.657 -28.145  12.746  1.00 25.00           O  
ATOM    392  CB  PRO    89       9.787 -27.632  10.285  1.00 25.00           C  
ATOM    393  CG  PRO    89       9.989 -27.301   8.819  1.00 25.00           C  
ATOM    394  CD  PRO    89       8.766 -26.474   8.435  1.00 25.00           C  
ATOM    395  N   TRP    90       7.757 -25.973  12.182  1.00 25.00           N  
ATOM    396  CA  TRP    90       7.358 -25.437  13.488  1.00 25.00           C  
ATOM    397  C   TRP    90       5.827 -25.377  13.627  1.00 25.00           C  
ATOM    398  O   TRP    90       5.319 -25.533  14.736  1.00 25.00           O  
ATOM    399  CB  TRP    90       7.903 -24.006  13.646  1.00 25.00           C  
ATOM    400  CG  TRP    90       9.346 -23.833  13.294  1.00 25.00           C  
ATOM    401  CD1 TRP    90       9.803 -23.070  12.280  1.00 25.00           C  
ATOM    402  CD2 TRP    90      10.522 -24.468  13.881  1.00 25.00           C  
ATOM    403  NE1 TRP    90      11.168 -23.214  12.171  1.00 25.00           N  
ATOM    404  CE3 TRP    90      10.739 -25.344  14.971  1.00 25.00           C  
ATOM    405  CE2 TRP    90      11.667 -24.084  13.117  1.00 25.00           C  
ATOM    406  CZ3 TRP    90      12.028 -25.826  15.275  1.00 25.00           C  
ATOM    407  CZ2 TRP    90      12.954 -24.577  13.396  1.00 25.00           C  
ATOM    408  CH2 TRP    90      13.133 -25.451  14.485  1.00 25.00           C  
ATOM    409  N   VAL    91       5.078 -25.230  12.520  1.00 25.00           N  
ATOM    410  CA  VAL    91       3.612 -25.341  12.493  1.00 25.00           C  
ATOM    411  C   VAL    91       3.194 -26.787  12.840  1.00 25.00           C  
ATOM    412  O   VAL    91       2.267 -26.985  13.622  1.00 25.00           O  
ATOM    413  CB  VAL    91       3.042 -24.896  11.113  1.00 25.00           C  
ATOM    414  CG1 VAL    91       1.502 -24.956  11.043  1.00 25.00           C  
ATOM    415  CG2 VAL    91       3.496 -23.476  10.721  1.00 25.00           C  
ATOM    416  N   VAL    92       3.931 -27.792  12.343  1.00 25.00           N  
ATOM    417  CA  VAL    92       3.804 -29.192  12.755  1.00 25.00           C  
ATOM    418  C   VAL    92       4.103 -29.359  14.261  1.00 25.00           C  
ATOM    419  O   VAL    92       3.391 -30.100  14.938  1.00 25.00           O  
ATOM    420  CB  VAL    92       4.707 -30.091  11.860  1.00 25.00           C  
ATOM    421  CG1 VAL    92       4.836 -31.551  12.347  1.00 25.00           C  
ATOM    422  CG2 VAL    92       4.200 -30.112  10.410  1.00 25.00           C  
ATOM    423  N   TYR    93       5.100 -28.643  14.808  1.00 25.00           N  
ATOM    424  CA  TYR    93       5.450 -28.739  16.226  1.00 25.00           C  
ATOM    425  C   TYR    93       4.345 -28.167  17.135  1.00 25.00           C  
ATOM    426  O   TYR    93       4.067 -28.768  18.173  1.00 25.00           O  
ATOM    427  CB  TYR    93       6.787 -28.019  16.497  1.00 25.00           C  
ATOM    428  CG  TYR    93       7.305 -28.248  17.904  1.00 25.00           C  
ATOM    429  CD1 TYR    93       7.977 -29.448  18.209  1.00 25.00           C  
ATOM    430  CD2 TYR    93       7.060 -27.299  18.921  1.00 25.00           C  
ATOM    431  CE1 TYR    93       8.406 -29.700  19.524  1.00 25.00           C  
ATOM    432  CE2 TYR    93       7.475 -27.558  20.241  1.00 25.00           C  
ATOM    433  CZ  TYR    93       8.159 -28.754  20.537  1.00 25.00           C  
ATOM    434  OH  TYR    93       8.627 -28.980  21.794  1.00 25.00           O  
ATOM    435  N   LEU    94       3.692 -27.082  16.697  1.00 25.00           N  
ATOM    436  CA  LEU    94       2.556 -26.416  17.337  1.00 25.00           C  
ATOM    437  C   LEU    94       1.279 -27.284  17.325  1.00 25.00           C  
ATOM    438  O   LEU    94       0.423 -27.129  18.196  1.00 25.00           O  
ATOM    439  CB  LEU    94       2.352 -25.081  16.568  1.00 25.00           C  
ATOM    440  CG  LEU    94       1.219 -24.136  17.036  1.00 25.00           C  
ATOM    441  CD1 LEU    94       1.637 -22.664  16.874  1.00 25.00           C  
ATOM    442  CD2 LEU    94      -0.100 -24.367  16.273  1.00 25.00           C  
ATOM    443  N   GLU    95       1.135 -28.185  16.345  1.00 25.00           N  
ATOM    444  CA  GLU    95      -0.037 -29.043  16.176  1.00 25.00           C  
ATOM    445  C   GLU    95       0.103 -30.368  16.950  1.00 25.00           C  
ATOM    446  O   GLU    95      -0.913 -30.951  17.325  1.00 25.00           O  
ATOM    447  CB  GLU    95      -0.171 -29.359  14.672  1.00 25.00           C  
ATOM    448  CG  GLU    95      -0.758 -28.174  13.874  1.00 25.00           C  
ATOM    449  CD  GLU    95      -2.288 -28.101  13.851  1.00 25.00           C  
ATOM    450  OE1 GLU    95      -2.933 -28.797  14.665  1.00 25.00           O  
ATOM    451  OE2 GLU    95      -2.799 -27.355  12.990  1.00 25.00           O1-
ATOM    452  N   VAL    96       1.327 -30.852  17.210  1.00 25.00           N  
ATOM    453  CA  VAL    96       1.589 -32.054  18.021  1.00 25.00           C  
ATOM    454  C   VAL    96       1.296 -31.774  19.507  1.00 25.00           C  
ATOM    455  O   VAL    96       0.618 -32.558  20.169  1.00 25.00           O  
ATOM    456  CB  VAL    96       3.064 -32.509  17.805  1.00 25.00           C  
ATOM    457  CG1 VAL    96       3.586 -33.520  18.850  1.00 25.00           C  
ATOM    458  CG2 VAL    96       3.250 -33.113  16.403  1.00 25.00           C  
ATOM    459  N   VAL    97       1.786 -30.630  19.994  1.00 99.99           N  
ATOM    460  CA  VAL    97       1.505 -30.055  21.298  1.00 99.99           C  
ATOM    461  C   VAL    97       1.455 -28.547  21.101  1.00 99.99           C  
ATOM    462  O   VAL    97       2.333 -28.004  20.429  1.00 99.99           O  
ATOM    463  CB  VAL    97       2.524 -30.543  22.365  1.00 99.99           C  
ATOM    464  CG1 VAL    97       3.986 -30.163  22.051  1.00 99.99           C  
ATOM    465  CG2 VAL    97       2.145 -30.074  23.782  1.00 99.99           C  
ATOM    466  N   GLY    98       0.436 -27.908  21.696  1.00 99.99           N  
ATOM    467  CA  GLY    98       0.330 -26.475  21.953  1.00 99.99           C  
ATOM    468  C   GLY    98       1.687 -25.845  22.264  1.00 99.99           C  
ATOM    469  O   GLY    98       2.363 -26.275  23.202  1.00 99.99           O  
ATOM    470  N   GLU    99       2.095 -24.888  21.430  1.00 99.99           N  
ATOM    471  CA  GLU    99       3.352 -24.160  21.487  1.00 99.99           C  
ATOM    472  C   GLU    99       3.569 -23.528  22.880  1.00 99.99           C  
ATOM    473  O   GLU    99       2.608 -23.230  23.590  1.00 99.99           O  
ATOM    474  CB  GLU    99       3.371 -23.196  20.272  1.00 99.99           C  
ATOM    475  CG  GLU    99       2.730 -21.794  20.409  1.00 99.99           C  
ATOM    476  CD  GLU    99       1.209 -21.742  20.557  1.00 99.99           C  
ATOM    477  OE1 GLU    99       0.542 -22.756  20.258  1.00 99.99           O  
ATOM    478  OE2 GLU    99       0.733 -20.651  20.937  1.00 99.99           O1-
ATOM    479  N   TRP   100       4.801 -23.332  23.354  1.00 25.00           N  
ATOM    480  CA  TRP   100       6.114 -23.325  22.727  1.00 25.00           C  
ATOM    481  C   TRP   100       7.077 -23.606  23.888  1.00 25.00           C  
ATOM    482  O   TRP   100       6.892 -23.065  24.982  1.00 25.00           O  
ATOM    483  CB  TRP   100       6.343 -21.934  22.087  1.00 25.00           C  
ATOM    484  CG  TRP   100       7.552 -21.664  21.242  1.00 25.00           C  
ATOM    485  CD1 TRP   100       8.532 -20.795  21.574  1.00 25.00           C  
ATOM    486  CD2 TRP   100       7.887 -22.145  19.903  1.00 25.00           C  
ATOM    487  NE1 TRP   100       9.438 -20.689  20.540  1.00 25.00           N  
ATOM    488  CE3 TRP   100       7.308 -23.071  19.002  1.00 25.00           C  
ATOM    489  CE2 TRP   100       9.071 -21.472  19.464  1.00 25.00           C  
ATOM    490  CZ3 TRP   100       7.866 -23.305  17.728  1.00 25.00           C  
ATOM    491  CZ2 TRP   100       9.632 -21.694  18.194  1.00 25.00           C  
ATOM    492  CH2 TRP   100       9.024 -22.615  17.322  1.00 25.00           C  
ATOM    493  N   LYS   101       8.062 -24.481  23.686  1.00 25.00           N  
ATOM    494  CA  LYS   101       9.100 -24.798  24.672  1.00 25.00           C  
ATOM    495  C   LYS   101      10.489 -24.282  24.262  1.00 25.00           C  
ATOM    496  O   LYS   101      11.419 -24.361  25.064  1.00 25.00           O  
ATOM    497  CB  LYS   101       9.122 -26.322  24.896  1.00 25.00           C  
ATOM    498  CG  LYS   101       7.884 -26.791  25.687  1.00 25.00           C  
ATOM    499  CD  LYS   101       7.918 -28.269  26.112  1.00 50.00           C  
ATOM    500  CE  LYS   101       7.904 -29.269  24.948  1.00 50.00           C  
ATOM    501  NZ  LYS   101       6.696 -29.124  24.117  1.00 50.00           N1+
ATOM    502  N   PHE   102      10.631 -23.721  23.051  1.00 25.00           N  
ATOM    503  CA  PHE   102      11.868 -23.121  22.549  1.00 25.00           C  
ATOM    504  C   PHE   102      11.941 -21.636  22.943  1.00 25.00           C  
ATOM    505  O   PHE   102      10.981 -21.066  23.464  1.00 25.00           O  
ATOM    506  CB  PHE   102      11.874 -23.249  21.013  1.00 25.00           C  
ATOM    507  CG  PHE   102      11.972 -24.687  20.548  1.00 25.00           C  
ATOM    508  CD1 PHE   102      13.229 -25.324  20.499  1.00 25.00           C  
ATOM    509  CD2 PHE   102      10.807 -25.405  20.204  1.00 25.00           C  
ATOM    510  CE1 PHE   102      13.323 -26.676  20.118  1.00 25.00           C  
ATOM    511  CE2 PHE   102      10.908 -26.756  19.827  1.00 25.00           C  
ATOM    512  CZ  PHE   102      12.160 -27.395  19.784  1.00 25.00           C  
ATOM    513  N   SER   103      13.112 -21.020  22.704  1.00 25.00           N  
ATOM    514  CA  SER   103      13.436 -19.620  22.991  1.00 25.00           C  
ATOM    515  C   SER   103      12.454 -18.623  22.344  1.00 25.00           C  
ATOM    516  O   SER   103      11.860 -18.905  21.302  1.00 25.00           O  
ATOM    517  CB  SER   103      14.899 -19.365  22.559  1.00 25.00           C  
ATOM    518  OG  SER   103      15.323 -18.038  22.807  1.00 25.00           O  
ATOM    519  N   ARG   104      12.308 -17.440  22.958  1.00 25.00           N  
ATOM    520  CA  ARG   104      11.505 -16.329  22.445  1.00 25.00           C  
ATOM    521  C   ARG   104      12.110 -15.719  21.175  1.00 25.00           C  
ATOM    522  O   ARG   104      11.360 -15.300  20.299  1.00 25.00           O  
ATOM    523  CB  ARG   104      11.405 -15.232  23.520  1.00 25.00           C  
ATOM    524  CG  ARG   104      10.648 -15.663  24.788  1.00 25.00           C  
ATOM    525  CD  ARG   104       9.182 -16.048  24.551  1.00 25.00           C  
ATOM    526  NE  ARG   104       8.426 -14.944  23.943  1.00 25.00           N  
ATOM    527  CZ  ARG   104       7.220 -15.016  23.356  1.00 25.00           C  
ATOM    528  NH1 ARG   104       6.531 -16.166  23.298  1.00 25.00           N  
ATOM    529  NH2 ARG   104       6.708 -13.905  22.813  1.00 25.00           N1+
ATOM    530  N   ILE   105      13.447 -15.755  21.036  1.00 25.00           N  
ATOM    531  CA  ILE   105      14.183 -15.409  19.817  1.00 25.00           C  
ATOM    532  C   ILE   105      13.828 -16.400  18.691  1.00 25.00           C  
ATOM    533  O   ILE   105      13.721 -15.991  17.535  1.00 25.00           O  
ATOM    534  CB  ILE   105      15.713 -15.409  20.113  1.00 25.00           C  
ATOM    535  CG1 ILE   105      16.076 -14.412  21.243  1.00 25.00           C  
ATOM    536  CG2 ILE   105      16.559 -15.119  18.850  1.00 25.00           C  
ATOM    537  CD1 ILE   105      17.509 -14.553  21.775  1.00 25.00           C  
ATOM    538  N   HIS   106      13.592 -17.679  19.041  1.00 25.00           N  
ATOM    539  CA  HIS   106      13.168 -18.725  18.118  1.00 25.00           C  
ATOM    540  C   HIS   106      11.712 -18.529  17.657  1.00 25.00           C  
ATOM    541  O   HIS   106      11.398 -18.829  16.504  1.00 25.00           O  
ATOM    542  CB  HIS   106      13.295 -20.115  18.773  1.00 25.00           C  
ATOM    543  CG  HIS   106      13.601 -21.198  17.775  1.00 25.00           C  
ATOM    544  ND1 HIS   106      13.160 -21.155  16.464  1.00 50.00           N  
ATOM    545  CD2 HIS   106      14.342 -22.351  17.879  1.00 50.00           C  
ATOM    546  CE1 HIS   106      13.740 -22.164  15.823  1.00 50.00           C  
ATOM    547  NE2 HIS   106      14.451 -22.949  16.624  1.00 50.00           N  
ATOM    548  N   CYS   107      10.838 -18.015  18.536  1.00 25.00           N  
ATOM    549  CA  CYS   107       9.455 -17.664  18.204  1.00 25.00           C  
ATOM    550  C   CYS   107       9.446 -16.503  17.195  1.00 25.00           C  
ATOM    551  O   CYS   107       8.769 -16.583  16.172  1.00 25.00           O  
ATOM    552  CB  CYS   107       8.675 -17.288  19.486  1.00 25.00           C  
ATOM    553  SG  CYS   107       6.968 -16.722  19.237  1.00 25.00           S  
ATOM    554  N   ASP   108      10.259 -15.466  17.443  1.00 25.00           N  
ATOM    555  CA  ASP   108      10.373 -14.275  16.606  1.00 25.00           C  
ATOM    556  C   ASP   108      10.818 -14.606  15.176  1.00 25.00           C  
ATOM    557  O   ASP   108      10.114 -14.216  14.253  1.00 25.00           O  
ATOM    558  CB  ASP   108      11.311 -13.223  17.237  1.00 25.00           C  
ATOM    559  CG  ASP   108      10.903 -12.717  18.626  1.00 25.00           C  
ATOM    560  OD1 ASP   108       9.737 -12.939  19.022  1.00 25.00           O  
ATOM    561  OD2 ASP   108      11.779 -12.108  19.276  1.00 25.00           O1-
ATOM    562  N   ILE   109      11.916 -15.365  14.976  1.00 25.00           N  
ATOM    563  CA  ILE   109      12.382 -15.787  13.643  1.00 25.00           C  
ATOM    564  C   ILE   109      11.332 -16.616  12.878  1.00 25.00           C  
ATOM    565  O   ILE   109      11.125 -16.375  11.694  1.00 25.00           O  
ATOM    566  CB  ILE   109      13.757 -16.510  13.687  1.00 25.00           C  
ATOM    567  CG1 ILE   109      13.745 -17.845  14.464  1.00 25.00           C  
ATOM    568  CG2 ILE   109      14.858 -15.556  14.186  1.00 25.00           C  
ATOM    569  CD1 ILE   109      15.048 -18.649  14.394  1.00 50.00           C  
ATOM    570  N   PHE   110      10.619 -17.531  13.553  1.00 25.00           N  
ATOM    571  CA  PHE   110       9.534 -18.338  12.983  1.00 25.00           C  
ATOM    572  C   PHE   110       8.397 -17.427  12.484  1.00 25.00           C  
ATOM    573  O   PHE   110       8.032 -17.473  11.308  1.00 25.00           O  
ATOM    574  CB  PHE   110       9.063 -19.367  14.048  1.00 25.00           C  
ATOM    575  CG  PHE   110       7.730 -20.087  13.850  1.00 25.00           C  
ATOM    576  CD1 PHE   110       7.273 -20.468  12.568  1.00 25.00           C  
ATOM    577  CD2 PHE   110       6.933 -20.376  14.980  1.00 25.00           C  
ATOM    578  CE1 PHE   110       6.022 -21.097  12.418  1.00 25.00           C  
ATOM    579  CE2 PHE   110       5.692 -21.024  14.831  1.00 25.00           C  
ATOM    580  CZ  PHE   110       5.233 -21.381  13.550  1.00 25.00           C  
ATOM    581  N   VAL   111       7.885 -16.564  13.366  1.00 25.00           N  
ATOM    582  CA  VAL   111       6.761 -15.676  13.106  1.00 25.00           C  
ATOM    583  C   VAL   111       7.097 -14.591  12.051  1.00 25.00           C  
ATOM    584  O   VAL   111       6.245 -14.276  11.221  1.00 25.00           O  
ATOM    585  CB  VAL   111       6.284 -15.113  14.474  1.00 25.00           C  
ATOM    586  CG1 VAL   111       5.248 -13.995  14.347  1.00 25.00           C  
ATOM    587  CG2 VAL   111       5.687 -16.229  15.359  1.00 25.00           C  
ATOM    588  N   THR   112       8.330 -14.063  12.019  1.00 25.00           N  
ATOM    589  CA  THR   112       8.800 -13.105  11.003  1.00 25.00           C  
ATOM    590  C   THR   112       8.830 -13.750   9.609  1.00 25.00           C  
ATOM    591  O   THR   112       8.316 -13.153   8.671  1.00 25.00           O  
ATOM    592  CB  THR   112      10.198 -12.506  11.339  1.00 25.00           C  
ATOM    593  OG1 THR   112      11.236 -13.461  11.299  1.00 25.00           O  
ATOM    594  CG2 THR   112      10.287 -11.732  12.657  1.00 25.00           C  
ATOM    595  N   LEU   113       9.376 -14.975   9.488  1.00 25.00           N  
ATOM    596  CA  LEU   113       9.483 -15.734   8.243  1.00 25.00           C  
ATOM    597  C   LEU   113       8.109 -16.127   7.674  1.00 25.00           C  
ATOM    598  O   LEU   113       7.943 -16.108   6.457  1.00 25.00           O  
ATOM    599  CB  LEU   113      10.356 -16.992   8.471  1.00 25.00           C  
ATOM    600  CG  LEU   113      11.847 -16.818   8.103  1.00 25.00           C  
ATOM    601  CD1 LEU   113      12.602 -15.752   8.915  1.00 25.00           C  
ATOM    602  CD2 LEU   113      12.573 -18.166   8.190  1.00 25.00           C  
ATOM    603  N   ASP   114       7.155 -16.441   8.555  1.00 25.00           N  
ATOM    604  CA  ASP   114       5.764 -16.740   8.235  1.00 25.00           C  
ATOM    605  C   ASP   114       5.095 -15.558   7.505  1.00 25.00           C  
ATOM    606  O   ASP   114       4.565 -15.726   6.407  1.00 25.00           O  
ATOM    607  CB  ASP   114       5.052 -17.125   9.553  1.00 25.00           C  
ATOM    608  CG  ASP   114       3.772 -17.941   9.416  1.00 25.00           C  
ATOM    609  OD1 ASP   114       3.827 -19.176   9.244  1.00 25.00           O  
ATOM    610  OD2 ASP   114       2.702 -17.303   9.484  1.00 25.00           O1-
ATOM    611  N   VAL   115       5.218 -14.344   8.065  1.00 25.00           N  
ATOM    612  CA  VAL   115       4.729 -13.099   7.464  1.00 25.00           C  
ATOM    613  C   VAL   115       5.533 -12.735   6.196  1.00 25.00           C  
ATOM    614  O   VAL   115       4.932 -12.349   5.191  1.00 25.00           O  
ATOM    615  CB  VAL   115       4.781 -11.955   8.520  1.00 25.00           C  
ATOM    616  CG1 VAL   115       4.351 -10.578   7.970  1.00 25.00           C  
ATOM    617  CG2 VAL   115       3.914 -12.290   9.747  1.00 25.00           C  
ATOM    618  N   MET   116       6.867 -12.892   6.207  1.00 25.00           N  
ATOM    619  CA  MET   116       7.792 -12.534   5.130  1.00 25.00           C  
ATOM    620  C   MET   116       7.426 -13.261   3.844  1.00 25.00           C  
ATOM    621  O   MET   116       7.212 -12.609   2.831  1.00 25.00           O  
ATOM    622  CB  MET   116       9.236 -12.872   5.555  1.00 25.00           C  
ATOM    623  CG  MET   116      10.340 -12.257   4.684  1.00 25.00           C  
ATOM    624  SD  MET   116      12.030 -12.668   5.188  1.00 25.00           S  
ATOM    625  CE  MET   116      12.054 -11.976   6.866  1.00 25.00           C  
ATOM    626  N   MET   117       7.288 -14.591   3.891  1.00 25.00           N  
ATOM    627  CA  MET   117       6.979 -15.397   2.718  1.00 25.00           C  
ATOM    628  C   MET   117       5.546 -15.182   2.207  1.00 25.00           C  
ATOM    629  O   MET   117       5.335 -15.233   0.997  1.00 25.00           O  
ATOM    630  CB  MET   117       7.175 -16.874   3.062  1.00 25.00           C  
ATOM    631  CG  MET   117       8.619 -17.265   3.423  1.00 25.00           C  
ATOM    632  SD  MET   117       9.847 -16.934   2.138  1.00 25.00           S  
ATOM    633  CE  MET   117      10.671 -15.489   2.848  1.00 25.00           C  
ATOM    634  N   CYS   118       4.585 -14.931   3.089  1.00 25.00           N  
ATOM    635  CA  CYS   118       3.224 -14.687   2.649  1.00 25.00           C  
ATOM    636  C   CYS   118       3.111 -13.262   2.050  1.00 25.00           C  
ATOM    637  O   CYS   118       2.386 -13.072   1.072  1.00 25.00           O  
ATOM    638  CB  CYS   118       2.284 -14.922   3.830  1.00 25.00           C  
ATOM    639  SG  CYS   118       2.398 -16.637   4.433  1.00 -1.00           S  
ATOM    640  N   THR   119       3.927 -12.297   2.518  1.00 25.00           N  
ATOM    641  CA  THR   119       4.029 -10.957   1.930  1.00 25.00           C  
ATOM    642  C   THR   119       4.817 -10.991   0.601  1.00 25.00           C  
ATOM    643  O   THR   119       4.387 -10.362  -0.363  1.00 25.00           O  
ATOM    644  CB  THR   119       4.731  -9.963   2.892  1.00 25.00           C  
ATOM    645  OG1 THR   119       4.168 -10.012   4.186  1.00 25.00           O  
ATOM    646  CG2 THR   119       4.552  -8.510   2.412  1.00 25.00           C  
ATOM    647  N   ALA   120       5.926 -11.753   0.511  1.00 25.00           N  
ATOM    648  CA  ALA   120       6.679 -11.998  -0.721  1.00 25.00           C  
ATOM    649  C   ALA   120       5.774 -12.566  -1.818  1.00 25.00           C  
ATOM    650  O   ALA   120       5.867 -12.118  -2.955  1.00 25.00           O  
ATOM    651  CB  ALA   120       7.827 -12.990  -0.469  1.00 25.00           C  
ATOM    652  N   SER   121       4.887 -13.507  -1.468  1.00 25.00           N  
ATOM    653  CA  SER   121       3.947 -14.140  -2.384  1.00 25.00           C  
ATOM    654  C   SER   121       2.990 -13.121  -3.034  1.00 25.00           C  
ATOM    655  O   SER   121       3.062 -12.927  -4.247  1.00 25.00           O  
ATOM    656  CB  SER   121       3.190 -15.265  -1.659  1.00 25.00           C  
ATOM    657  OG  SER   121       4.097 -16.267  -1.236  1.00 25.00           O  
ATOM    658  N   ILE   122       2.152 -12.413  -2.255  1.00 25.00           N  
ATOM    659  CA  ILE   122       1.158 -11.463  -2.785  1.00 25.00           C  
ATOM    660  C   ILE   122       1.800 -10.273  -3.540  1.00 25.00           C  
ATOM    661  O   ILE   122       1.225  -9.754  -4.499  1.00 25.00           O  
ATOM    662  CB  ILE   122       0.189 -11.001  -1.662  1.00 25.00           C  
ATOM    663  CG1 ILE   122      -1.013 -10.151  -2.150  1.00 25.00           C  
ATOM    664  CG2 ILE   122       0.899 -10.274  -0.513  1.00 25.00           C  
ATOM    665  CD1 ILE   122      -1.886 -10.809  -3.230  1.00 25.00           C  
ATOM    666  N   LEU   123       3.020  -9.873  -3.165  1.00 25.00           N  
ATOM    667  CA  LEU   123       3.766  -8.812  -3.848  1.00 25.00           C  
ATOM    668  C   LEU   123       4.409  -9.318  -5.153  1.00 25.00           C  
ATOM    669  O   LEU   123       4.488  -8.541  -6.101  1.00 25.00           O  
ATOM    670  CB  LEU   123       4.898  -8.310  -2.932  1.00 25.00           C  
ATOM    671  CG  LEU   123       4.554  -7.159  -1.964  1.00 25.00           C  
ATOM    672  CD1 LEU   123       3.239  -7.314  -1.187  1.00 50.00           C  
ATOM    673  CD2 LEU   123       5.731  -6.950  -1.004  1.00 50.00           C  
ATOM    674  N   ASN   124       4.829 -10.598  -5.235  1.00 25.00           N  
ATOM    675  CA  ASN   124       5.274 -11.238  -6.482  1.00 25.00           C  
ATOM    676  C   ASN   124       4.089 -11.439  -7.432  1.00 25.00           C  
ATOM    677  O   ASN   124       4.232 -11.184  -8.623  1.00 25.00           O  
ATOM    678  CB  ASN   124       5.946 -12.618  -6.249  1.00 25.00           C  
ATOM    679  CG  ASN   124       7.398 -12.556  -5.763  1.00 25.00           C  
ATOM    680  OD1 ASN   124       8.181 -11.731  -6.229  1.00 25.00           O  
ATOM    681  ND2 ASN   124       7.767 -13.424  -4.820  1.00 25.00           N  
ATOM    682  N   LEU   125       2.912 -11.815  -6.898  1.00 25.00           N  
ATOM    683  CA  LEU   125       1.625 -11.870  -7.595  1.00 25.00           C  
ATOM    684  C   LEU   125       1.257 -10.512  -8.214  1.00 25.00           C  
ATOM    685  O   LEU   125       0.812 -10.483  -9.356  1.00 25.00           O  
ATOM    686  CB  LEU   125       0.516 -12.351  -6.627  1.00 25.00           C  
ATOM    687  CG  LEU   125       0.215 -13.863  -6.650  1.00 25.00           C  
ATOM    688  CD1 LEU   125       1.383 -14.736  -6.201  1.00 25.00           C  
ATOM    689  CD2 LEU   125      -0.995 -14.190  -5.772  1.00 25.00           C  
ATOM    690  N   CYS   126       1.500  -9.406  -7.487  1.00 25.00           N  
ATOM    691  CA  CYS   126       1.276  -8.023  -7.915  1.00 25.00           C  
ATOM    692  C   CYS   126       2.314  -7.536  -8.939  1.00 25.00           C  
ATOM    693  O   CYS   126       1.952  -6.793  -9.851  1.00 25.00           O  
ATOM    694  CB  CYS   126       1.304  -7.131  -6.653  1.00 25.00           C  
ATOM    695  SG  CYS   126       0.810  -5.421  -7.000  1.00 25.00           S  
ATOM    696  N   ALA   127       3.578  -7.977  -8.833  1.00 25.00           N  
ATOM    697  CA  ALA   127       4.638  -7.692  -9.802  1.00 25.00           C  
ATOM    698  C   ALA   127       4.361  -8.381 -11.149  1.00 25.00           C  
ATOM    699  O   ALA   127       4.627  -7.799 -12.200  1.00 25.00           O  
ATOM    700  CB  ALA   127       5.980  -8.180  -9.230  1.00 25.00           C  
ATOM    701  N   ILE   128       3.765  -9.586 -11.106  1.00 25.00           N  
ATOM    702  CA  ILE   128       3.285 -10.350 -12.254  1.00 25.00           C  
ATOM    703  C   ILE   128       2.008  -9.721 -12.857  1.00 25.00           C  
ATOM    704  O   ILE   128       1.837  -9.793 -14.072  1.00 25.00           O  
ATOM    705  CB  ILE   128       3.037 -11.823 -11.815  1.00 25.00           C  
ATOM    706  CG1 ILE   128       4.358 -12.549 -11.468  1.00 25.00           C  
ATOM    707  CG2 ILE   128       2.287 -12.637 -12.883  1.00 25.00           C  
ATOM    708  CD1 ILE   128       4.172 -13.798 -10.590  1.00 25.00           C  
ATOM    709  N   SER   129       1.132  -9.085 -12.052  1.00 25.00           N  
ATOM    710  CA  SER   129      -0.105  -8.440 -12.519  1.00 25.00           C  
ATOM    711  C   SER   129       0.208  -7.242 -13.424  1.00 25.00           C  
ATOM    712  O   SER   129      -0.428  -7.071 -14.462  1.00 25.00           O  
ATOM    713  CB  SER   129      -0.932  -7.914 -11.329  1.00 25.00           C  
ATOM    714  OG  SER   129      -1.279  -8.955 -10.453  1.00 25.00           O  
ATOM    715  N   ILE   130       1.220  -6.449 -13.034  1.00 25.00           N  
ATOM    716  CA  ILE   130       1.738  -5.301 -13.772  1.00 25.00           C  
ATOM    717  C   ILE   130       2.525  -5.774 -15.014  1.00 25.00           C  
ATOM    718  O   ILE   130       2.437  -5.129 -16.057  1.00 25.00           O  
ATOM    719  CB  ILE   130       2.616  -4.439 -12.819  1.00 25.00           C  
ATOM    720  CG1 ILE   130       1.775  -3.877 -11.642  1.00 25.00           C  
ATOM    721  CG2 ILE   130       3.332  -3.281 -13.552  1.00 25.00           C  
ATOM    722  CD1 ILE   130       2.610  -3.367 -10.460  1.00 25.00           C  
ATOM    723  N   ASP   131       3.241  -6.912 -14.933  1.00 25.00           N  
ATOM    724  CA  ASP   131       3.935  -7.542 -16.063  1.00 25.00           C  
ATOM    725  C   ASP   131       2.956  -8.005 -17.166  1.00 25.00           C  
ATOM    726  O   ASP   131       3.268  -7.880 -18.349  1.00 25.00           O  
ATOM    727  CB  ASP   131       4.812  -8.706 -15.539  1.00 25.00           C  
ATOM    728  CG  ASP   131       5.661  -9.393 -16.613  1.00 25.00           C  
ATOM    729  OD1 ASP   131       6.444  -8.669 -17.264  1.00 25.00           O  
ATOM    730  OD2 ASP   131       5.518 -10.627 -16.757  1.00 25.00           O1-
ATOM    731  N   ARG   132       1.754  -8.468 -16.780  1.00 25.00           N  
ATOM    732  CA  ARG   132       0.668  -8.822 -17.694  1.00 25.00           C  
ATOM    733  C   ARG   132      -0.046  -7.607 -18.266  1.00 25.00           C  
ATOM    734  O   ARG   132      -0.422  -7.628 -19.435  1.00 25.00           O  
ATOM    735  CB  ARG   132      -0.392  -9.669 -16.953  1.00 25.00           C  
ATOM    736  CG  ARG   132       0.069 -11.096 -16.670  1.00 25.00           C  
ATOM    737  CD  ARG   132       0.333 -11.835 -17.979  1.00 25.00           C  
ATOM    738  NE  ARG   132       0.918 -13.138 -17.771  1.00 25.00           N  
ATOM    739  CZ  ARG   132       2.225 -13.303 -17.574  1.00 25.00           C  
ATOM    740  NH1 ARG   132       3.036 -12.295 -17.218  1.00 25.00           N  
ATOM    741  NH2 ARG   132       2.721 -14.511 -17.786  1.00 25.00           N1+
ATOM    742  N   TYR   133      -0.207  -6.551 -17.463  1.00 25.00           N  
ATOM    743  CA  TYR   133      -0.810  -5.293 -17.870  1.00 25.00           C  
ATOM    744  C   TYR   133      -0.011  -4.604 -18.988  1.00 25.00           C  
ATOM    745  O   TYR   133      -0.618  -4.110 -19.935  1.00 25.00           O  
ATOM    746  CB  TYR   133      -0.925  -4.411 -16.622  1.00 25.00           C  
ATOM    747  CG  TYR   133      -1.466  -3.027 -16.885  1.00 25.00           C  
ATOM    748  CD1 TYR   133      -2.841  -2.839 -17.116  1.00 25.00           C  
ATOM    749  CD2 TYR   133      -0.576  -1.938 -16.980  1.00 25.00           C  
ATOM    750  CE1 TYR   133      -3.315  -1.568 -17.480  1.00 25.00           C  
ATOM    751  CE2 TYR   133      -1.055  -0.666 -17.340  1.00 25.00           C  
ATOM    752  CZ  TYR   133      -2.425  -0.483 -17.599  1.00 25.00           C  
ATOM    753  OH  TYR   133      -2.883   0.745 -17.977  1.00 25.00           O  
ATOM    754  N   THR   134       1.330  -4.617 -18.906  1.00 25.00           N  
ATOM    755  CA  THR   134       2.224  -4.088 -19.939  1.00 25.00           C  
ATOM    756  C   THR   134       2.280  -4.995 -21.185  1.00 25.00           C  
ATOM    757  O   THR   134       2.418  -4.468 -22.285  1.00 25.00           O  
ATOM    758  CB  THR   134       3.645  -3.869 -19.359  1.00 25.00           C  
ATOM    759  OG1 THR   134       4.249  -5.070 -18.917  1.00 25.00           O  
ATOM    760  CG2 THR   134       3.694  -2.816 -18.242  1.00 25.00           C  
ATOM    761  N   ALA   135       2.117  -6.324 -21.041  1.00 25.00           N  
ATOM    762  CA  ALA   135       2.096  -7.286 -22.148  1.00 25.00           C  
ATOM    763  C   ALA   135       0.755  -7.304 -22.913  1.00 25.00           C  
ATOM    764  O   ALA   135       0.704  -7.840 -24.019  1.00 25.00           O  
ATOM    765  CB  ALA   135       2.334  -8.693 -21.572  1.00 25.00           C  
ATOM    766  N   VAL   136      -0.312  -6.720 -22.341  1.00 25.00           N  
ATOM    767  CA  VAL   136      -1.651  -6.610 -22.925  1.00 25.00           C  
ATOM    768  C   VAL   136      -1.865  -5.193 -23.491  1.00 25.00           C  
ATOM    769  O   VAL   136      -2.393  -5.067 -24.596  1.00 25.00           O  
ATOM    770  CB  VAL   136      -2.700  -6.964 -21.827  1.00 25.00           C  
ATOM    771  CG1 VAL   136      -4.149  -6.540 -22.148  1.00 25.00           C  
ATOM    772  CG2 VAL   136      -2.685  -8.475 -21.523  1.00 25.00           C  
ATOM    773  N   ALA   137      -1.461  -4.138 -22.759  1.00 25.00           N  
ATOM    774  CA  ALA   137      -1.651  -2.736 -23.148  1.00 25.00           C  
ATOM    775  C   ALA   137      -0.604  -2.265 -24.170  1.00 25.00           C  
ATOM    776  O   ALA   137      -0.921  -1.433 -25.019  1.00 25.00           O  
ATOM    777  CB  ALA   137      -1.510  -1.851 -21.898  1.00 50.00           C  
ATOM    778  N   MET   138       0.622  -2.811 -24.105  1.00 25.00           N  
ATOM    779  CA  MET   138       1.743  -2.522 -24.997  1.00 25.00           C  
ATOM    780  C   MET   138       2.358  -3.859 -25.456  1.00 25.00           C  
ATOM    781  O   MET   138       3.473  -4.181 -25.043  1.00 25.00           O  
ATOM    782  CB  MET   138       2.752  -1.577 -24.299  1.00 25.00           C  
ATOM    783  CG  MET   138       2.167  -0.225 -23.857  1.00 25.00           C  
ATOM    784  SD  MET   138       3.382   0.908 -23.132  1.00 25.00           S  
ATOM    785  CE  MET   138       4.095   1.613 -24.642  1.00 25.00           C  
ATOM    786  N   PRO   139       1.654  -4.670 -26.282  1.00 25.00           N  
ATOM    787  CA  PRO   139       2.076  -6.041 -26.609  1.00 25.00           C  
ATOM    788  C   PRO   139       3.281  -6.100 -27.560  1.00 25.00           C  
ATOM    789  O   PRO   139       4.090  -7.021 -27.463  1.00 25.00           O  
ATOM    790  CB  PRO   139       0.835  -6.684 -27.248  1.00 25.00           C  
ATOM    791  CG  PRO   139       0.068  -5.524 -27.859  1.00 25.00           C  
ATOM    792  CD  PRO   139       0.394  -4.336 -26.952  1.00 25.00           C  
ATOM    793  N   MET   140       3.415  -5.102 -28.445  1.00 99.99           N  
ATOM    794  CA  MET   140       4.495  -4.978 -29.422  1.00 99.99           C  
ATOM    795  C   MET   140       5.737  -4.269 -28.851  1.00 99.99           C  
ATOM    796  O   MET   140       6.713  -4.088 -29.581  1.00 99.99           O  
ATOM    797  CB  MET   140       3.955  -4.181 -30.625  1.00 99.99           C  
ATOM    798  CG  MET   140       2.856  -4.933 -31.388  1.00 99.99           C  
ATOM    799  SD  MET   140       3.398  -6.484 -32.158  1.00 99.99           S  
ATOM    800  CE  MET   140       2.659  -7.690 -31.025  1.00 99.99           C  
ATOM    801  N   LEU   141       5.723  -3.912 -27.554  1.00 99.99           N  
ATOM    802  CA  LEU   141       6.880  -3.432 -26.801  1.00 99.99           C  
ATOM    803  C   LEU   141       7.636  -4.608 -26.156  1.00 99.99           C  
ATOM    804  O   LEU   141       8.822  -4.448 -25.863  1.00 99.99           O  
ATOM    805  CB  LEU   141       6.386  -2.473 -25.694  1.00 99.99           C  
ATOM    806  CG  LEU   141       7.504  -1.726 -24.920  1.00 99.99           C  
ATOM    807  CD1 LEU   141       7.134  -0.256 -24.690  1.00 99.99           C  
ATOM    808  CD2 LEU   141       7.828  -2.380 -23.563  1.00 99.99           C  
ATOM    809  N   TYR   142       7.001  -5.786 -25.967  1.00 99.99           N  
ATOM    810  CA  TYR   142       7.681  -7.003 -25.513  1.00 99.99           C  
ATOM    811  C   TYR   142       8.694  -7.430 -26.580  1.00 99.99           C  
ATOM    812  O   TYR   142       8.352  -7.550 -27.757  1.00 99.99           O  
ATOM    813  CB  TYR   142       6.686  -8.154 -25.242  1.00 99.99           C  
ATOM    814  CG  TYR   142       7.365  -9.419 -24.722  1.00 99.99           C  
ATOM    815  CD1 TYR   142       7.732  -9.515 -23.363  1.00 99.99           C  
ATOM    816  CD2 TYR   142       7.696 -10.471 -25.605  1.00 99.99           C  
ATOM    817  CE1 TYR   142       8.436 -10.642 -22.894  1.00 99.99           C  
ATOM    818  CE2 TYR   142       8.404 -11.596 -25.137  1.00 99.99           C  
ATOM    819  CZ  TYR   142       8.779 -11.681 -23.782  1.00 99.99           C  
ATOM    820  OH  TYR   142       9.475 -12.765 -23.332  1.00 99.99           O  
ATOM    821  N   ASN   143       9.941  -7.630 -26.145  1.00 99.99           N  
ATOM    822  CA  ASN   143      11.088  -7.880 -27.000  1.00 99.99           C  
ATOM    823  C   ASN   143      11.917  -9.046 -26.468  1.00 99.99           C  
ATOM    824  O   ASN   143      11.400 -10.143 -26.260  1.00 99.99           O  
ATOM    825  CB  ASN   143      11.843  -6.559 -27.346  1.00 99.99           C  
ATOM    826  CG  ASN   143      11.197  -5.777 -28.490  1.00 99.99           C  
ATOM    827  OD1 ASN   143      11.230  -6.225 -29.633  1.00 99.99           O  
ATOM    828  ND2 ASN   143      10.611  -4.615 -28.201  1.00 99.99           N  
ATOM    829  N   THR   144      13.222  -8.807 -26.360  1.00 25.00           N  
ATOM    830  CA  THR   144      14.309  -9.759 -26.298  1.00 25.00           C  
ATOM    831  C   THR   144      15.555  -8.874 -26.199  1.00 25.00           C  
ATOM    832  O   THR   144      15.898  -8.164 -27.144  1.00 25.00           O  
ATOM    833  CB  THR   144      14.281 -10.692 -27.551  1.00 50.00           C  
ATOM    834  OG1 THR   144      15.421 -11.526 -27.562  1.00 50.00           O  
ATOM    835  CG2 THR   144      14.196  -9.996 -28.929  1.00 50.00           C  
ATOM    836  N   ARG   145      16.196  -8.862 -25.027  1.00 99.99           N  
ATOM    837  CA  ARG   145      17.400  -8.084 -24.761  1.00 99.99           C  
ATOM    838  C   ARG   145      18.186  -8.748 -23.632  1.00 99.99           C  
ATOM    839  O   ARG   145      17.603  -9.321 -22.709  1.00 99.99           O  
ATOM    840  CB  ARG   145      17.083  -6.581 -24.535  1.00 99.99           C  
ATOM    841  CG  ARG   145      16.208  -6.304 -23.304  1.00 99.99           C  
ATOM    842  CD  ARG   145      15.925  -4.822 -23.026  1.00 99.99           C  
ATOM    843  NE  ARG   145      15.296  -4.647 -21.705  1.00 99.99           N  
ATOM    844  CZ  ARG   145      13.989  -4.798 -21.422  1.00 99.99           C  
ATOM    845  NH1 ARG   145      13.103  -5.144 -22.366  1.00 99.99           N  
ATOM    846  NH2 ARG   145      13.560  -4.604 -20.168  1.00 99.99           N1+
ATOM    847  N   TYR   146      19.518  -8.617 -23.698  1.00 99.99           N  
ATOM    848  CA  TYR   146      20.486  -9.060 -22.694  1.00 99.99           C  
ATOM    849  C   TYR   146      20.256  -8.434 -21.299  1.00 99.99           C  
ATOM    850  O   TYR   146      20.583  -9.055 -20.288  1.00 99.99           O  
ATOM    851  CB  TYR   146      21.906  -8.746 -23.224  1.00 99.99           C  
ATOM    852  CG  TYR   146      22.247  -7.266 -23.368  1.00 99.99           C  
ATOM    853  CD1 TYR   146      22.905  -6.591 -22.317  1.00 99.99           C  
ATOM    854  CD2 TYR   146      21.887  -6.553 -24.532  1.00 99.99           C  
ATOM    855  CE1 TYR   146      23.174  -5.213 -22.417  1.00 99.99           C  
ATOM    856  CE2 TYR   146      22.155  -5.173 -24.631  1.00 99.99           C  
ATOM    857  CZ  TYR   146      22.791  -4.501 -23.569  1.00 99.99           C  
ATOM    858  OH  TYR   146      23.036  -3.161 -23.651  1.00 99.99           O  
ATOM    859  N   SER   147      19.695  -7.212 -21.266  1.00 99.99           N  
ATOM    860  CA  SER   147      19.536  -6.361 -20.091  1.00 99.99           C  
ATOM    861  C   SER   147      18.120  -6.424 -19.476  1.00 99.99           C  
ATOM    862  O   SER   147      17.879  -5.754 -18.473  1.00 99.99           O  
ATOM    863  CB  SER   147      19.845  -4.915 -20.541  1.00 99.99           C  
ATOM    864  OG  SER   147      19.938  -4.011 -19.458  1.00 99.99           O  
ATOM    865  N   SER   148      17.185  -7.245 -19.999  1.00 25.00           N  
ATOM    866  CA  SER   148      15.844  -7.428 -19.409  1.00 25.00           C  
ATOM    867  C   SER   148      15.898  -8.206 -18.076  1.00 25.00           C  
ATOM    868  O   SER   148      14.899  -8.278 -17.363  1.00 25.00           O  
ATOM    869  CB  SER   148      14.908  -8.147 -20.406  1.00 25.00           C  
ATOM    870  OG  SER   148      13.557  -8.080 -19.990  1.00 25.00           O  
ATOM    871  N   LYS   149      17.082  -8.728 -17.722  1.00 25.00           N  
ATOM    872  CA  LYS   149      17.416  -9.324 -16.441  1.00 25.00           C  
ATOM    873  C   LYS   149      17.714  -8.256 -15.380  1.00 25.00           C  
ATOM    874  O   LYS   149      17.412  -8.503 -14.220  1.00 25.00           O  
ATOM    875  CB  LYS   149      18.677 -10.185 -16.620  1.00 25.00           C  
ATOM    876  CG  LYS   149      18.413 -11.407 -17.508  1.00 25.00           C  
ATOM    877  CD  LYS   149      19.630 -12.335 -17.610  1.00 50.00           C  
ATOM    878  CE  LYS   149      19.359 -13.571 -18.477  1.00 50.00           C  
ATOM    879  NZ  LYS   149      18.393 -14.480 -17.836  1.00 50.00           N1+
ATOM    880  N   ARG   150      18.247  -7.074 -15.748  1.00 25.00           N  
ATOM    881  CA  ARG   150      18.488  -5.958 -14.823  1.00 25.00           C  
ATOM    882  C   ARG   150      17.181  -5.260 -14.395  1.00 25.00           C  
ATOM    883  O   ARG   150      17.177  -4.591 -13.362  1.00 25.00           O  
ATOM    884  CB  ARG   150      19.429  -4.916 -15.467  1.00 25.00           C  
ATOM    885  CG  ARG   150      20.858  -5.439 -15.695  1.00 25.00           C  
ATOM    886  CD  ARG   150      21.820  -4.334 -16.158  1.00 25.00           C  
ATOM    887  NE  ARG   150      23.203  -4.824 -16.248  1.00 25.00           N  
ATOM    888  CZ  ARG   150      24.266  -4.097 -16.635  1.00 25.00           C  
ATOM    889  NH1 ARG   150      24.139  -2.811 -16.992  1.00 25.00           N  
ATOM    890  NH2 ARG   150      25.477  -4.668 -16.665  1.00 25.00           N1+
ATOM    891  N   ARG   151      16.075  -5.459 -15.140  1.00 25.00           N  
ATOM    892  CA  ARG   151      14.725  -5.061 -14.744  1.00 25.00           C  
ATOM    893  C   ARG   151      14.086  -6.140 -13.849  1.00 25.00           C  
ATOM    894  O   ARG   151      13.460  -5.800 -12.848  1.00 25.00           O  
ATOM    895  CB  ARG   151      13.845  -4.867 -15.997  1.00 25.00           C  
ATOM    896  CG  ARG   151      12.422  -4.387 -15.646  1.00 25.00           C  
ATOM    897  CD  ARG   151      11.580  -4.005 -16.862  1.00 25.00           C  
ATOM    898  NE  ARG   151      10.261  -3.523 -16.430  1.00 25.00           N  
ATOM    899  CZ  ARG   151       9.949  -2.254 -16.112  1.00 25.00           C  
ATOM    900  NH1 ARG   151      10.858  -1.270 -16.172  1.00 25.00           N  
ATOM    901  NH2 ARG   151       8.702  -1.968 -15.719  1.00 25.00           N1+
ATOM    902  N   VAL   152      14.242  -7.431 -14.192  1.00 25.00           N  
ATOM    903  CA  VAL   152      13.747  -8.568 -13.407  1.00 25.00           C  
ATOM    904  C   VAL   152      14.450  -8.653 -12.039  1.00 25.00           C  
ATOM    905  O   VAL   152      13.795  -8.980 -11.055  1.00 25.00           O  
ATOM    906  CB  VAL   152      13.903  -9.869 -14.241  1.00 25.00           C  
ATOM    907  CG1 VAL   152      13.771 -11.179 -13.442  1.00 25.00           C  
ATOM    908  CG2 VAL   152      12.888  -9.907 -15.392  1.00 25.00           C  
ATOM    909  N   THR   153      15.749  -8.308 -11.968  1.00 25.00           N  
ATOM    910  CA  THR   153      16.558  -8.249 -10.750  1.00 25.00           C  
ATOM    911  C   THR   153      15.986  -7.217  -9.772  1.00 25.00           C  
ATOM    912  O   THR   153      15.733  -7.583  -8.628  1.00 25.00           O  
ATOM    913  CB  THR   153      18.040  -7.942 -11.095  1.00 50.00           C  
ATOM    914  OG1 THR   153      18.596  -9.069 -11.742  1.00 50.00           O  
ATOM    915  CG2 THR   153      18.948  -7.680  -9.878  1.00 50.00           C  
ATOM    916  N   VAL   154      15.747  -5.965 -10.214  1.00 25.00           N  
ATOM    917  CA  VAL   154      15.146  -4.922  -9.377  1.00 25.00           C  
ATOM    918  C   VAL   154      13.688  -5.254  -8.996  1.00 25.00           C  
ATOM    919  O   VAL   154      13.317  -4.983  -7.862  1.00 25.00           O  
ATOM    920  CB  VAL   154      15.307  -3.506 -10.003  1.00 50.00           C  
ATOM    921  CG1 VAL   154      14.606  -3.310 -11.350  1.00 50.00           C  
ATOM    922  CG2 VAL   154      14.899  -2.380  -9.034  1.00 50.00           C  
ATOM    923  N   MET   155      12.894  -5.895  -9.875  1.00 25.00           N  
ATOM    924  CA  MET   155      11.505  -6.294  -9.605  1.00 25.00           C  
ATOM    925  C   MET   155      11.388  -7.441  -8.586  1.00 25.00           C  
ATOM    926  O   MET   155      10.449  -7.452  -7.794  1.00 25.00           O  
ATOM    927  CB  MET   155      10.817  -6.732 -10.911  1.00 25.00           C  
ATOM    928  CG  MET   155      10.309  -5.545 -11.740  1.00 25.00           C  
ATOM    929  SD  MET   155       9.424  -6.012 -13.251  1.00 25.00           S  
ATOM    930  CE  MET   155       7.850  -6.572 -12.542  1.00 25.00           C  
ATOM    931  N   ILE   156      12.346  -8.380  -8.578  1.00 25.00           N  
ATOM    932  CA  ILE   156      12.463  -9.439  -7.578  1.00 25.00           C  
ATOM    933  C   ILE   156      12.983  -8.822  -6.263  1.00 25.00           C  
ATOM    934  O   ILE   156      12.376  -9.048  -5.217  1.00 25.00           O  
ATOM    935  CB  ILE   156      13.375 -10.569  -8.151  1.00 25.00           C  
ATOM    936  CG1 ILE   156      12.621 -11.336  -9.265  1.00 25.00           C  
ATOM    937  CG2 ILE   156      13.877 -11.572  -7.098  1.00 25.00           C  
ATOM    938  CD1 ILE   156      13.477 -12.330 -10.063  1.00 25.00           C  
ATOM    939  N   SER   157      14.048  -8.000  -6.324  1.00 25.00           N  
ATOM    940  CA  SER   157      14.700  -7.353  -5.182  1.00 25.00           C  
ATOM    941  C   SER   157      13.766  -6.443  -4.369  1.00 25.00           C  
ATOM    942  O   SER   157      13.765  -6.560  -3.147  1.00 25.00           O  
ATOM    943  CB  SER   157      15.931  -6.547  -5.641  1.00 50.00           C  
ATOM    944  OG  SER   157      16.985  -7.405  -6.029  1.00 50.00           O  
ATOM    945  N   ILE   158      12.950  -5.583  -5.017  1.00 25.00           N  
ATOM    946  CA  ILE   158      11.974  -4.711  -4.343  1.00 25.00           C  
ATOM    947  C   ILE   158      10.921  -5.512  -3.564  1.00 25.00           C  
ATOM    948  O   ILE   158      10.575  -5.108  -2.458  1.00 25.00           O  
ATOM    949  CB  ILE   158      11.275  -3.711  -5.314  1.00 50.00           C  
ATOM    950  CG1 ILE   158      10.428  -4.395  -6.418  1.00 50.00           C  
ATOM    951  CG2 ILE   158      12.263  -2.646  -5.831  1.00 50.00           C  
ATOM    952  CD1 ILE   158       9.756  -3.460  -7.429  1.00 50.00           C  
ATOM    953  N   VAL   159      10.449  -6.647  -4.114  1.00 25.00           N  
ATOM    954  CA  VAL   159       9.462  -7.513  -3.477  1.00 25.00           C  
ATOM    955  C   VAL   159      10.046  -8.180  -2.224  1.00 25.00           C  
ATOM    956  O   VAL   159       9.362  -8.175  -1.207  1.00 25.00           O  
ATOM    957  CB  VAL   159       8.903  -8.558  -4.481  1.00 25.00           C  
ATOM    958  CG1 VAL   159       8.068  -9.651  -3.782  1.00 25.00           C  
ATOM    959  CG2 VAL   159       8.063  -7.886  -5.584  1.00 25.00           C  
ATOM    960  N   TRP   160      11.287  -8.701  -2.274  1.00 25.00           N  
ATOM    961  CA  TRP   160      11.953  -9.356  -1.142  1.00 25.00           C  
ATOM    962  C   TRP   160      12.399  -8.376  -0.042  1.00 25.00           C  
ATOM    963  O   TRP   160      12.381  -8.750   1.130  1.00 25.00           O  
ATOM    964  CB  TRP   160      13.187 -10.133  -1.626  1.00 25.00           C  
ATOM    965  CG  TRP   160      12.894 -11.369  -2.420  1.00 25.00           C  
ATOM    966  CD1 TRP   160      13.263 -11.561  -3.701  1.00 25.00           C  
ATOM    967  CD2 TRP   160      12.232 -12.608  -2.010  1.00 25.00           C  
ATOM    968  NE1 TRP   160      12.843 -12.799  -4.131  1.00 25.00           N  
ATOM    969  CE3 TRP   160      11.656 -13.085  -0.809  1.00 25.00           C  
ATOM    970  CE2 TRP   160      12.228 -13.503  -3.124  1.00 25.00           C  
ATOM    971  CZ3 TRP   160      11.111 -14.384  -0.728  1.00 25.00           C  
ATOM    972  CZ2 TRP   160      11.700 -14.801  -3.051  1.00 25.00           C  
ATOM    973  CH2 TRP   160      11.137 -15.243  -1.842  1.00 25.00           C  
ATOM    974  N   VAL   161      12.776  -7.135  -0.395  1.00 25.00           N  
ATOM    975  CA  VAL   161      13.171  -6.088   0.553  1.00 25.00           C  
ATOM    976  C   VAL   161      11.929  -5.485   1.238  1.00 25.00           C  
ATOM    977  O   VAL   161      11.972  -5.251   2.445  1.00 25.00           O  
ATOM    978  CB  VAL   161      14.005  -5.005  -0.191  1.00 25.00           C  
ATOM    979  CG1 VAL   161      14.234  -3.711   0.618  1.00 25.00           C  
ATOM    980  CG2 VAL   161      15.379  -5.567  -0.607  1.00 25.00           C  
ATOM    981  N   LEU   162      10.819  -5.285   0.503  1.00 25.00           N  
ATOM    982  CA  LEU   162       9.530  -4.836   1.044  1.00 25.00           C  
ATOM    983  C   LEU   162       8.882  -5.934   1.911  1.00 25.00           C  
ATOM    984  O   LEU   162       8.301  -5.622   2.949  1.00 25.00           O  
ATOM    985  CB  LEU   162       8.611  -4.434  -0.135  1.00 25.00           C  
ATOM    986  CG  LEU   162       7.228  -3.846   0.232  1.00 25.00           C  
ATOM    987  CD1 LEU   162       7.326  -2.618   1.150  1.00 25.00           C  
ATOM    988  CD2 LEU   162       6.441  -3.485  -1.040  1.00 25.00           C  
ATOM    989  N   SER   163       9.062  -7.208   1.523  1.00 25.00           N  
ATOM    990  CA  SER   163       8.722  -8.424   2.262  1.00 25.00           C  
ATOM    991  C   SER   163       9.522  -8.583   3.564  1.00 25.00           C  
ATOM    992  O   SER   163       8.981  -9.125   4.525  1.00 25.00           O  
ATOM    993  CB  SER   163       8.973  -9.624   1.330  1.00 50.00           C  
ATOM    994  OG  SER   163       9.092 -10.867   1.973  1.00 50.00           O  
ATOM    995  N   PHE   164      10.786  -8.131   3.613  1.00 25.00           N  
ATOM    996  CA  PHE   164      11.603  -8.191   4.822  1.00 25.00           C  
ATOM    997  C   PHE   164      11.219  -7.052   5.780  1.00 25.00           C  
ATOM    998  O   PHE   164      11.098  -7.296   6.978  1.00 25.00           O  
ATOM    999  CB  PHE   164      13.101  -8.074   4.462  1.00 25.00           C  
ATOM   1000  CG  PHE   164      14.017  -8.245   5.665  1.00 25.00           C  
ATOM   1001  CD1 PHE   164      14.350  -9.539   6.115  1.00 25.00           C  
ATOM   1002  CD2 PHE   164      14.480  -7.119   6.378  1.00 25.00           C  
ATOM   1003  CE1 PHE   164      15.105  -9.708   7.292  1.00 25.00           C  
ATOM   1004  CE2 PHE   164      15.239  -7.288   7.553  1.00 25.00           C  
ATOM   1005  CZ  PHE   164      15.544  -8.583   8.015  1.00 25.00           C  
ATOM   1006  N   THR   165      11.025  -5.827   5.260  1.00 25.00           N  
ATOM   1007  CA  THR   165      10.787  -4.603   6.031  1.00 25.00           C  
ATOM   1008  C   THR   165       9.451  -4.634   6.804  1.00 25.00           C  
ATOM   1009  O   THR   165       9.384  -4.096   7.907  1.00 25.00           O  
ATOM   1010  CB  THR   165      10.858  -3.383   5.075  1.00 50.00           C  
ATOM   1011  OG1 THR   165      12.179  -3.272   4.581  1.00 50.00           O  
ATOM   1012  CG2 THR   165      10.549  -2.027   5.737  1.00 50.00           C  
ATOM   1013  N   ILE   166       8.411  -5.288   6.259  1.00 25.00           N  
ATOM   1014  CA  ILE   166       7.106  -5.489   6.903  1.00 25.00           C  
ATOM   1015  C   ILE   166       7.165  -6.521   8.052  1.00 25.00           C  
ATOM   1016  O   ILE   166       6.354  -6.452   8.974  1.00 25.00           O  
ATOM   1017  CB  ILE   166       6.090  -5.949   5.812  1.00 25.00           C  
ATOM   1018  CG1 ILE   166       4.621  -6.073   6.276  1.00 25.00           C  
ATOM   1019  CG2 ILE   166       6.509  -7.260   5.127  1.00 25.00           C  
ATOM   1020  CD1 ILE   166       4.092  -4.832   6.994  1.00 50.00           C  
ATOM   1021  N   SER   167       8.108  -7.474   7.987  1.00 25.00           N  
ATOM   1022  CA  SER   167       8.198  -8.634   8.870  1.00 25.00           C  
ATOM   1023  C   SER   167       9.212  -8.427   9.996  1.00 25.00           C  
ATOM   1024  O   SER   167       9.011  -8.958  11.086  1.00 25.00           O  
ATOM   1025  CB  SER   167       8.709  -9.809   8.031  1.00 25.00           C  
ATOM   1026  OG  SER   167       7.694 -10.162   7.129  1.00 25.00           O  
ATOM   1027  N   CYS   168      10.279  -7.647   9.743  1.00 25.00           N  
ATOM   1028  CA  CYS   168      11.348  -7.337  10.687  1.00 25.00           C  
ATOM   1029  C   CYS   168      10.948  -6.688  12.033  1.00 25.00           C  
ATOM   1030  O   CYS   168      11.676  -6.953  12.985  1.00 25.00           O  
ATOM   1031  CB  CYS   168      12.519  -6.605   9.990  1.00 25.00           C  
ATOM   1032  SG  CYS   168      12.225  -4.851   9.624  1.00 25.00           S  
ATOM   1033  N   PRO   169       9.855  -5.892  12.204  1.00 25.00           N  
ATOM   1034  CA  PRO   169       9.447  -5.369  13.523  1.00 25.00           C  
ATOM   1035  C   PRO   169       9.234  -6.452  14.603  1.00 25.00           C  
ATOM   1036  O   PRO   169       9.592  -6.231  15.759  1.00 25.00           O  
ATOM   1037  CB  PRO   169       8.133  -4.613  13.284  1.00 25.00           C  
ATOM   1038  CG  PRO   169       8.158  -4.237  11.818  1.00 25.00           C  
ATOM   1039  CD  PRO   169       8.999  -5.322  11.158  1.00 25.00           C  
ATOM   1040  N   LEU   170       8.726  -7.630  14.214  1.00 25.00           N  
ATOM   1041  CA  LEU   170       8.518  -8.792  15.077  1.00 25.00           C  
ATOM   1042  C   LEU   170       9.848  -9.361  15.614  1.00 25.00           C  
ATOM   1043  O   LEU   170       9.888  -9.837  16.745  1.00 25.00           O  
ATOM   1044  CB  LEU   170       7.787  -9.878  14.261  1.00 25.00           C  
ATOM   1045  CG  LEU   170       6.344  -9.554  13.829  1.00 25.00           C  
ATOM   1046  CD1 LEU   170       5.973 -10.380  12.584  1.00 25.00           C  
ATOM   1047  CD2 LEU   170       5.337  -9.782  14.964  1.00 25.00           C  
ATOM   1048  N   LEU   171      10.941  -9.253  14.838  1.00 25.00           N  
ATOM   1049  CA  LEU   171      12.300  -9.667  15.205  1.00 25.00           C  
ATOM   1050  C   LEU   171      12.910  -8.725  16.259  1.00 25.00           C  
ATOM   1051  O   LEU   171      13.740  -9.163  17.054  1.00 25.00           O  
ATOM   1052  CB  LEU   171      13.189  -9.645  13.934  1.00 25.00           C  
ATOM   1053  CG  LEU   171      14.595 -10.272  14.066  1.00 25.00           C  
ATOM   1054  CD1 LEU   171      14.539 -11.773  14.398  1.00 25.00           C  
ATOM   1055  CD2 LEU   171      15.405 -10.031  12.782  1.00 25.00           C  
ATOM   1056  N   PHE   172      12.483  -7.452  16.273  1.00 25.00           N  
ATOM   1057  CA  PHE   172      12.966  -6.393  17.159  1.00 25.00           C  
ATOM   1058  C   PHE   172      11.932  -6.037  18.247  1.00 25.00           C  
ATOM   1059  O   PHE   172      11.953  -4.926  18.776  1.00 25.00           O  
ATOM   1060  CB  PHE   172      13.369  -5.172  16.300  1.00 25.00           C  
ATOM   1061  CG  PHE   172      14.587  -5.426  15.424  1.00 25.00           C  
ATOM   1062  CD1 PHE   172      15.862  -5.571  16.011  1.00 25.00           C  
ATOM   1063  CD2 PHE   172      14.451  -5.538  14.025  1.00 25.00           C  
ATOM   1064  CE1 PHE   172      16.986  -5.844  15.208  1.00 25.00           C  
ATOM   1065  CE2 PHE   172      15.572  -5.824  13.222  1.00 25.00           C  
ATOM   1066  CZ  PHE   172      16.840  -5.979  13.814  1.00 25.00           C  
ATOM   1067  N   GLY   173      11.066  -6.995  18.622  1.00 25.00           N  
ATOM   1068  CA  GLY   173      10.324  -6.991  19.881  1.00 25.00           C  
ATOM   1069  C   GLY   173       8.801  -6.872  19.771  1.00 25.00           C  
ATOM   1070  O   GLY   173       8.132  -7.060  20.787  1.00 25.00           O  
ATOM   1071  N   LEU   174       8.236  -6.569  18.586  1.00 25.00           N  
ATOM   1072  CA  LEU   174       6.789  -6.358  18.404  1.00 25.00           C  
ATOM   1073  C   LEU   174       5.964  -7.664  18.410  1.00 25.00           C  
ATOM   1074  O   LEU   174       4.735  -7.596  18.376  1.00 25.00           O  
ATOM   1075  CB  LEU   174       6.505  -5.575  17.097  1.00 25.00           C  
ATOM   1076  CG  LEU   174       6.706  -4.045  17.209  1.00 25.00           C  
ATOM   1077  CD1 LEU   174       8.181  -3.606  17.179  1.00 25.00           C  
ATOM   1078  CD2 LEU   174       5.899  -3.316  16.122  1.00 25.00           C  
ATOM   1079  N   ASN   175       6.606  -8.827  18.542  1.00 25.00           N  
ATOM   1080  CA  ASN   175       5.974 -10.128  18.751  1.00 25.00           C  
ATOM   1081  C   ASN   175       5.809 -10.346  20.276  1.00 25.00           C  
ATOM   1082  O   ASN   175       6.533 -11.125  20.899  1.00 25.00           O  
ATOM   1083  CB  ASN   175       6.919 -11.178  18.122  1.00 25.00           C  
ATOM   1084  CG  ASN   175       6.313 -12.577  18.045  1.00 25.00           C  
ATOM   1085  OD1 ASN   175       5.166 -12.746  17.645  1.00 25.00           O  
ATOM   1086  ND2 ASN   175       7.070 -13.589  18.438  1.00 25.00           N  
ATOM   1087  N   ASN   176       4.873  -9.611  20.894  1.00 99.99           N  
ATOM   1088  CA  ASN   176       4.525  -9.702  22.310  1.00 99.99           C  
ATOM   1089  C   ASN   176       3.540 -10.867  22.494  1.00 99.99           C  
ATOM   1090  O   ASN   176       2.427 -10.866  21.968  1.00 99.99           O  
ATOM   1091  CB  ASN   176       3.915  -8.369  22.833  1.00 99.99           C  
ATOM   1092  CG  ASN   176       2.637  -7.875  22.139  1.00 99.99           C  
ATOM   1093  OD1 ASN   176       2.584  -7.809  20.919  1.00 99.99           O  
ATOM   1094  ND2 ASN   176       1.587  -7.578  22.907  1.00 99.99           N  
ATOM   1095  N   ALA   177       3.980 -11.874  23.248  1.00 99.99           N  
ATOM   1096  CA  ALA   177       3.207 -13.042  23.645  1.00 99.99           C  
ATOM   1097  C   ALA   177       3.692 -13.481  25.034  1.00 99.99           C  
ATOM   1098  O   ALA   177       4.644 -12.896  25.553  1.00 99.99           O  
ATOM   1099  CB  ALA   177       3.254 -14.101  22.526  1.00 99.99           C  
ATOM   1100  N   ASP   178       3.008 -14.459  25.652  1.00 99.99           N  
ATOM   1101  CA  ASP   178       3.266 -15.053  26.975  1.00 99.99           C  
ATOM   1102  C   ASP   178       4.743 -15.482  27.177  1.00 99.99           C  
ATOM   1103  O   ASP   178       5.612 -14.661  27.465  1.00 99.99           O  
ATOM   1104  CB  ASP   178       2.182 -16.144  27.221  1.00 99.99           C  
ATOM   1105  CG  ASP   178       2.355 -17.033  28.456  1.00 99.99           C  
ATOM   1106  OD1 ASP   178       2.175 -16.501  29.572  1.00 99.99           O  
ATOM   1107  OD2 ASP   178       2.696 -18.220  28.252  1.00 99.99           O1-
ATOM   1108  N   GLN   179       5.020 -16.774  26.994  1.00 25.00           N  
ATOM   1109  CA  GLN   179       6.314 -17.364  26.695  1.00 25.00           C  
ATOM   1110  C   GLN   179       6.073 -18.699  25.998  1.00 25.00           C  
ATOM   1111  O   GLN   179       6.732 -19.001  25.002  1.00 25.00           O  
ATOM   1112  CB  GLN   179       7.321 -17.392  27.879  1.00 25.00           C  
ATOM   1113  CG  GLN   179       7.217 -18.543  28.911  1.00 25.00           C  
ATOM   1114  CD  GLN   179       6.139 -18.409  29.993  1.00 50.00           C  
ATOM   1115  OE1 GLN   179       5.985 -19.318  30.804  1.00 50.00           O  
ATOM   1116  NE2 GLN   179       5.401 -17.299  30.040  1.00 50.00           N  
ATOM   1117  N   ASN   180       5.072 -19.449  26.495  1.00 25.00           N  
ATOM   1118  CA  ASN   180       4.544 -20.639  25.856  1.00 25.00           C  
ATOM   1119  C   ASN   180       3.700 -20.230  24.645  1.00 25.00           C  
ATOM   1120  O   ASN   180       4.054 -20.616  23.545  1.00 25.00           O  
ATOM   1121  CB  ASN   180       3.750 -21.505  26.858  1.00 50.00           C  
ATOM   1122  CG  ASN   180       4.636 -22.051  27.987  1.00 50.00           C  
ATOM   1123  OD1 ASN   180       4.381 -21.794  29.160  1.00 50.00           O  
ATOM   1124  ND2 ASN   180       5.669 -22.827  27.647  1.00 50.00           N  
ATOM   1125  N   GLU   181       2.726 -19.313  24.777  1.00 25.00           N  
ATOM   1126  CA  GLU   181       2.020 -18.737  23.621  1.00 25.00           C  
ATOM   1127  C   GLU   181       3.001 -18.060  22.636  1.00 25.00           C  
ATOM   1128  O   GLU   181       3.804 -17.216  23.041  1.00 25.00           O  
ATOM   1129  CB  GLU   181       0.959 -17.720  24.089  1.00 50.00           C  
ATOM   1130  CG  GLU   181      -0.054 -17.287  23.005  1.00 50.00           C  
ATOM   1131  CD  GLU   181      -0.717 -15.938  23.298  1.00 50.00           C  
ATOM   1132  OE1 GLU   181      -0.011 -15.025  23.782  1.00 50.00           O  
ATOM   1133  OE2 GLU   181      -1.927 -15.829  23.009  1.00 50.00           O1-
ATOM   1134  N   CYS   182       2.925 -18.431  21.357  1.00 25.00           N  
ATOM   1135  CA  CYS   182       3.739 -17.916  20.268  1.00 25.00           C  
ATOM   1136  C   CYS   182       2.795 -17.708  19.083  1.00 25.00           C  
ATOM   1137  O   CYS   182       2.471 -18.654  18.366  1.00 25.00           O  
ATOM   1138  CB  CYS   182       4.952 -18.839  20.006  1.00 25.00           C  
ATOM   1139  SG  CYS   182       5.982 -18.371  18.588  1.00 25.00           S  
ATOM   1140  N   ILE   183       2.301 -16.478  18.928  1.00 25.00           N  
ATOM   1141  CA  ILE   183       1.386 -16.019  17.893  1.00 25.00           C  
ATOM   1142  C   ILE   183       1.575 -14.497  17.784  1.00 25.00           C  
ATOM   1143  O   ILE   183       2.057 -13.868  18.730  1.00 25.00           O  
ATOM   1144  CB  ILE   183      -0.070 -16.488  18.202  1.00 50.00           C  
ATOM   1145  CG1 ILE   183      -1.011 -16.340  16.985  1.00 50.00           C  
ATOM   1146  CG2 ILE   183      -0.665 -15.796  19.448  1.00 50.00           C  
ATOM   1147  CD1 ILE   183      -2.353 -17.068  17.151  1.00 50.00           C  
ATOM   1148  N   ILE   184       1.154 -13.899  16.664  1.00 25.00           N  
ATOM   1149  CA  ILE   184       1.123 -12.453  16.469  1.00 25.00           C  
ATOM   1150  C   ILE   184      -0.161 -11.966  17.173  1.00 25.00           C  
ATOM   1151  O   ILE   184      -1.250 -12.016  16.594  1.00 25.00           O  
ATOM   1152  CB  ILE   184       1.071 -12.116  14.946  1.00 25.00           C  
ATOM   1153  CG1 ILE   184       2.174 -12.823  14.129  1.00 25.00           C  
ATOM   1154  CG2 ILE   184       1.181 -10.596  14.725  1.00 25.00           C  
ATOM   1155  CD1 ILE   184       1.950 -12.795  12.612  1.00 25.00           C  
ATOM   1156  N   ALA   185      -0.026 -11.534  18.431  1.00 25.00           N  
ATOM   1157  CA  ALA   185      -1.119 -11.080  19.288  1.00 25.00           C  
ATOM   1158  C   ALA   185      -1.173  -9.549  19.415  1.00 25.00           C  
ATOM   1159  O   ALA   185      -2.075  -9.048  20.083  1.00 25.00           O  
ATOM   1160  CB  ALA   185      -0.939 -11.720  20.674  1.00 50.00           C  
ATOM   1161  N   ASN   186      -0.244  -8.807  18.780  1.00 25.00           N  
ATOM   1162  CA  ASN   186      -0.123  -7.348  18.856  1.00 25.00           C  
ATOM   1163  C   ASN   186      -1.266  -6.686  18.047  1.00 25.00           C  
ATOM   1164  O   ASN   186      -1.309  -6.877  16.830  1.00 25.00           O  
ATOM   1165  CB  ASN   186       1.237  -6.946  18.237  1.00 25.00           C  
ATOM   1166  CG  ASN   186       1.625  -5.492  18.542  1.00 25.00           C  
ATOM   1167  OD1 ASN   186       1.147  -4.571  17.888  1.00 25.00           O  
ATOM   1168  ND2 ASN   186       2.482  -5.273  19.538  1.00 25.00           N  
ATOM   1169  N   PRO   187      -2.175  -5.906  18.682  1.00 25.00           N  
ATOM   1170  CA  PRO   187      -3.283  -5.207  18.004  1.00 25.00           C  
ATOM   1171  C   PRO   187      -2.856  -4.267  16.857  1.00 25.00           C  
ATOM   1172  O   PRO   187      -3.537  -4.212  15.833  1.00 25.00           O  
ATOM   1173  CB  PRO   187      -3.978  -4.379  19.100  1.00 25.00           C  
ATOM   1174  CG  PRO   187      -3.585  -5.030  20.411  1.00 25.00           C  
ATOM   1175  CD  PRO   187      -2.254  -5.722  20.134  1.00 25.00           C  
ATOM   1176  N   ALA   188      -1.739  -3.538  17.037  1.00 25.00           N  
ATOM   1177  CA  ALA   188      -1.253  -2.499  16.129  1.00 25.00           C  
ATOM   1178  C   ALA   188      -0.454  -3.064  14.944  1.00 25.00           C  
ATOM   1179  O   ALA   188      -0.540  -2.511  13.847  1.00 25.00           O  
ATOM   1180  CB  ALA   188      -0.323  -1.563  16.919  1.00 50.00           C  
ATOM   1181  N   PHE   189       0.286  -4.164  15.146  1.00 25.00           N  
ATOM   1182  CA  PHE   189       1.021  -4.828  14.073  1.00 25.00           C  
ATOM   1183  C   PHE   189       0.045  -5.505  13.101  1.00 25.00           C  
ATOM   1184  O   PHE   189       0.218  -5.351  11.899  1.00 25.00           O  
ATOM   1185  CB  PHE   189       2.013  -5.879  14.619  1.00 25.00           C  
ATOM   1186  CG  PHE   189       2.892  -6.507  13.546  1.00 25.00           C  
ATOM   1187  CD1 PHE   189       4.076  -5.869  13.121  1.00 25.00           C  
ATOM   1188  CD2 PHE   189       2.482  -7.702  12.915  1.00 25.00           C  
ATOM   1189  CE1 PHE   189       4.825  -6.411  12.057  1.00 25.00           C  
ATOM   1190  CE2 PHE   189       3.231  -8.244  11.856  1.00 25.00           C  
ATOM   1191  CZ  PHE   189       4.400  -7.593  11.421  1.00 25.00           C  
ATOM   1192  N   VAL   190      -0.981  -6.223  13.586  1.00 25.00           N  
ATOM   1193  CA  VAL   190      -1.872  -7.006  12.722  1.00 25.00           C  
ATOM   1194  C   VAL   190      -2.701  -6.120  11.770  1.00 25.00           C  
ATOM   1195  O   VAL   190      -2.899  -6.492  10.611  1.00 25.00           O  
ATOM   1196  CB  VAL   190      -2.752  -7.956  13.568  1.00 25.00           C  
ATOM   1197  CG1 VAL   190      -3.828  -8.697  12.740  1.00 25.00           C  
ATOM   1198  CG2 VAL   190      -1.880  -8.991  14.300  1.00 25.00           C  
ATOM   1199  N   VAL   191      -3.152  -4.936  12.214  1.00 25.00           N  
ATOM   1200  CA  VAL   191      -3.807  -3.965  11.334  1.00 25.00           C  
ATOM   1201  C   VAL   191      -2.807  -3.414  10.289  1.00 25.00           C  
ATOM   1202  O   VAL   191      -3.173  -3.277   9.125  1.00 25.00           O  
ATOM   1203  CB  VAL   191      -4.528  -2.863  12.160  1.00 25.00           C  
ATOM   1204  CG1 VAL   191      -3.612  -2.042  13.079  1.00 25.00           C  
ATOM   1205  CG2 VAL   191      -5.387  -1.934  11.283  1.00 25.00           C  
ATOM   1206  N   TYR   192      -1.538  -3.187  10.664  1.00 25.00           N  
ATOM   1207  CA  TYR   192      -0.479  -2.738   9.756  1.00 25.00           C  
ATOM   1208  C   TYR   192      -0.055  -3.841   8.768  1.00 25.00           C  
ATOM   1209  O   TYR   192       0.156  -3.560   7.590  1.00 25.00           O  
ATOM   1210  CB  TYR   192       0.748  -2.294  10.580  1.00 25.00           C  
ATOM   1211  CG  TYR   192       1.891  -1.756   9.734  1.00 25.00           C  
ATOM   1212  CD1 TYR   192       1.750  -0.516   9.077  1.00 25.00           C  
ATOM   1213  CD2 TYR   192       3.070  -2.510   9.557  1.00 25.00           C  
ATOM   1214  CE1 TYR   192       2.770  -0.043   8.230  1.00 25.00           C  
ATOM   1215  CE2 TYR   192       4.097  -2.026   8.723  1.00 25.00           C  
ATOM   1216  CZ  TYR   192       3.941  -0.802   8.046  1.00 25.00           C  
ATOM   1217  OH  TYR   192       4.921  -0.351   7.211  1.00 25.00           O  
ATOM   1218  N   SER   193       0.051  -5.091   9.215  1.00 25.00           N  
ATOM   1219  CA  SER   193       0.459  -6.193   8.369  1.00 25.00           C  
ATOM   1220  C   SER   193      -0.681  -6.601   7.427  1.00 25.00           C  
ATOM   1221  O   SER   193      -0.413  -6.837   6.254  1.00 25.00           O  
ATOM   1222  CB  SER   193       0.976  -7.329   9.264  1.00 25.00           C  
ATOM   1223  OG  SER   193      -0.051  -7.955  10.006  1.00 25.00           O  
ATOM   1224  N   SER   194      -1.944  -6.626   7.875  1.00 25.00           N  
ATOM   1225  CA  SER   194      -3.086  -6.948   7.015  1.00 25.00           C  
ATOM   1226  C   SER   194      -3.294  -5.935   5.873  1.00 25.00           C  
ATOM   1227  O   SER   194      -3.629  -6.354   4.763  1.00 25.00           O  
ATOM   1228  CB  SER   194      -4.360  -7.164   7.857  1.00 25.00           C  
ATOM   1229  OG  SER   194      -4.743  -6.022   8.595  1.00 25.00           O  
ATOM   1230  N   ILE   195      -3.046  -4.628   6.084  1.00 25.00           N  
ATOM   1231  CA  ILE   195      -3.042  -3.656   4.987  1.00 25.00           C  
ATOM   1232  C   ILE   195      -1.853  -3.881   4.028  1.00 25.00           C  
ATOM   1233  O   ILE   195      -2.102  -4.135   2.855  1.00 25.00           O  
ATOM   1234  CB  ILE   195      -3.190  -2.181   5.477  1.00 25.00           C  
ATOM   1235  CG1 ILE   195      -2.039  -1.649   6.357  1.00 25.00           C  
ATOM   1236  CG2 ILE   195      -4.561  -1.979   6.152  1.00 25.00           C  
ATOM   1237  CD1 ILE   195      -2.103  -0.158   6.710  1.00 50.00           C  
ATOM   1238  N   VAL   196      -0.588  -3.848   4.490  1.00 25.00           N  
ATOM   1239  CA  VAL   196       0.603  -3.925   3.625  1.00 25.00           C  
ATOM   1240  C   VAL   196       0.788  -5.321   2.993  1.00 25.00           C  
ATOM   1241  O   VAL   196       1.249  -5.407   1.856  1.00 25.00           O  
ATOM   1242  CB  VAL   196       1.878  -3.517   4.422  1.00 25.00           C  
ATOM   1243  CG1 VAL   196       3.188  -3.662   3.614  1.00 25.00           C  
ATOM   1244  CG2 VAL   196       1.799  -2.075   4.956  1.00 25.00           C  
ATOM   1245  N   SER   197       0.383  -6.403   3.662  1.00 25.00           N  
ATOM   1246  CA  SER   197       0.594  -7.767   3.185  1.00 25.00           C  
ATOM   1247  C   SER   197      -0.712  -8.458   2.774  1.00 25.00           C  
ATOM   1248  O   SER   197      -0.713  -9.656   2.518  1.00 25.00           O  
ATOM   1249  CB  SER   197       1.473  -8.540   4.189  1.00 25.00           C  
ATOM   1250  OG  SER   197       0.818  -8.980   5.367  1.00 25.00           O  
ATOM   1251  N   PHE   198      -1.810  -7.711   2.613  1.00 25.00           N  
ATOM   1252  CA  PHE   198      -2.989  -8.187   1.902  1.00 25.00           C  
ATOM   1253  C   PHE   198      -3.664  -7.033   1.176  1.00 25.00           C  
ATOM   1254  O   PHE   198      -3.501  -6.900  -0.036  1.00 25.00           O  
ATOM   1255  CB  PHE   198      -3.915  -9.075   2.759  1.00 25.00           C  
ATOM   1256  CG  PHE   198      -4.906  -9.899   1.950  1.00 25.00           C  
ATOM   1257  CD1 PHE   198      -4.542 -11.185   1.495  1.00 25.00           C  
ATOM   1258  CD2 PHE   198      -6.177  -9.377   1.627  1.00 25.00           C  
ATOM   1259  CE1 PHE   198      -5.440 -11.941   0.716  1.00 25.00           C  
ATOM   1260  CE2 PHE   198      -7.066 -10.127   0.835  1.00 25.00           C  
ATOM   1261  CZ  PHE   198      -6.700 -11.410   0.380  1.00 25.00           C  
ATOM   1262  N   TYR   199      -4.420  -6.198   1.900  1.00 25.00           N  
ATOM   1263  CA  TYR   199      -5.387  -5.257   1.320  1.00 25.00           C  
ATOM   1264  C   TYR   199      -4.804  -4.233   0.326  1.00 25.00           C  
ATOM   1265  O   TYR   199      -5.507  -3.901  -0.617  1.00 25.00           O  
ATOM   1266  CB  TYR   199      -6.218  -4.545   2.413  1.00 25.00           C  
ATOM   1267  CG  TYR   199      -7.094  -5.457   3.261  1.00 25.00           C  
ATOM   1268  CD1 TYR   199      -8.265  -6.029   2.718  1.00 25.00           C  
ATOM   1269  CD2 TYR   199      -6.747  -5.739   4.598  1.00 25.00           C  
ATOM   1270  CE1 TYR   199      -9.051  -6.909   3.491  1.00 25.00           C  
ATOM   1271  CE2 TYR   199      -7.524  -6.626   5.368  1.00 25.00           C  
ATOM   1272  CZ  TYR   199      -8.672  -7.222   4.812  1.00 25.00           C  
ATOM   1273  OH  TYR   199      -9.416  -8.096   5.550  1.00 25.00           O  
ATOM   1274  N   VAL   200      -3.548  -3.775   0.485  1.00 25.00           N  
ATOM   1275  CA  VAL   200      -2.848  -2.844  -0.414  1.00 25.00           C  
ATOM   1276  C   VAL   200      -2.386  -3.522  -1.728  1.00 25.00           C  
ATOM   1277  O   VAL   200      -2.814  -3.063  -2.784  1.00 25.00           O  
ATOM   1278  CB  VAL   200      -1.681  -2.133   0.332  1.00 50.00           C  
ATOM   1279  CG1 VAL   200      -0.747  -1.322  -0.592  1.00 50.00           C  
ATOM   1280  CG2 VAL   200      -2.223  -1.202   1.432  1.00 50.00           C  
ATOM   1281  N   PRO   201      -1.564  -4.596  -1.742  1.00 25.00           N  
ATOM   1282  CA  PRO   201      -1.201  -5.282  -2.995  1.00 25.00           C  
ATOM   1283  C   PRO   201      -2.375  -6.021  -3.664  1.00 25.00           C  
ATOM   1284  O   PRO   201      -2.378  -6.136  -4.886  1.00 25.00           O  
ATOM   1285  CB  PRO   201      -0.046  -6.217  -2.624  1.00 25.00           C  
ATOM   1286  CG  PRO   201      -0.265  -6.487  -1.147  1.00 25.00           C  
ATOM   1287  CD  PRO   201      -0.881  -5.205  -0.604  1.00 25.00           C  
ATOM   1288  N   PHE   202      -3.397  -6.432  -2.894  1.00 25.00           N  
ATOM   1289  CA  PHE   202      -4.657  -6.985  -3.384  1.00 25.00           C  
ATOM   1290  C   PHE   202      -5.476  -5.946  -4.171  1.00 25.00           C  
ATOM   1291  O   PHE   202      -5.866  -6.259  -5.291  1.00 25.00           O  
ATOM   1292  CB  PHE   202      -5.467  -7.542  -2.199  1.00 25.00           C  
ATOM   1293  CG  PHE   202      -6.830  -8.113  -2.535  1.00 25.00           C  
ATOM   1294  CD1 PHE   202      -6.946  -9.278  -3.319  1.00 25.00           C  
ATOM   1295  CD2 PHE   202      -7.992  -7.472  -2.054  1.00 25.00           C  
ATOM   1296  CE1 PHE   202      -8.226  -9.784  -3.615  1.00 25.00           C  
ATOM   1297  CE2 PHE   202      -9.265  -8.003  -2.335  1.00 25.00           C  
ATOM   1298  CZ  PHE   202      -9.381  -9.166  -3.114  1.00 25.00           C  
ATOM   1299  N   ILE   203      -5.712  -4.721  -3.649  1.00 25.00           N  
ATOM   1300  CA  ILE   203      -6.439  -3.672  -4.392  1.00 25.00           C  
ATOM   1301  C   ILE   203      -5.672  -3.200  -5.640  1.00 25.00           C  
ATOM   1302  O   ILE   203      -6.318  -2.870  -6.631  1.00 25.00           O  
ATOM   1303  CB  ILE   203      -6.845  -2.451  -3.515  1.00 50.00           C  
ATOM   1304  CG1 ILE   203      -5.646  -1.666  -2.929  1.00 50.00           C  
ATOM   1305  CG2 ILE   203      -7.922  -2.851  -2.486  1.00 50.00           C  
ATOM   1306  CD1 ILE   203      -5.991  -0.443  -2.073  1.00 50.00           C  
ATOM   1307  N   VAL   204      -4.323  -3.219  -5.625  1.00 25.00           N  
ATOM   1308  CA  VAL   204      -3.493  -2.922  -6.794  1.00 25.00           C  
ATOM   1309  C   VAL   204      -3.694  -4.005  -7.865  1.00 25.00           C  
ATOM   1310  O   VAL   204      -4.047  -3.642  -8.984  1.00 25.00           O  
ATOM   1311  CB  VAL   204      -1.997  -2.752  -6.412  1.00 25.00           C  
ATOM   1312  CG1 VAL   204      -1.077  -2.588  -7.643  1.00 25.00           C  
ATOM   1313  CG2 VAL   204      -1.788  -1.533  -5.497  1.00 25.00           C  
ATOM   1314  N   THR   205      -3.533  -5.304  -7.527  1.00 25.00           N  
ATOM   1315  CA  THR   205      -3.771  -6.431  -8.441  1.00 25.00           C  
ATOM   1316  C   THR   205      -5.175  -6.388  -9.057  1.00 25.00           C  
ATOM   1317  O   THR   205      -5.288  -6.430 -10.277  1.00 25.00           O  
ATOM   1318  CB  THR   205      -3.489  -7.821  -7.804  1.00 25.00           C  
ATOM   1319  OG1 THR   205      -4.434  -8.220  -6.833  1.00 25.00           O  
ATOM   1320  CG2 THR   205      -2.081  -8.031  -7.253  1.00 25.00           C  
ATOM   1321  N   LEU   206      -6.221  -6.245  -8.224  1.00 25.00           N  
ATOM   1322  CA  LEU   206      -7.623  -6.177  -8.624  1.00 25.00           C  
ATOM   1323  C   LEU   206      -7.897  -5.072  -9.641  1.00 25.00           C  
ATOM   1324  O   LEU   206      -8.417  -5.389 -10.702  1.00 25.00           O  
ATOM   1325  CB  LEU   206      -8.539  -6.057  -7.388  1.00 50.00           C  
ATOM   1326  CG  LEU   206      -9.143  -7.402  -6.945  1.00 50.00           C  
ATOM   1327  CD1 LEU   206      -8.080  -8.461  -6.614  1.00 50.00           C  
ATOM   1328  CD2 LEU   206     -10.103  -7.193  -5.768  1.00 50.00           C  
ATOM   1329  N   LEU   207      -7.487  -3.823  -9.361  1.00 25.00           N  
ATOM   1330  CA  LEU   207      -7.664  -2.668 -10.248  1.00 25.00           C  
ATOM   1331  C   LEU   207      -6.818  -2.744 -11.533  1.00 25.00           C  
ATOM   1332  O   LEU   207      -7.238  -2.211 -12.561  1.00 25.00           O  
ATOM   1333  CB  LEU   207      -7.328  -1.377  -9.473  1.00 25.00           C  
ATOM   1334  CG  LEU   207      -8.313  -1.045  -8.328  1.00 25.00           C  
ATOM   1335  CD1 LEU   207      -7.760   0.091  -7.454  1.00 25.00           C  
ATOM   1336  CD2 LEU   207      -9.721  -0.694  -8.838  1.00 25.00           C  
ATOM   1337  N   VAL   208      -5.672  -3.445 -11.502  1.00 25.00           N  
ATOM   1338  CA  VAL   208      -4.867  -3.779 -12.677  1.00 25.00           C  
ATOM   1339  C   VAL   208      -5.582  -4.850 -13.530  1.00 25.00           C  
ATOM   1340  O   VAL   208      -5.644  -4.686 -14.746  1.00 25.00           O  
ATOM   1341  CB  VAL   208      -3.444  -4.219 -12.223  1.00 25.00           C  
ATOM   1342  CG1 VAL   208      -2.623  -4.884 -13.333  1.00 25.00           C  
ATOM   1343  CG2 VAL   208      -2.633  -3.020 -11.693  1.00 25.00           C  
ATOM   1344  N   TYR   209      -6.158  -5.900 -12.912  1.00 25.00           N  
ATOM   1345  CA  TYR   209      -6.923  -6.959 -13.581  1.00 25.00           C  
ATOM   1346  C   TYR   209      -8.317  -6.505 -14.048  1.00 25.00           C  
ATOM   1347  O   TYR   209      -8.824  -7.083 -15.010  1.00 25.00           O  
ATOM   1348  CB  TYR   209      -7.071  -8.200 -12.671  1.00 25.00           C  
ATOM   1349  CG  TYR   209      -5.825  -9.069 -12.582  1.00 25.00           C  
ATOM   1350  CD1 TYR   209      -5.305  -9.709 -13.730  1.00 25.00           C  
ATOM   1351  CD2 TYR   209      -5.183  -9.258 -11.345  1.00 25.00           C  
ATOM   1352  CE1 TYR   209      -4.128 -10.482 -13.646  1.00 25.00           C  
ATOM   1353  CE2 TYR   209      -4.002 -10.014 -11.268  1.00 25.00           C  
ATOM   1354  CZ  TYR   209      -3.466 -10.621 -12.412  1.00 25.00           C  
ATOM   1355  OH  TYR   209      -2.311 -11.341 -12.307  1.00 25.00           O  
ATOM   1356  N   ILE   210      -8.904  -5.444 -13.450  1.00 25.00           N  
ATOM   1357  CA  ILE   210     -10.070  -4.732 -13.988  1.00 25.00           C  
ATOM   1358  C   ILE   210      -9.686  -4.141 -15.352  1.00 25.00           C  
ATOM   1359  O   ILE   210     -10.410  -4.357 -16.319  1.00 25.00           O  
ATOM   1360  CB  ILE   210     -10.622  -3.622 -13.023  1.00 50.00           C  
ATOM   1361  CG1 ILE   210     -11.183  -4.120 -11.663  1.00 50.00           C  
ATOM   1362  CG2 ILE   210     -11.699  -2.730 -13.687  1.00 50.00           C  
ATOM   1363  CD1 ILE   210     -11.893  -5.479 -11.681  1.00 50.00           C  
ATOM   1364  N   LYS   211      -8.535  -3.449 -15.441  1.00 25.00           N  
ATOM   1365  CA  LYS   211      -8.097  -2.804 -16.674  1.00 25.00           C  
ATOM   1366  C   LYS   211      -7.527  -3.789 -17.720  1.00 25.00           C  
ATOM   1367  O   LYS   211      -7.587  -3.487 -18.909  1.00 25.00           O  
ATOM   1368  CB  LYS   211      -7.090  -1.682 -16.360  1.00 25.00           C  
ATOM   1369  CG  LYS   211      -6.926  -0.720 -17.560  1.00 25.00           C  
ATOM   1370  CD  LYS   211      -6.269   0.649 -17.298  1.00 25.00           C  
ATOM   1371  CE  LYS   211      -5.568   0.830 -15.943  1.00 25.00           C  
ATOM   1372  NZ  LYS   211      -4.816   2.094 -15.909  1.00 25.00           N1+
ATOM   1373  N   ILE   212      -7.049  -4.985 -17.329  1.00 25.00           N  
ATOM   1374  CA  ILE   212      -6.722  -6.073 -18.264  1.00 25.00           C  
ATOM   1375  C   ILE   212      -8.013  -6.596 -18.927  1.00 25.00           C  
ATOM   1376  O   ILE   212      -8.017  -6.827 -20.136  1.00 25.00           O  
ATOM   1377  CB  ILE   212      -5.932  -7.199 -17.532  1.00 25.00           C  
ATOM   1378  CG1 ILE   212      -4.497  -6.722 -17.199  1.00 25.00           C  
ATOM   1379  CG2 ILE   212      -5.865  -8.526 -18.317  1.00 25.00           C  
ATOM   1380  CD1 ILE   212      -3.741  -7.569 -16.163  1.00 25.00           C  
ATOM   1381  N   TYR   213      -9.106  -6.729 -18.151  1.00 25.00           N  
ATOM   1382  CA  TYR   213     -10.414  -7.153 -18.638  1.00 25.00           C  
ATOM   1383  C   TYR   213     -11.041  -6.127 -19.595  1.00 25.00           C  
ATOM   1384  O   TYR   213     -11.535  -6.550 -20.637  1.00 25.00           O  
ATOM   1385  CB  TYR   213     -11.362  -7.441 -17.454  1.00 25.00           C  
ATOM   1386  CG  TYR   213     -12.727  -7.966 -17.867  1.00 25.00           C  
ATOM   1387  CD1 TYR   213     -12.871  -9.309 -18.272  1.00 25.00           C  
ATOM   1388  CD2 TYR   213     -13.848  -7.107 -17.882  1.00 25.00           C  
ATOM   1389  CE1 TYR   213     -14.126  -9.793 -18.687  1.00 25.00           C  
ATOM   1390  CE2 TYR   213     -15.103  -7.592 -18.297  1.00 25.00           C  
ATOM   1391  CZ  TYR   213     -15.242  -8.935 -18.700  1.00 25.00           C  
ATOM   1392  OH  TYR   213     -16.457  -9.407 -19.099  1.00 25.00           O  
ATOM   1393  N   ILE   214     -11.017  -4.810 -19.285  1.00 25.00           N  
ATOM   1394  CA  ILE   214     -11.602  -3.783 -20.162  1.00 25.00           C  
ATOM   1395  C   ILE   214     -10.878  -3.699 -21.520  1.00 25.00           C  
ATOM   1396  O   ILE   214     -11.545  -3.516 -22.531  1.00 25.00           O  
ATOM   1397  CB  ILE   214     -11.727  -2.376 -19.492  1.00 25.00           C  
ATOM   1398  CG1 ILE   214     -10.437  -1.525 -19.484  1.00 25.00           C  
ATOM   1399  CG2 ILE   214     -12.423  -2.420 -18.120  1.00 25.00           C  
ATOM   1400  CD1 ILE   214     -10.566  -0.153 -18.808  1.00 50.00           C  
ATOM   1401  N   VAL   215      -9.542  -3.859 -21.563  1.00 25.00           N  
ATOM   1402  CA  VAL   215      -8.741  -3.807 -22.791  1.00 25.00           C  
ATOM   1403  C   VAL   215      -9.004  -5.038 -23.680  1.00 25.00           C  
ATOM   1404  O   VAL   215      -9.223  -4.872 -24.879  1.00 25.00           O  
ATOM   1405  CB  VAL   215      -7.235  -3.660 -22.429  1.00 25.00           C  
ATOM   1406  CG1 VAL   215      -6.277  -3.858 -23.624  1.00 25.00           C  
ATOM   1407  CG2 VAL   215      -6.952  -2.281 -21.803  1.00 25.00           C  
ATOM   1408  N   LEU   216      -9.019  -6.253 -23.101  1.00 25.00           N  
ATOM   1409  CA  LEU   216      -9.247  -7.504 -23.831  1.00 25.00           C  
ATOM   1410  C   LEU   216     -10.722  -7.713 -24.223  1.00 25.00           C  
ATOM   1411  O   LEU   216     -10.982  -8.451 -25.171  1.00 25.00           O  
ATOM   1412  CB  LEU   216      -8.790  -8.699 -22.963  1.00 25.00           C  
ATOM   1413  CG  LEU   216      -7.264  -8.790 -22.736  1.00 25.00           C  
ATOM   1414  CD1 LEU   216      -6.938  -9.867 -21.692  1.00 25.00           C  
ATOM   1415  CD2 LEU   216      -6.481  -9.059 -24.034  1.00 25.00           C  
ATOM   1416  N   ARG   217     -11.674  -7.050 -23.542  1.00 25.00           N  
ATOM   1417  CA  ARG   217     -13.094  -7.025 -23.896  1.00 25.00           C  
ATOM   1418  C   ARG   217     -13.359  -6.019 -25.032  1.00 25.00           C  
ATOM   1419  O   ARG   217     -14.188  -6.298 -25.898  1.00 25.00           O  
ATOM   1420  CB  ARG   217     -13.912  -6.625 -22.647  1.00 25.00           C  
ATOM   1421  CG  ARG   217     -15.433  -6.547 -22.874  1.00 25.00           C  
ATOM   1422  CD  ARG   217     -16.215  -6.356 -21.571  1.00 25.00           C  
ATOM   1423  NE  ARG   217     -17.660  -6.313 -21.832  1.00 25.00           N  
ATOM   1424  CZ  ARG   217     -18.493  -7.369 -21.844  1.00 25.00           C  
ATOM   1425  NH1 ARG   217     -18.057  -8.612 -21.597  1.00 50.00           N  
ATOM   1426  NH2 ARG   217     -19.789  -7.178 -22.116  1.00 50.00           N1+
ATOM   1427  N   ARG   218     -12.644  -4.879 -25.048  1.00 25.00           N  
ATOM   1428  CA  ARG   218     -12.705  -3.857 -26.093  1.00 25.00           C  
ATOM   1429  C   ARG   218     -11.740  -4.250 -27.226  1.00 25.00           C  
ATOM   1430  O   ARG   218     -10.668  -3.663 -27.390  1.00 25.00           O  
ATOM   1431  CB  ARG   218     -12.291  -2.489 -25.500  1.00 25.00           C  
ATOM   1432  CG  ARG   218     -13.311  -1.910 -24.497  1.00 25.00           C  
ATOM   1433  CD  ARG   218     -12.883  -0.563 -23.885  1.00 50.00           C  
ATOM   1434  NE  ARG   218     -11.546  -0.624 -23.273  1.00 50.00           N  
ATOM   1435  CZ  ARG   218     -10.827   0.429 -22.845  1.00 50.00           C  
ATOM   1436  NH1 ARG   218     -11.337   1.668 -22.854  1.00 50.00           N  
ATOM   1437  NH2 ARG   218      -9.575   0.244 -22.409  1.00 50.00           N1+
ATOM   1438  N   ARG   219     -12.148  -5.253 -28.020  1.00 25.00           N  
ATOM   1439  CA  ARG   219     -11.437  -5.746 -29.197  1.00 25.00           C  
ATOM   1440  C   ARG   219     -11.783  -4.854 -30.398  1.00 25.00           C  
ATOM   1441  O   ARG   219     -12.516  -5.254 -31.305  1.00 25.00           O  
ATOM   1442  CB  ARG   219     -11.869  -7.200 -29.489  1.00 25.00           C  
ATOM   1443  CG  ARG   219     -11.466  -8.186 -28.390  1.00 25.00           C  
ATOM   1444  CD  ARG   219     -11.790  -9.636 -28.765  1.00 25.00           C  
ATOM   1445  NE  ARG   219     -11.361 -10.558 -27.707  1.00 25.00           N  
ATOM   1446  CZ  ARG   219     -12.072 -10.884 -26.614  1.00 25.00           C  
ATOM   1447  NH1 ARG   219     -13.290 -10.369 -26.390  1.00 25.00           N  
ATOM   1448  NH2 ARG   219     -11.551 -11.740 -25.727  1.00 25.00           N1+
ATOM   1449  N   ARG   220     -11.230  -3.632 -30.399  1.00 25.00           N  
ATOM   1450  CA  ARG   220     -11.271  -2.719 -31.533  1.00 25.00           C  
ATOM   1451  C   ARG   220     -10.283  -3.219 -32.596  1.00 25.00           C  
ATOM   1452  O   ARG   220      -9.142  -3.572 -32.286  1.00 25.00           O  
ATOM   1453  CB  ARG   220     -10.921  -1.283 -31.073  1.00 25.00           C  
ATOM   1454  CG  ARG   220      -9.547  -1.074 -30.396  1.00 25.00           C  
ATOM   1455  CD  ARG   220      -9.296   0.389 -30.007  1.00 25.00           C  
ATOM   1456  NE  ARG   220     -10.160   0.808 -28.895  1.00 25.00           N  
ATOM   1457  CZ  ARG   220     -10.300   2.066 -28.443  1.00 25.00           C  
ATOM   1458  NH1 ARG   220      -9.614   3.083 -28.985  1.00 25.00           N  
ATOM   1459  NH2 ARG   220     -11.142   2.307 -27.431  1.00 25.00           N1+
ATOM   1460  N   LYS   221     -10.741  -3.243 -33.854  1.00 25.00           N  
ATOM   1461  CA  LYS   221      -9.930  -3.568 -35.022  1.00 25.00           C  
ATOM   1462  C   LYS   221      -8.956  -2.411 -35.291  1.00 25.00           C  
ATOM   1463  O   LYS   221      -9.255  -1.249 -35.008  1.00 25.00           O  
ATOM   1464  CB  LYS   221     -10.867  -3.761 -36.232  1.00 25.00           C  
ATOM   1465  CG  LYS   221     -10.167  -4.307 -37.495  1.00 25.00           C  
ATOM   1466  CD  LYS   221     -11.101  -4.430 -38.707  1.00 25.00           C  
ATOM   1467  CE  LYS   221     -11.488  -3.069 -39.308  1.00 25.00           C  
ATOM   1468  NZ  LYS   221     -12.332  -3.231 -40.503  1.00 25.00           N1+
ATOM   1469  N   ARG   222      -7.786  -2.752 -35.839  1.00 99.99           N  
ATOM   1470  CA  ARG   222      -6.727  -1.821 -36.192  1.00 99.99           C  
ATOM   1471  C   ARG   222      -6.419  -1.969 -37.685  1.00 99.99           C  
ATOM   1472  O   ARG   222      -6.471  -3.073 -38.230  1.00 99.99           O  
ATOM   1473  CB  ARG   222      -5.502  -2.097 -35.306  1.00 99.99           C  
ATOM   1474  CG  ARG   222      -5.766  -1.885 -33.797  1.00 99.99           C  
ATOM   1475  CD  ARG   222      -4.584  -2.275 -32.898  1.00 99.99           C  
ATOM   1476  NE  ARG   222      -3.487  -1.302 -32.994  1.00 99.99           N  
ATOM   1477  CZ  ARG   222      -2.489  -1.354 -33.888  1.00 99.99           C  
ATOM   1478  NH1 ARG   222      -2.428  -2.337 -34.790  1.00 99.99           N  
ATOM   1479  NH2 ARG   222      -1.550  -0.402 -33.892  1.00 99.99           N1+
ATOM   1480  N   VAL   223      -6.097  -0.838 -38.336  1.00 99.99           N  
ATOM   1481  CA  VAL   223      -5.763  -0.705 -39.760  1.00 99.99           C  
ATOM   1482  C   VAL   223      -4.547  -1.556 -40.188  1.00 99.99           C  
ATOM   1483  O   VAL   223      -4.493  -2.026 -41.324  1.00 99.99           O  
ATOM   1484  CB  VAL   223      -5.568   0.805 -40.079  1.00 99.99           C  
ATOM   1485  CG1 VAL   223      -4.407   1.468 -39.306  1.00 99.99           C  
ATOM   1486  CG2 VAL   223      -5.438   1.086 -41.587  1.00 99.99           C  
ATOM   1487  N   ASN   224      -3.604  -1.768 -39.259  1.00 99.99           N  
ATOM   1488  CA  ASN   224      -2.372  -2.529 -39.416  1.00 99.99           C  
ATOM   1489  C   ASN   224      -2.444  -3.827 -38.598  1.00 99.99           C  
ATOM   1490  O   ASN   224      -2.910  -3.831 -37.457  1.00 99.99           O  
ATOM   1491  CB  ASN   224      -1.140  -1.656 -39.051  1.00 99.99           C  
ATOM   1492  CG  ASN   224      -1.135  -0.931 -37.692  1.00 99.99           C  
ATOM   1493  OD1 ASN   224      -2.173  -0.594 -37.126  1.00 99.99           O  
ATOM   1494  ND2 ASN   224       0.062  -0.681 -37.159  1.00 99.99           N  
ATOM   1495  N   ARG   360      -1.973  -4.924 -39.211  1.00 99.99           N  
ATOM   1496  CA  ARG   360      -1.990  -6.289 -38.691  1.00 99.99           C  
ATOM   1497  C   ARG   360      -0.553  -6.831 -38.661  1.00 99.99           C  
ATOM   1498  O   ARG   360       0.190  -6.688 -39.631  1.00 99.99           O  
ATOM   1499  CB  ARG   360      -2.976  -7.151 -39.514  1.00 99.99           C  
ATOM   1500  CG  ARG   360      -2.599  -7.345 -40.995  1.00 99.99           C  
ATOM   1501  CD  ARG   360      -3.665  -8.101 -41.794  1.00 99.99           C  
ATOM   1502  NE  ARG   360      -3.227  -8.280 -43.185  1.00 99.99           N  
ATOM   1503  CZ  ARG   360      -3.418  -7.409 -44.192  1.00 99.99           C  
ATOM   1504  NH1 ARG   360      -4.073  -6.254 -44.006  1.00 99.99           N  
ATOM   1505  NH2 ARG   360      -2.935  -7.699 -45.407  1.00 99.99           N1+
ATOM   1506  N   ARG   361      -0.197  -7.414 -37.506  1.00 99.99           N  
ATOM   1507  CA  ARG   361       1.115  -7.786 -36.942  1.00 99.99           C  
ATOM   1508  C   ARG   361       1.004  -7.613 -35.403  1.00 99.99           C  
ATOM   1509  O   ARG   361       1.801  -8.165 -34.648  1.00 99.99           O  
ATOM   1510  CB  ARG   361       2.262  -6.855 -37.465  1.00 99.99           C  
ATOM   1511  CG  ARG   361       3.680  -7.109 -36.911  1.00 99.99           C  
ATOM   1512  CD  ARG   361       4.684  -5.993 -37.250  1.00 99.99           C  
ATOM   1513  NE  ARG   361       4.731  -4.955 -36.205  1.00 99.99           N  
ATOM   1514  CZ  ARG   361       5.290  -5.083 -34.986  1.00 99.99           C  
ATOM   1515  NH1 ARG   361       5.827  -6.240 -34.574  1.00 99.99           N  
ATOM   1516  NH2 ARG   361       5.328  -4.027 -34.165  1.00 99.99           N1+
ATOM   1517  N   LYS   362       0.028  -6.802 -34.960  1.00 50.00           N  
ATOM   1518  CA  LYS   362       0.094  -5.932 -33.794  1.00 50.00           C  
ATOM   1519  C   LYS   362      -0.773  -6.356 -32.595  1.00 50.00           C  
ATOM   1520  O   LYS   362      -0.813  -5.628 -31.602  1.00 50.00           O  
ATOM   1521  CB  LYS   362      -0.403  -4.561 -34.289  1.00 50.00           C  
ATOM   1522  CG  LYS   362       0.453  -3.898 -35.392  1.00 50.00           C  
ATOM   1523  CD  LYS   362       1.828  -3.389 -34.932  1.00 50.00           C  
ATOM   1524  CE  LYS   362       1.725  -2.202 -33.957  1.00 50.00           C  
ATOM   1525  NZ  LYS   362       3.046  -1.707 -33.542  1.00 50.00           N1+
ATOM   1526  N   LEU   363      -1.472  -7.499 -32.672  1.00 25.00           N  
ATOM   1527  CA  LEU   363      -2.387  -7.996 -31.638  1.00 25.00           C  
ATOM   1528  C   LEU   363      -1.584  -8.655 -30.497  1.00 25.00           C  
ATOM   1529  O   LEU   363      -0.457  -9.108 -30.704  1.00 25.00           O  
ATOM   1530  CB  LEU   363      -3.319  -9.037 -32.316  1.00 50.00           C  
ATOM   1531  CG  LEU   363      -4.738  -9.190 -31.706  1.00 50.00           C  
ATOM   1532  CD1 LEU   363      -5.769  -9.508 -32.801  1.00 50.00           C  
ATOM   1533  CD2 LEU   363      -4.832 -10.261 -30.610  1.00 50.00           C  
ATOM   1534  N   SER   364      -2.178  -8.727 -29.295  1.00 25.00           N  
ATOM   1535  CA  SER   364      -1.676  -9.490 -28.148  1.00 25.00           C  
ATOM   1536  C   SER   364      -1.678 -10.993 -28.486  1.00 25.00           C  
ATOM   1537  O   SER   364      -2.742 -11.590 -28.654  1.00 25.00           O  
ATOM   1538  CB  SER   364      -2.572  -9.180 -26.926  1.00 50.00           C  
ATOM   1539  OG  SER   364      -2.163  -9.882 -25.767  1.00 50.00           O  
ATOM   1540  N   GLN   365      -0.478 -11.584 -28.622  1.00 25.00           N  
ATOM   1541  CA  GLN   365      -0.234 -12.980 -29.000  1.00 25.00           C  
ATOM   1542  C   GLN   365      -0.979 -13.994 -28.112  1.00 25.00           C  
ATOM   1543  O   GLN   365      -1.238 -13.722 -26.938  1.00 25.00           O  
ATOM   1544  CB  GLN   365       1.289 -13.245 -29.033  1.00 25.00           C  
ATOM   1545  CG  GLN   365       1.994 -13.115 -27.666  1.00 25.00           C  
ATOM   1546  CD  GLN   365       3.480 -13.481 -27.711  1.00 50.00           C  
ATOM   1547  OE1 GLN   365       3.853 -14.525 -28.241  1.00 50.00           O  
ATOM   1548  NE2 GLN   365       4.333 -12.637 -27.127  1.00 50.00           N  
ATOM   1549  N   GLN   366      -1.306 -15.168 -28.681  1.00 25.00           N  
ATOM   1550  CA  GLN   366      -2.000 -16.269 -28.006  1.00 25.00           C  
ATOM   1551  C   GLN   366      -1.270 -16.745 -26.739  1.00 25.00           C  
ATOM   1552  O   GLN   366      -1.921 -17.002 -25.730  1.00 25.00           O  
ATOM   1553  CB  GLN   366      -2.220 -17.435 -28.995  1.00 25.00           C  
ATOM   1554  CG  GLN   366      -3.028 -18.613 -28.395  1.00 25.00           C  
ATOM   1555  CD  GLN   366      -3.233 -19.819 -29.317  1.00 50.00           C  
ATOM   1556  OE1 GLN   366      -3.867 -20.786 -28.905  1.00 50.00           O  
ATOM   1557  NE2 GLN   366      -2.712 -19.790 -30.547  1.00 50.00           N  
ATOM   1558  N   LYS   367       0.072 -16.809 -26.784  1.00 25.00           N  
ATOM   1559  CA  LYS   367       0.955 -17.178 -25.677  1.00 25.00           C  
ATOM   1560  C   LYS   367       0.756 -16.291 -24.435  1.00 25.00           C  
ATOM   1561  O   LYS   367       0.708 -16.815 -23.324  1.00 25.00           O  
ATOM   1562  CB  LYS   367       2.411 -17.119 -26.183  1.00 25.00           C  
ATOM   1563  CG  LYS   367       3.466 -17.617 -25.175  1.00 25.00           C  
ATOM   1564  CD  LYS   367       4.911 -17.463 -25.675  1.00 25.00           C  
ATOM   1565  CE  LYS   367       5.276 -18.420 -26.820  1.00 25.00           C  
ATOM   1566  NZ  LYS   367       6.692 -18.282 -27.197  1.00 25.00           N1+
ATOM   1567  N   GLU   368       0.606 -14.969 -24.631  1.00 25.00           N  
ATOM   1568  CA  GLU   368       0.429 -13.990 -23.560  1.00 25.00           C  
ATOM   1569  C   GLU   368      -1.019 -13.951 -23.058  1.00 25.00           C  
ATOM   1570  O   GLU   368      -1.210 -13.703 -21.873  1.00 25.00           O  
ATOM   1571  CB  GLU   368       0.792 -12.581 -24.080  1.00 25.00           C  
ATOM   1572  CG  GLU   368       2.301 -12.384 -24.335  1.00 25.00           C  
ATOM   1573  CD  GLU   368       3.199 -12.405 -23.096  1.00 25.00           C  
ATOM   1574  OE1 GLU   368       2.663 -12.387 -21.965  1.00 25.00           O  
ATOM   1575  OE2 GLU   368       4.429 -12.442 -23.314  1.00 25.00           O1-
ATOM   1576  N   LYS   369      -2.023 -14.244 -23.905  1.00 25.00           N  
ATOM   1577  CA  LYS   369      -3.433 -14.352 -23.512  1.00 25.00           C  
ATOM   1578  C   LYS   369      -3.677 -15.546 -22.574  1.00 25.00           C  
ATOM   1579  O   LYS   369      -4.395 -15.409 -21.586  1.00 25.00           O  
ATOM   1580  CB  LYS   369      -4.310 -14.528 -24.767  1.00 25.00           C  
ATOM   1581  CG  LYS   369      -4.577 -13.228 -25.535  1.00 25.00           C  
ATOM   1582  CD  LYS   369      -5.407 -13.498 -26.798  1.00 25.00           C  
ATOM   1583  CE  LYS   369      -5.930 -12.221 -27.462  1.00 25.00           C  
ATOM   1584  NZ  LYS   369      -6.657 -12.538 -28.701  1.00 25.00           N1+
ATOM   1585  N   LYS   370      -3.042 -16.695 -22.864  1.00 25.00           N  
ATOM   1586  CA  LYS   370      -3.108 -17.919 -22.065  1.00 25.00           C  
ATOM   1587  C   LYS   370      -2.308 -17.795 -20.760  1.00 25.00           C  
ATOM   1588  O   LYS   370      -2.655 -18.446 -19.776  1.00 25.00           O  
ATOM   1589  CB  LYS   370      -2.528 -19.090 -22.887  1.00 25.00           C  
ATOM   1590  CG  LYS   370      -3.351 -19.454 -24.136  1.00 25.00           C  
ATOM   1591  CD  LYS   370      -4.728 -20.067 -23.835  1.00 25.00           C  
ATOM   1592  CE  LYS   370      -5.510 -20.399 -25.115  1.00 25.00           C  
ATOM   1593  NZ  LYS   370      -5.913 -19.182 -25.840  1.00 25.00           N1+
ATOM   1594  N   ALA   371      -1.274 -16.938 -20.738  1.00 25.00           N  
ATOM   1595  CA  ALA   371      -0.473 -16.648 -19.558  1.00 25.00           C  
ATOM   1596  C   ALA   371      -1.168 -15.607 -18.657  1.00 25.00           C  
ATOM   1597  O   ALA   371      -1.067 -15.719 -17.437  1.00 25.00           O  
ATOM   1598  CB  ALA   371       0.880 -16.106 -20.032  1.00 25.00           C  
ATOM   1599  N   THR   372      -1.914 -14.641 -19.234  1.00 25.00           N  
ATOM   1600  CA  THR   372      -2.765 -13.671 -18.525  1.00 25.00           C  
ATOM   1601  C   THR   372      -3.930 -14.398 -17.835  1.00 25.00           C  
ATOM   1602  O   THR   372      -4.254 -14.085 -16.690  1.00 25.00           O  
ATOM   1603  CB  THR   372      -3.340 -12.614 -19.518  1.00 25.00           C  
ATOM   1604  OG1 THR   372      -2.323 -11.866 -20.149  1.00 25.00           O  
ATOM   1605  CG2 THR   372      -4.232 -11.555 -18.849  1.00 25.00           C  
ATOM   1606  N   GLN   373      -4.521 -15.385 -18.531  1.00 25.00           N  
ATOM   1607  CA  GLN   373      -5.597 -16.241 -18.047  1.00 25.00           C  
ATOM   1608  C   GLN   373      -5.122 -17.150 -16.905  1.00 25.00           C  
ATOM   1609  O   GLN   373      -5.830 -17.255 -15.908  1.00 25.00           O  
ATOM   1610  CB  GLN   373      -6.133 -17.082 -19.225  1.00 25.00           C  
ATOM   1611  CG  GLN   373      -7.272 -18.054 -18.847  1.00 25.00           C  
ATOM   1612  CD  GLN   373      -7.734 -18.899 -20.033  1.00 25.00           C  
ATOM   1613  OE1 GLN   373      -7.936 -18.388 -21.132  1.00 25.00           O  
ATOM   1614  NE2 GLN   373      -7.901 -20.205 -19.813  1.00 25.00           N  
ATOM   1615  N   MET   374      -3.933 -17.771 -17.031  1.00 25.00           N  
ATOM   1616  CA  MET   374      -3.337 -18.644 -16.015  1.00 25.00           C  
ATOM   1617  C   MET   374      -3.130 -17.897 -14.693  1.00 25.00           C  
ATOM   1618  O   MET   374      -3.532 -18.400 -13.649  1.00 25.00           O  
ATOM   1619  CB  MET   374      -1.996 -19.218 -16.525  1.00 25.00           C  
ATOM   1620  CG  MET   374      -1.357 -20.259 -15.582  1.00 25.00           C  
ATOM   1621  SD  MET   374       0.253 -20.889 -16.123  1.00 25.00           S  
ATOM   1622  CE  MET   374       1.305 -19.464 -15.732  1.00 25.00           C  
ATOM   1623  N   LEU   375      -2.541 -16.693 -14.743  1.00 25.00           N  
ATOM   1624  CA  LEU   375      -2.149 -15.933 -13.559  1.00 25.00           C  
ATOM   1625  C   LEU   375      -3.280 -15.100 -12.943  1.00 25.00           C  
ATOM   1626  O   LEU   375      -3.120 -14.602 -11.829  1.00 25.00           O  
ATOM   1627  CB  LEU   375      -0.942 -15.054 -13.920  1.00 50.00           C  
ATOM   1628  CG  LEU   375       0.309 -15.925 -14.161  1.00 50.00           C  
ATOM   1629  CD1 LEU   375       1.329 -15.208 -15.039  1.00 50.00           C  
ATOM   1630  CD2 LEU   375       0.931 -16.442 -12.858  1.00 50.00           C  
ATOM   1631  N   ALA   376      -4.449 -15.042 -13.602  1.00 25.00           N  
ATOM   1632  CA  ALA   376      -5.705 -14.601 -13.003  1.00 25.00           C  
ATOM   1633  C   ALA   376      -6.286 -15.689 -12.076  1.00 25.00           C  
ATOM   1634  O   ALA   376      -6.954 -15.344 -11.103  1.00 25.00           O  
ATOM   1635  CB  ALA   376      -6.710 -14.313 -14.128  1.00 25.00           C  
ATOM   1636  N   ILE   377      -6.000 -16.981 -12.340  1.00 25.00           N  
ATOM   1637  CA  ILE   377      -6.394 -18.125 -11.508  1.00 25.00           C  
ATOM   1638  C   ILE   377      -5.353 -18.378 -10.395  1.00 25.00           C  
ATOM   1639  O   ILE   377      -5.729 -18.893  -9.345  1.00 25.00           O  
ATOM   1640  CB  ILE   377      -6.551 -19.400 -12.398  1.00 25.00           C  
ATOM   1641  CG1 ILE   377      -7.538 -19.204 -13.573  1.00 25.00           C  
ATOM   1642  CG2 ILE   377      -6.924 -20.675 -11.610  1.00 25.00           C  
ATOM   1643  CD1 ILE   377      -8.973 -18.832 -13.172  1.00 25.00           C  
ATOM   1644  N   VAL   378      -4.077 -17.990 -10.579  1.00 25.00           N  
ATOM   1645  CA  VAL   378      -3.017 -18.077  -9.559  1.00 25.00           C  
ATOM   1646  C   VAL   378      -3.149 -16.920  -8.548  1.00 25.00           C  
ATOM   1647  O   VAL   378      -2.784 -17.091  -7.384  1.00 25.00           O  
ATOM   1648  CB  VAL   378      -1.629 -18.026 -10.242  1.00 25.00           C  
ATOM   1649  CG1 VAL   378      -0.428 -18.029  -9.272  1.00 25.00           C  
ATOM   1650  CG2 VAL   378      -1.464 -19.185 -11.240  1.00 25.00           C  
ATOM   1651  N   LEU   379      -3.730 -15.777  -8.958  1.00 25.00           N  
ATOM   1652  CA  LEU   379      -4.216 -14.761  -8.032  1.00 25.00           C  
ATOM   1653  C   LEU   379      -5.521 -15.264  -7.393  1.00 25.00           C  
ATOM   1654  O   LEU   379      -5.611 -15.265  -6.172  1.00 25.00           O  
ATOM   1655  CB  LEU   379      -4.449 -13.411  -8.751  1.00 25.00           C  
ATOM   1656  CG  LEU   379      -5.007 -12.311  -7.810  1.00 25.00           C  
ATOM   1657  CD1 LEU   379      -4.006 -11.856  -6.737  1.00 25.00           C  
ATOM   1658  CD2 LEU   379      -5.590 -11.112  -8.551  1.00 25.00           C  
ATOM   1659  N   GLY   380      -6.510 -15.678  -8.205  1.00 25.00           N  
ATOM   1660  CA  GLY   380      -7.750 -16.376  -7.845  1.00 25.00           C  
ATOM   1661  C   GLY   380      -7.649 -17.314  -6.637  1.00 25.00           C  
ATOM   1662  O   GLY   380      -8.332 -17.113  -5.633  1.00 25.00           O  
ATOM   1663  N   VAL   381      -6.749 -18.306  -6.743  1.00 25.00           N  
ATOM   1664  CA  VAL   381      -6.475 -19.322  -5.734  1.00 25.00           C  
ATOM   1665  C   VAL   381      -5.828 -18.749  -4.456  1.00 25.00           C  
ATOM   1666  O   VAL   381      -6.093 -19.278  -3.380  1.00 25.00           O  
ATOM   1667  CB  VAL   381      -5.627 -20.459  -6.350  1.00 50.00           C  
ATOM   1668  CG1 VAL   381      -4.157 -20.081  -6.581  1.00 50.00           C  
ATOM   1669  CG2 VAL   381      -5.760 -21.752  -5.536  1.00 50.00           C  
ATOM   1670  N   PHE   382      -5.049 -17.657  -4.536  1.00 25.00           N  
ATOM   1671  CA  PHE   382      -4.465 -16.970  -3.376  1.00 25.00           C  
ATOM   1672  C   PHE   382      -5.570 -16.313  -2.542  1.00 25.00           C  
ATOM   1673  O   PHE   382      -5.617 -16.492  -1.323  1.00 25.00           O  
ATOM   1674  CB  PHE   382      -3.429 -15.914  -3.832  1.00 25.00           C  
ATOM   1675  CG  PHE   382      -2.569 -15.330  -2.718  1.00 25.00           C  
ATOM   1676  CD1 PHE   382      -1.286 -15.862  -2.475  1.00 25.00           C  
ATOM   1677  CD2 PHE   382      -3.046 -14.278  -1.905  1.00 25.00           C  
ATOM   1678  CE1 PHE   382      -0.510 -15.387  -1.402  1.00 25.00           C  
ATOM   1679  CE2 PHE   382      -2.264 -13.796  -0.836  1.00 25.00           C  
ATOM   1680  CZ  PHE   382      -0.998 -14.357  -0.579  1.00 25.00           C  
ATOM   1681  N   ILE   383      -6.491 -15.595  -3.200  1.00 25.00           N  
ATOM   1682  CA  ILE   383      -7.554 -14.838  -2.544  1.00 25.00           C  
ATOM   1683  C   ILE   383      -8.498 -15.771  -1.770  1.00 25.00           C  
ATOM   1684  O   ILE   383      -8.760 -15.508  -0.604  1.00 25.00           O  
ATOM   1685  CB  ILE   383      -8.327 -13.986  -3.579  1.00 25.00           C  
ATOM   1686  CG1 ILE   383      -7.388 -13.088  -4.413  1.00 25.00           C  
ATOM   1687  CG2 ILE   383      -9.417 -13.122  -2.899  1.00 25.00           C  
ATOM   1688  CD1 ILE   383      -8.022 -12.654  -5.744  1.00 25.00           C  
ATOM   1689  N   ILE   384      -8.952 -16.883  -2.374  1.00 25.00           N  
ATOM   1690  CA  ILE   384      -9.820 -17.869  -1.716  1.00 25.00           C  
ATOM   1691  C   ILE   384      -9.114 -18.619  -0.568  1.00 25.00           C  
ATOM   1692  O   ILE   384      -9.793 -19.066   0.354  1.00 25.00           O  
ATOM   1693  CB  ILE   384     -10.394 -18.875  -2.753  1.00 25.00           C  
ATOM   1694  CG1 ILE   384      -9.315 -19.766  -3.404  1.00 25.00           C  
ATOM   1695  CG2 ILE   384     -11.251 -18.144  -3.805  1.00 25.00           C  
ATOM   1696  CD1 ILE   384      -9.838 -20.835  -4.371  1.00 50.00           C  
ATOM   1697  N   CYS   385      -7.775 -18.750  -0.617  1.00 25.00           N  
ATOM   1698  CA  CYS   385      -6.996 -19.476   0.380  1.00 25.00           C  
ATOM   1699  C   CYS   385      -6.653 -18.608   1.600  1.00 25.00           C  
ATOM   1700  O   CYS   385      -6.652 -19.112   2.723  1.00 25.00           O  
ATOM   1701  CB  CYS   385      -5.667 -19.952  -0.241  1.00 25.00           C  
ATOM   1702  SG  CYS   385      -5.918 -21.501  -1.157  1.00 25.00           S  
ATOM   1703  N   TRP   386      -6.363 -17.314   1.387  1.00 25.00           N  
ATOM   1704  CA  TRP   386      -5.817 -16.431   2.417  1.00 25.00           C  
ATOM   1705  C   TRP   386      -6.790 -15.361   2.918  1.00 25.00           C  
ATOM   1706  O   TRP   386      -6.656 -14.942   4.072  1.00 25.00           O  
ATOM   1707  CB  TRP   386      -4.528 -15.774   1.904  1.00 25.00           C  
ATOM   1708  CG  TRP   386      -3.327 -16.666   1.925  1.00 25.00           C  
ATOM   1709  CD1 TRP   386      -2.593 -17.030   0.852  1.00 25.00           C  
ATOM   1710  CD2 TRP   386      -2.689 -17.297   3.078  1.00 25.00           C  
ATOM   1711  NE1 TRP   386      -1.507 -17.770   1.269  1.00 25.00           N  
ATOM   1712  CE3 TRP   386      -2.996 -17.391   4.457  1.00 25.00           C  
ATOM   1713  CE2 TRP   386      -1.482 -17.919   2.640  1.00 25.00           C  
ATOM   1714  CZ3 TRP   386      -2.116 -18.016   5.363  1.00 25.00           C  
ATOM   1715  CZ2 TRP   386      -0.582 -18.522   3.537  1.00 25.00           C  
ATOM   1716  CH2 TRP   386      -0.900 -18.566   4.908  1.00 25.00           C  
ATOM   1717  N   LEU   387      -7.792 -14.945   2.123  1.00 25.00           N  
ATOM   1718  CA  LEU   387      -8.882 -14.068   2.585  1.00 25.00           C  
ATOM   1719  C   LEU   387      -9.600 -14.593   3.847  1.00 25.00           C  
ATOM   1720  O   LEU   387      -9.727 -13.792   4.771  1.00 25.00           O  
ATOM   1721  CB  LEU   387      -9.862 -13.687   1.446  1.00 25.00           C  
ATOM   1722  CG  LEU   387     -11.012 -12.718   1.813  1.00 25.00           C  
ATOM   1723  CD1 LEU   387     -10.499 -11.317   2.177  1.00 25.00           C  
ATOM   1724  CD2 LEU   387     -12.028 -12.636   0.663  1.00 25.00           C  
ATOM   1725  N   PRO   388      -9.997 -15.892   3.950  1.00 25.00           N  
ATOM   1726  CA  PRO   388     -10.461 -16.530   5.196  1.00 25.00           C  
ATOM   1727  C   PRO   388      -9.594 -16.243   6.435  1.00 25.00           C  
ATOM   1728  O   PRO   388     -10.123 -15.787   7.447  1.00 25.00           O  
ATOM   1729  CB  PRO   388     -10.517 -18.034   4.895  1.00 25.00           C  
ATOM   1730  CG  PRO   388     -10.793 -18.089   3.409  1.00 25.00           C  
ATOM   1731  CD  PRO   388     -10.094 -16.855   2.845  1.00 25.00           C  
ATOM   1732  N   PHE   389      -8.274 -16.468   6.351  1.00 25.00           N  
ATOM   1733  CA  PHE   389      -7.326 -16.222   7.438  1.00 25.00           C  
ATOM   1734  C   PHE   389      -7.360 -14.751   7.884  1.00 25.00           C  
ATOM   1735  O   PHE   389      -7.567 -14.465   9.066  1.00 25.00           O  
ATOM   1736  CB  PHE   389      -5.896 -16.647   7.031  1.00 25.00           C  
ATOM   1737  CG  PHE   389      -4.892 -16.443   8.151  1.00 25.00           C  
ATOM   1738  CD1 PHE   389      -4.810 -17.373   9.207  1.00 25.00           C  
ATOM   1739  CD2 PHE   389      -4.136 -15.253   8.204  1.00 25.00           C  
ATOM   1740  CE1 PHE   389      -4.017 -17.088  10.334  1.00 25.00           C  
ATOM   1741  CE2 PHE   389      -3.369 -14.959   9.343  1.00 25.00           C  
ATOM   1742  CZ  PHE   389      -3.311 -15.872  10.413  1.00 25.00           C  
ATOM   1743  N   PHE   390      -7.214 -13.816   6.937  1.00 25.00           N  
ATOM   1744  CA  PHE   390      -7.117 -12.395   7.253  1.00 25.00           C  
ATOM   1745  C   PHE   390      -8.420 -11.752   7.725  1.00 25.00           C  
ATOM   1746  O   PHE   390      -8.343 -10.698   8.353  1.00 25.00           O  
ATOM   1747  CB  PHE   390      -6.554 -11.592   6.064  1.00 25.00           C  
ATOM   1748  CG  PHE   390      -5.072 -11.308   6.204  1.00 25.00           C  
ATOM   1749  CD1 PHE   390      -4.569 -10.671   7.363  1.00 25.00           C  
ATOM   1750  CD2 PHE   390      -4.193 -11.672   5.170  1.00 25.00           C  
ATOM   1751  CE1 PHE   390      -3.191 -10.418   7.494  1.00 25.00           C  
ATOM   1752  CE2 PHE   390      -2.828 -11.369   5.287  1.00 25.00           C  
ATOM   1753  CZ  PHE   390      -2.323 -10.744   6.438  1.00 25.00           C  
ATOM   1754  N   ILE   391      -9.588 -12.371   7.503  1.00 25.00           N  
ATOM   1755  CA  ILE   391     -10.828 -11.908   8.135  1.00 25.00           C  
ATOM   1756  C   ILE   391     -10.993 -12.486   9.554  1.00 25.00           C  
ATOM   1757  O   ILE   391     -11.591 -11.807  10.380  1.00 25.00           O  
ATOM   1758  CB  ILE   391     -12.084 -12.221   7.268  1.00 50.00           C  
ATOM   1759  CG1 ILE   391     -12.367 -13.721   7.021  1.00 50.00           C  
ATOM   1760  CG2 ILE   391     -12.040 -11.422   5.950  1.00 50.00           C  
ATOM   1761  CD1 ILE   391     -13.760 -14.034   6.464  1.00 50.00           C  
ATOM   1762  N   THR   392     -10.462 -13.681   9.877  1.00 25.00           N  
ATOM   1763  CA  THR   392     -10.596 -14.262  11.222  1.00 25.00           C  
ATOM   1764  C   THR   392      -9.490 -13.817  12.174  1.00 25.00           C  
ATOM   1765  O   THR   392      -9.789 -13.630  13.349  1.00 25.00           O  
ATOM   1766  CB  THR   392     -10.605 -15.803  11.185  1.00 25.00           C  
ATOM   1767  OG1 THR   392      -9.468 -16.344  10.532  1.00 25.00           O  
ATOM   1768  CG2 THR   392     -11.906 -16.331  10.590  1.00 25.00           C  
ATOM   1769  N   HIS   393      -8.236 -13.617  11.729  1.00 25.00           N  
ATOM   1770  CA  HIS   393      -7.154 -13.241  12.650  1.00 25.00           C  
ATOM   1771  C   HIS   393      -7.388 -11.824  13.205  1.00 25.00           C  
ATOM   1772  O   HIS   393      -7.310 -11.621  14.416  1.00 25.00           O  
ATOM   1773  CB  HIS   393      -5.754 -13.364  12.002  1.00 25.00           C  
ATOM   1774  CG  HIS   393      -4.639 -13.284  13.029  1.00 25.00           C  
ATOM   1775  ND1 HIS   393      -4.508 -14.234  14.048  1.00 25.00           N  
ATOM   1776  CD2 HIS   393      -3.658 -12.328  13.201  1.00 25.00           C  
ATOM   1777  CE1 HIS   393      -3.531 -13.790  14.827  1.00 25.00           C  
ATOM   1778  NE2 HIS   393      -2.983 -12.673  14.363  1.00 25.00           N  
ATOM   1779  N   ILE   394      -7.796 -10.874  12.345  1.00 25.00           N  
ATOM   1780  CA  ILE   394      -8.173  -9.516  12.746  1.00 25.00           C  
ATOM   1781  C   ILE   394      -9.427  -9.533  13.652  1.00 25.00           C  
ATOM   1782  O   ILE   394      -9.451  -8.835  14.666  1.00 25.00           O  
ATOM   1783  CB  ILE   394      -8.346  -8.614  11.485  1.00 25.00           C  
ATOM   1784  CG1 ILE   394      -8.381  -7.100  11.807  1.00 25.00           C  
ATOM   1785  CG2 ILE   394      -9.574  -8.977  10.629  1.00 25.00           C  
ATOM   1786  CD1 ILE   394      -7.031  -6.509  12.237  1.00 50.00           C  
ATOM   1787  N   LEU   395     -10.440 -10.365  13.347  1.00 25.00           N  
ATOM   1788  CA  LEU   395     -11.674 -10.412  14.135  1.00 25.00           C  
ATOM   1789  C   LEU   395     -11.544 -11.257  15.411  1.00 25.00           C  
ATOM   1790  O   LEU   395     -12.485 -11.238  16.195  1.00 25.00           O  
ATOM   1791  CB  LEU   395     -12.832 -11.014  13.295  1.00 25.00           C  
ATOM   1792  CG  LEU   395     -13.422 -10.093  12.203  1.00 25.00           C  
ATOM   1793  CD1 LEU   395     -14.507 -10.840  11.408  1.00 25.00           C  
ATOM   1794  CD2 LEU   395     -13.992  -8.780  12.764  1.00 25.00           C  
ATOM   1795  N   ASN   396     -10.426 -11.960  15.636  1.00 25.00           N  
ATOM   1796  CA  ASN   396     -10.150 -12.730  16.856  1.00 25.00           C  
ATOM   1797  C   ASN   396      -9.451 -11.829  17.887  1.00 25.00           C  
ATOM   1798  O   ASN   396      -9.751 -11.890  19.073  1.00 25.00           O  
ATOM   1799  CB  ASN   396      -9.177 -13.883  16.508  1.00 25.00           C  
ATOM   1800  CG  ASN   396      -9.004 -14.892  17.644  1.00 25.00           C  
ATOM   1801  OD1 ASN   396      -9.946 -15.585  18.011  1.00 25.00           O  
ATOM   1802  ND2 ASN   396      -7.807 -14.990  18.213  1.00 25.00           N  
ATOM   1803  N   ILE   397      -8.513 -10.979  17.452  1.00 25.00           N  
ATOM   1804  CA  ILE   397      -7.744 -10.103  18.340  1.00 25.00           C  
ATOM   1805  C   ILE   397      -8.493  -8.791  18.636  1.00 25.00           C  
ATOM   1806  O   ILE   397      -8.225  -8.163  19.658  1.00 25.00           O  
ATOM   1807  CB  ILE   397      -6.375  -9.784  17.688  1.00 50.00           C  
ATOM   1808  CG1 ILE   397      -6.487  -8.926  16.405  1.00 50.00           C  
ATOM   1809  CG2 ILE   397      -5.554 -11.075  17.474  1.00 50.00           C  
ATOM   1810  CD1 ILE   397      -5.143  -8.468  15.874  1.00 50.00           C  
ATOM   1811  N   HIS   398      -9.426  -8.383  17.754  1.00 99.99           N  
ATOM   1812  CA  HIS   398     -10.295  -7.220  17.932  1.00 99.99           C  
ATOM   1813  C   HIS   398     -11.341  -7.495  19.029  1.00 99.99           C  
ATOM   1814  O   HIS   398     -11.657  -6.594  19.804  1.00 99.99           O  
ATOM   1815  CB  HIS   398     -10.972  -6.908  16.578  1.00 99.99           C  
ATOM   1816  CG  HIS   398     -11.953  -5.761  16.550  1.00 99.99           C  
ATOM   1817  ND1 HIS   398     -11.729  -4.556  17.195  1.00 99.99           N  
ATOM   1818  CD2 HIS   398     -13.166  -5.617  15.912  1.00 99.99           C  
ATOM   1819  CE1 HIS   398     -12.785  -3.776  16.954  1.00 99.99           C  
ATOM   1820  NE2 HIS   398     -13.694  -4.351  16.176  1.00 99.99           N  
ATOM   1821  N   CYS   399     -11.819  -8.748  19.117  1.00 99.99           N  
ATOM   1822  CA  CYS   399     -12.696  -9.293  20.151  1.00 99.99           C  
ATOM   1823  C   CYS   399     -12.746 -10.818  19.974  1.00 99.99           C  
ATOM   1824  O   CYS   399     -12.669 -11.303  18.851  1.00 99.99           O  
ATOM   1825  CB  CYS   399     -14.101  -8.650  20.055  1.00 99.99           C  
ATOM   1826  SG  CYS   399     -15.135  -9.098  21.479  1.00 99.99           S  
ATOM   1827  N   ASP   400     -12.929 -11.589  21.053  1.00 99.99           N  
ATOM   1828  CA  ASP   400     -13.136 -13.040  20.983  1.00 99.99           C  
ATOM   1829  C   ASP   400     -14.631 -13.322  20.723  1.00 99.99           C  
ATOM   1830  O   ASP   400     -15.403 -13.547  21.655  1.00 99.99           O  
ATOM   1831  CB  ASP   400     -12.682 -13.692  22.314  1.00 99.99           C  
ATOM   1832  CG  ASP   400     -11.211 -13.439  22.667  1.00 99.99           C  
ATOM   1833  OD1 ASP   400     -10.377 -13.460  21.737  1.00 99.99           O  
ATOM   1834  OD2 ASP   400     -10.946 -13.241  23.873  1.00 99.99           O1-
ATOM   1835  N   CYS   401     -15.034 -13.285  19.440  1.00 99.99           N  
ATOM   1836  CA  CYS   401     -16.402 -13.520  18.963  1.00 99.99           C  
ATOM   1837  C   CYS   401     -16.526 -14.983  18.470  1.00 99.99           C  
ATOM   1838  O   CYS   401     -15.881 -15.866  19.038  1.00 99.99           O  
ATOM   1839  CB  CYS   401     -16.692 -12.480  17.852  1.00 99.99           C  
ATOM   1840  SG  CYS   401     -18.482 -12.261  17.602  1.00 99.99           S  
ATOM   1841  N   ASN   402     -17.373 -15.255  17.454  1.00 25.00           N  
ATOM   1842  CA  ASN   402     -17.712 -16.565  16.870  1.00 25.00           C  
ATOM   1843  C   ASN   402     -16.534 -17.120  16.031  1.00 25.00           C  
ATOM   1844  O   ASN   402     -16.666 -17.410  14.842  1.00 25.00           O  
ATOM   1845  CB  ASN   402     -18.993 -16.368  16.006  1.00 25.00           C  
ATOM   1846  CG  ASN   402     -19.850 -17.622  15.752  1.00 25.00           C  
ATOM   1847  OD1 ASN   402     -21.056 -17.501  15.549  1.00 25.00           O  
ATOM   1848  ND2 ASN   402     -19.264 -18.821  15.726  1.00 25.00           N  
ATOM   1849  N   ILE   403     -15.377 -17.269  16.688  1.00 25.00           N  
ATOM   1850  CA  ILE   403     -14.089 -17.680  16.157  1.00 25.00           C  
ATOM   1851  C   ILE   403     -13.562 -18.783  17.096  1.00 25.00           C  
ATOM   1852  O   ILE   403     -12.717 -18.495  17.946  1.00 25.00           O  
ATOM   1853  CB  ILE   403     -13.137 -16.447  16.036  1.00 25.00           C  
ATOM   1854  CG1 ILE   403     -13.739 -15.212  15.321  1.00 25.00           C  
ATOM   1855  CG2 ILE   403     -11.785 -16.833  15.402  1.00 25.00           C  
ATOM   1856  CD1 ILE   403     -13.991 -15.394  13.819  1.00 50.00           C  
ATOM   1857  N   PRO   404     -14.046 -20.041  16.987  1.00 25.00           N  
ATOM   1858  CA  PRO   404     -13.521 -21.151  17.788  1.00 25.00           C  
ATOM   1859  C   PRO   404     -12.170 -21.626  17.194  1.00 25.00           C  
ATOM   1860  O   PRO   404     -12.017 -21.574  15.973  1.00 25.00           O  
ATOM   1861  CB  PRO   404     -14.608 -22.228  17.685  1.00 50.00           C  
ATOM   1862  CG  PRO   404     -15.239 -22.004  16.318  1.00 50.00           C  
ATOM   1863  CD  PRO   404     -15.130 -20.492  16.107  1.00 50.00           C  
ATOM   1864  N   PRO   405     -11.196 -22.098  18.012  1.00 25.00           N  
ATOM   1865  CA  PRO   405      -9.877 -22.591  17.561  1.00 25.00           C  
ATOM   1866  C   PRO   405      -9.881 -23.591  16.389  1.00 25.00           C  
ATOM   1867  O   PRO   405      -8.963 -23.581  15.565  1.00 25.00           O  
ATOM   1868  CB  PRO   405      -9.248 -23.243  18.801  1.00 25.00           C  
ATOM   1869  CG  PRO   405      -9.898 -22.542  19.981  1.00 25.00           C  
ATOM   1870  CD  PRO   405     -11.276 -22.114  19.476  1.00 25.00           C  
ATOM   1871  N   VAL   406     -10.925 -24.428  16.292  1.00 25.00           N  
ATOM   1872  CA  VAL   406     -11.135 -25.403  15.214  1.00 25.00           C  
ATOM   1873  C   VAL   406     -11.280 -24.730  13.832  1.00 25.00           C  
ATOM   1874  O   VAL   406     -10.780 -25.261  12.840  1.00 25.00           O  
ATOM   1875  CB  VAL   406     -12.370 -26.286  15.558  1.00 50.00           C  
ATOM   1876  CG1 VAL   406     -13.706 -25.521  15.625  1.00 50.00           C  
ATOM   1877  CG2 VAL   406     -12.505 -27.502  14.625  1.00 50.00           C  
ATOM   1878  N   LEU   407     -11.917 -23.546  13.782  1.00 25.00           N  
ATOM   1879  CA  LEU   407     -12.095 -22.724  12.587  1.00 25.00           C  
ATOM   1880  C   LEU   407     -10.769 -22.045  12.213  1.00 25.00           C  
ATOM   1881  O   LEU   407     -10.412 -22.029  11.038  1.00 25.00           O  
ATOM   1882  CB  LEU   407     -13.159 -21.639  12.884  1.00 25.00           C  
ATOM   1883  CG  LEU   407     -13.643 -20.833  11.659  1.00 25.00           C  
ATOM   1884  CD1 LEU   407     -14.578 -21.671  10.773  1.00 25.00           C  
ATOM   1885  CD2 LEU   407     -14.332 -19.529  12.093  1.00 25.00           C  
ATOM   1886  N   TYR   408     -10.028 -21.525  13.201  1.00 25.00           N  
ATOM   1887  CA  TYR   408      -8.748 -20.844  12.988  1.00 25.00           C  
ATOM   1888  C   TYR   408      -7.687 -21.810  12.426  1.00 25.00           C  
ATOM   1889  O   TYR   408      -6.921 -21.443  11.533  1.00 25.00           O  
ATOM   1890  CB  TYR   408      -8.273 -20.218  14.315  1.00 25.00           C  
ATOM   1891  CG  TYR   408      -7.053 -19.324  14.173  1.00 25.00           C  
ATOM   1892  CD1 TYR   408      -7.197 -18.013  13.675  1.00 25.00           C  
ATOM   1893  CD2 TYR   408      -5.769 -19.811  14.501  1.00 25.00           C  
ATOM   1894  CE1 TYR   408      -6.066 -17.193  13.511  1.00 25.00           C  
ATOM   1895  CE2 TYR   408      -4.637 -18.991  14.330  1.00 25.00           C  
ATOM   1896  CZ  TYR   408      -4.785 -17.680  13.840  1.00 25.00           C  
ATOM   1897  OH  TYR   408      -3.691 -16.882  13.687  1.00 25.00           O  
ATOM   1898  N   SER   409      -7.704 -23.069  12.887  1.00 25.00           N  
ATOM   1899  CA  SER   409      -6.820 -24.145  12.439  1.00 25.00           C  
ATOM   1900  C   SER   409      -7.038 -24.475  10.948  1.00 25.00           C  
ATOM   1901  O   SER   409      -6.072 -24.613  10.197  1.00 25.00           O  
ATOM   1902  CB  SER   409      -7.085 -25.396  13.300  1.00 25.00           C  
ATOM   1903  OG  SER   409      -6.828 -25.131  14.671  1.00 25.00           O  
ATOM   1904  N   ALA   410      -8.302 -24.493  10.496  1.00 25.00           N  
ATOM   1905  CA  ALA   410      -8.673 -24.748   9.107  1.00 25.00           C  
ATOM   1906  C   ALA   410      -8.307 -23.570   8.188  1.00 25.00           C  
ATOM   1907  O   ALA   410      -7.990 -23.792   7.023  1.00 25.00           O  
ATOM   1908  CB  ALA   410     -10.196 -24.954   9.045  1.00 25.00           C  
ATOM   1909  N   PHE   411      -8.420 -22.330   8.670  1.00 25.00           N  
ATOM   1910  CA  PHE   411      -8.174 -21.146   7.847  1.00 25.00           C  
ATOM   1911  C   PHE   411      -6.671 -20.821   7.809  1.00 25.00           C  
ATOM   1912  O   PHE   411      -6.203 -20.233   6.839  1.00 25.00           O  
ATOM   1913  CB  PHE   411      -8.981 -19.961   8.409  1.00 50.00           C  
ATOM   1914  CG  PHE   411     -10.488 -19.977   8.140  1.00 50.00           C  
ATOM   1915  CD1 PHE   411     -11.174 -21.111   7.642  1.00 50.00           C  
ATOM   1916  CD2 PHE   411     -11.221 -18.801   8.389  1.00 50.00           C  
ATOM   1917  CE1 PHE   411     -12.562 -21.063   7.408  1.00 50.00           C  
ATOM   1918  CE2 PHE   411     -12.607 -18.746   8.148  1.00 50.00           C  
ATOM   1919  CZ  PHE   411     -13.280 -19.880   7.659  1.00 50.00           C  
ATOM   1920  N   THR   412      -5.897 -21.280   8.803  1.00 25.00           N  
ATOM   1921  CA  THR   412      -4.436 -21.303   8.769  1.00 25.00           C  
ATOM   1922  C   THR   412      -3.963 -22.386   7.770  1.00 25.00           C  
ATOM   1923  O   THR   412      -3.125 -22.107   6.912  1.00 25.00           O  
ATOM   1924  CB  THR   412      -3.919 -21.590  10.204  1.00 25.00           C  
ATOM   1925  OG1 THR   412      -4.295 -20.522  11.052  1.00 25.00           O  
ATOM   1926  CG2 THR   412      -2.393 -21.705  10.322  1.00 25.00           C  
ATOM   1927  N   TRP   413      -4.534 -23.600   7.842  1.00 25.00           N  
ATOM   1928  CA  TRP   413      -4.233 -24.734   6.963  1.00 25.00           C  
ATOM   1929  C   TRP   413      -4.506 -24.425   5.480  1.00 25.00           C  
ATOM   1930  O   TRP   413      -3.643 -24.675   4.639  1.00 25.00           O  
ATOM   1931  CB  TRP   413      -5.033 -25.964   7.441  1.00 25.00           C  
ATOM   1932  CG  TRP   413      -5.024 -27.163   6.542  1.00 25.00           C  
ATOM   1933  CD1 TRP   413      -4.076 -28.126   6.516  1.00 25.00           C  
ATOM   1934  CD2 TRP   413      -6.010 -27.539   5.533  1.00 25.00           C  
ATOM   1935  NE1 TRP   413      -4.408 -29.066   5.561  1.00 25.00           N  
ATOM   1936  CE3 TRP   413      -7.220 -26.971   5.067  1.00 25.00           C  
ATOM   1937  CE2 TRP   413      -5.588 -28.757   4.921  1.00 25.00           C  
ATOM   1938  CZ3 TRP   413      -7.965 -27.581   4.038  1.00 25.00           C  
ATOM   1939  CZ2 TRP   413      -6.325 -29.379   3.898  1.00 25.00           C  
ATOM   1940  CH2 TRP   413      -7.520 -28.783   3.454  1.00 25.00           C  
ATOM   1941  N   LEU   414      -5.669 -23.829   5.170  1.00 25.00           N  
ATOM   1942  CA  LEU   414      -6.099 -23.447   3.827  1.00 25.00           C  
ATOM   1943  C   LEU   414      -5.153 -22.420   3.170  1.00 25.00           C  
ATOM   1944  O   LEU   414      -5.024 -22.418   1.947  1.00 25.00           O  
ATOM   1945  CB  LEU   414      -7.542 -22.909   3.936  1.00 25.00           C  
ATOM   1946  CG  LEU   414      -8.217 -22.521   2.608  1.00 25.00           C  
ATOM   1947  CD1 LEU   414      -8.464 -23.725   1.687  1.00 25.00           C  
ATOM   1948  CD2 LEU   414      -9.512 -21.743   2.866  1.00 25.00           C  
ATOM   1949  N   GLY   415      -4.412 -21.656   3.973  1.00 25.00           N  
ATOM   1950  CA  GLY   415      -3.435 -20.715   3.475  1.00 25.00           C  
ATOM   1951  C   GLY   415      -2.162 -21.436   3.038  1.00 25.00           C  
ATOM   1952  O   GLY   415      -1.668 -21.187   1.946  1.00 25.00           O  
ATOM   1953  N   TYR   416      -1.665 -22.402   3.820  1.00 25.00           N  
ATOM   1954  CA  TYR   416      -0.485 -23.184   3.442  1.00 25.00           C  
ATOM   1955  C   TYR   416      -0.774 -24.166   2.285  1.00 25.00           C  
ATOM   1956  O   TYR   416       0.152 -24.551   1.572  1.00 25.00           O  
ATOM   1957  CB  TYR   416       0.060 -23.939   4.673  1.00 25.00           C  
ATOM   1958  CG  TYR   416       0.553 -23.037   5.802  1.00 25.00           C  
ATOM   1959  CD1 TYR   416       1.492 -22.012   5.543  1.00 25.00           C  
ATOM   1960  CD2 TYR   416       0.068 -23.209   7.116  1.00 25.00           C  
ATOM   1961  CE1 TYR   416       1.909 -21.145   6.572  1.00 25.00           C  
ATOM   1962  CE2 TYR   416       0.498 -22.351   8.148  1.00 25.00           C  
ATOM   1963  CZ  TYR   416       1.402 -21.309   7.875  1.00 25.00           C  
ATOM   1964  OH  TYR   416       1.775 -20.459   8.875  1.00 25.00           O  
ATOM   1965  N   VAL   417      -2.043 -24.533   2.032  1.00 25.00           N  
ATOM   1966  CA  VAL   417      -2.458 -25.324   0.861  1.00 25.00           C  
ATOM   1967  C   VAL   417      -2.242 -24.566  -0.466  1.00 25.00           C  
ATOM   1968  O   VAL   417      -2.038 -25.201  -1.502  1.00 25.00           O  
ATOM   1969  CB  VAL   417      -3.926 -25.797   1.052  1.00 25.00           C  
ATOM   1970  CG1 VAL   417      -4.616 -26.345  -0.215  1.00 25.00           C  
ATOM   1971  CG2 VAL   417      -4.006 -26.873   2.145  1.00 25.00           C  
ATOM   1972  N   ASN   418      -2.218 -23.222  -0.420  1.00 25.00           N  
ATOM   1973  CA  ASN   418      -1.947 -22.329  -1.546  1.00 25.00           C  
ATOM   1974  C   ASN   418      -0.531 -22.492  -2.125  1.00 25.00           C  
ATOM   1975  O   ASN   418      -0.320 -22.213  -3.302  1.00 25.00           O  
ATOM   1976  CB  ASN   418      -2.114 -20.875  -1.057  1.00 25.00           C  
ATOM   1977  CG  ASN   418      -2.064 -19.855  -2.193  1.00 25.00           C  
ATOM   1978  OD1 ASN   418      -1.226 -18.958  -2.190  1.00 25.00           O  
ATOM   1979  ND2 ASN   418      -2.957 -19.997  -3.169  1.00 25.00           N  
ATOM   1980  N   SER   419       0.442 -22.928  -1.318  1.00 25.00           N  
ATOM   1981  CA  SER   419       1.818 -23.102  -1.761  1.00 25.00           C  
ATOM   1982  C   SER   419       1.952 -24.288  -2.732  1.00 25.00           C  
ATOM   1983  O   SER   419       2.676 -24.193  -3.721  1.00 25.00           O  
ATOM   1984  CB  SER   419       2.695 -23.318  -0.517  1.00 25.00           C  
ATOM   1985  OG  SER   419       2.867 -22.099   0.175  1.00 25.00           O  
ATOM   1986  N   ALA   420       1.196 -25.371  -2.485  1.00 25.00           N  
ATOM   1987  CA  ALA   420       1.205 -26.604  -3.264  1.00 25.00           C  
ATOM   1988  C   ALA   420       0.416 -26.494  -4.578  1.00 25.00           C  
ATOM   1989  O   ALA   420       0.679 -27.274  -5.491  1.00 25.00           O  
ATOM   1990  CB  ALA   420       0.519 -27.685  -2.415  1.00 25.00           C  
ATOM   1991  N   VAL   421      -0.544 -25.554  -4.672  1.00 25.00           N  
ATOM   1992  CA  VAL   421      -1.502 -25.460  -5.775  1.00 25.00           C  
ATOM   1993  C   VAL   421      -0.927 -24.729  -7.004  1.00 25.00           C  
ATOM   1994  O   VAL   421      -1.395 -24.979  -8.110  1.00 25.00           O  
ATOM   1995  CB  VAL   421      -2.779 -24.734  -5.257  1.00 50.00           C  
ATOM   1996  CG1 VAL   421      -2.711 -23.197  -5.284  1.00 50.00           C  
ATOM   1997  CG2 VAL   421      -4.041 -25.213  -5.991  1.00 50.00           C  
ATOM   1998  N   ASN   422       0.055 -23.822  -6.841  1.00 25.00           N  
ATOM   1999  CA  ASN   422       0.657 -23.062  -7.946  1.00 25.00           C  
ATOM   2000  C   ASN   422       1.248 -23.981  -9.046  1.00 25.00           C  
ATOM   2001  O   ASN   422       0.815 -23.843 -10.189  1.00 25.00           O  
ATOM   2002  CB  ASN   422       1.636 -21.967  -7.445  1.00 25.00           C  
ATOM   2003  CG  ASN   422       0.999 -20.935  -6.507  1.00 25.00           C  
ATOM   2004  OD1 ASN   422      -0.161 -20.562  -6.673  1.00 25.00           O  
ATOM   2005  ND2 ASN   422       1.740 -20.502  -5.483  1.00 25.00           N  
ATOM   2006  N   PRO   423       2.110 -24.981  -8.730  1.00 25.00           N  
ATOM   2007  CA  PRO   423       2.518 -26.062  -9.648  1.00 25.00           C  
ATOM   2008  C   PRO   423       1.382 -26.828 -10.359  1.00 25.00           C  
ATOM   2009  O   PRO   423       1.528 -27.124 -11.545  1.00 25.00           O  
ATOM   2010  CB  PRO   423       3.328 -27.044  -8.789  1.00 25.00           C  
ATOM   2011  CG  PRO   423       3.835 -26.217  -7.627  1.00 25.00           C  
ATOM   2012  CD  PRO   423       2.842 -25.083  -7.466  1.00 25.00           C  
ATOM   2013  N   ILE   424       0.267 -27.151  -9.668  1.00 25.00           N  
ATOM   2014  CA  ILE   424      -0.850 -27.914 -10.251  1.00 25.00           C  
ATOM   2015  C   ILE   424      -1.657 -27.068 -11.257  1.00 25.00           C  
ATOM   2016  O   ILE   424      -2.176 -27.631 -12.215  1.00 25.00           O  
ATOM   2017  CB  ILE   424      -1.756 -28.600  -9.170  1.00 25.00           C  
ATOM   2018  CG1 ILE   424      -3.034 -27.838  -8.719  1.00 25.00           C  
ATOM   2019  CG2 ILE   424      -0.930 -29.142  -7.988  1.00 25.00           C  
ATOM   2020  CD1 ILE   424      -3.875 -28.557  -7.655  1.00 50.00           C  
ATOM   2021  N   ILE   425      -1.715 -25.734 -11.088  1.00 25.00           N  
ATOM   2022  CA  ILE   425      -2.336 -24.796 -12.032  1.00 25.00           C  
ATOM   2023  C   ILE   425      -1.423 -24.585 -13.258  1.00 25.00           C  
ATOM   2024  O   ILE   425      -1.931 -24.426 -14.369  1.00 25.00           O  
ATOM   2025  CB  ILE   425      -2.628 -23.446 -11.310  1.00 25.00           C  
ATOM   2026  CG1 ILE   425      -3.687 -23.641 -10.201  1.00 25.00           C  
ATOM   2027  CG2 ILE   425      -3.099 -22.323 -12.264  1.00 25.00           C  
ATOM   2028  CD1 ILE   425      -3.729 -22.499  -9.183  1.00 25.00           C  
ATOM   2029  N   TYR   426      -0.091 -24.618 -13.079  1.00 25.00           N  
ATOM   2030  CA  TYR   426       0.885 -24.420 -14.154  1.00 25.00           C  
ATOM   2031  C   TYR   426       0.957 -25.640 -15.082  1.00 25.00           C  
ATOM   2032  O   TYR   426       1.192 -25.465 -16.274  1.00 25.00           O  
ATOM   2033  CB  TYR   426       2.288 -24.175 -13.564  1.00 25.00           C  
ATOM   2034  CG  TYR   426       2.486 -22.932 -12.709  1.00 25.00           C  
ATOM   2035  CD1 TYR   426       1.487 -21.944 -12.547  1.00 25.00           C  
ATOM   2036  CD2 TYR   426       3.709 -22.785 -12.027  1.00 25.00           C  
ATOM   2037  CE1 TYR   426       1.705 -20.859 -11.681  1.00 25.00           C  
ATOM   2038  CE2 TYR   426       3.914 -21.708 -11.147  1.00 25.00           C  
ATOM   2039  CZ  TYR   426       2.909 -20.741 -10.973  1.00 25.00           C  
ATOM   2040  OH  TYR   426       3.088 -19.690 -10.122  1.00 25.00           O  
ATOM   2041  N   THR   427       0.690 -26.854 -14.570  1.00 25.00           N  
ATOM   2042  CA  THR   427       0.502 -28.048 -15.394  1.00 25.00           C  
ATOM   2043  C   THR   427      -0.892 -28.080 -16.047  1.00 25.00           C  
ATOM   2044  O   THR   427      -1.003 -28.651 -17.127  1.00 25.00           O  
ATOM   2045  CB  THR   427       0.703 -29.340 -14.561  1.00 25.00           C  
ATOM   2046  OG1 THR   427      -0.205 -29.453 -13.483  1.00 25.00           O  
ATOM   2047  CG2 THR   427       2.130 -29.512 -14.044  1.00 25.00           C  
ATOM   2048  N   THR   428      -1.937 -27.485 -15.437  1.00 25.00           N  
ATOM   2049  CA  THR   428      -3.319 -27.534 -15.935  1.00 25.00           C  
ATOM   2050  C   THR   428      -3.499 -26.707 -17.223  1.00 25.00           C  
ATOM   2051  O   THR   428      -4.097 -27.212 -18.173  1.00 25.00           O  
ATOM   2052  CB  THR   428      -4.310 -27.047 -14.839  1.00 25.00           C  
ATOM   2053  OG1 THR   428      -4.383 -28.031 -13.828  1.00 25.00           O  
ATOM   2054  CG2 THR   428      -5.769 -26.862 -15.303  1.00 25.00           C  
ATOM   2055  N   PHE   429      -3.022 -25.451 -17.249  1.00 25.00           N  
ATOM   2056  CA  PHE   429      -3.335 -24.499 -18.319  1.00 25.00           C  
ATOM   2057  C   PHE   429      -2.194 -24.335 -19.329  1.00 25.00           C  
ATOM   2058  O   PHE   429      -2.469 -24.240 -20.525  1.00 25.00           O  
ATOM   2059  CB  PHE   429      -3.651 -23.131 -17.685  1.00 25.00           C  
ATOM   2060  CG  PHE   429      -4.967 -23.133 -16.931  1.00 25.00           C  
ATOM   2061  CD1 PHE   429      -6.187 -23.113 -17.639  1.00 25.00           C  
ATOM   2062  CD2 PHE   429      -4.979 -23.202 -15.524  1.00 25.00           C  
ATOM   2063  CE1 PHE   429      -7.409 -23.173 -16.943  1.00 25.00           C  
ATOM   2064  CE2 PHE   429      -6.200 -23.265 -14.827  1.00 25.00           C  
ATOM   2065  CZ  PHE   429      -7.416 -23.252 -15.536  1.00 25.00           C  
ATOM   2066  N   ASN   430      -0.933 -24.301 -18.873  1.00 25.00           N  
ATOM   2067  CA  ASN   430       0.232 -24.133 -19.738  1.00 25.00           C  
ATOM   2068  C   ASN   430       0.785 -25.526 -20.082  1.00 25.00           C  
ATOM   2069  O   ASN   430       1.008 -26.369 -19.210  1.00 25.00           O  
ATOM   2070  CB  ASN   430       1.278 -23.316 -18.965  1.00 25.00           C  
ATOM   2071  CG  ASN   430       2.491 -22.896 -19.805  1.00 25.00           C  
ATOM   2072  OD1 ASN   430       3.366 -23.711 -20.080  1.00 25.00           O  
ATOM   2073  ND2 ASN   430       2.561 -21.625 -20.202  1.00 25.00           N  
ATOM   2074  N   ILE   431       1.010 -25.731 -21.385  1.00 25.00           N  
ATOM   2075  CA  ILE   431       1.453 -26.983 -21.988  1.00 25.00           C  
ATOM   2076  C   ILE   431       2.982 -27.137 -21.860  1.00 25.00           C  
ATOM   2077  O   ILE   431       3.451 -28.261 -21.714  1.00 25.00           O  
ATOM   2078  CB  ILE   431       1.029 -26.979 -23.490  1.00 25.00           C  
ATOM   2079  CG1 ILE   431      -0.505 -26.814 -23.654  1.00 25.00           C  
ATOM   2080  CG2 ILE   431       1.505 -28.243 -24.241  1.00 25.00           C  
ATOM   2081  CD1 ILE   431      -0.967 -26.557 -25.096  1.00 25.00           C  
ATOM   2082  N   GLU   432       3.762 -26.042 -21.911  1.00 25.00           N  
ATOM   2083  CA  GLU   432       5.228 -26.071 -21.893  1.00 25.00           C  
ATOM   2084  C   GLU   432       5.817 -26.423 -20.515  1.00 25.00           C  
ATOM   2085  O   GLU   432       6.850 -27.089 -20.456  1.00 25.00           O  
ATOM   2086  CB  GLU   432       5.764 -24.715 -22.381  1.00 25.00           C  
ATOM   2087  CG  GLU   432       7.292 -24.698 -22.567  1.00 25.00           C  
ATOM   2088  CD  GLU   432       7.730 -23.485 -23.373  1.00 25.00           C  
ATOM   2089  OE1 GLU   432       7.804 -22.391 -22.774  1.00 25.00           O  
ATOM   2090  OE2 GLU   432       7.959 -23.671 -24.587  1.00 25.00           O1-
ATOM   2091  N   PHE   433       5.135 -26.048 -19.417  1.00 25.00           N  
ATOM   2092  CA  PHE   433       5.447 -26.516 -18.067  1.00 25.00           C  
ATOM   2093  C   PHE   433       5.101 -28.009 -17.938  1.00 25.00           C  
ATOM   2094  O   PHE   433       5.949 -28.771 -17.490  1.00 25.00           O  
ATOM   2095  CB  PHE   433       4.663 -25.704 -17.014  1.00 25.00           C  
ATOM   2096  CG  PHE   433       5.185 -24.299 -16.742  1.00 25.00           C  
ATOM   2097  CD1 PHE   433       6.500 -24.091 -16.279  1.00 25.00           C  
ATOM   2098  CD2 PHE   433       4.338 -23.186 -16.904  1.00 25.00           C  
ATOM   2099  CE1 PHE   433       6.952 -22.789 -15.985  1.00 25.00           C  
ATOM   2100  CE2 PHE   433       4.794 -21.882 -16.652  1.00 25.00           C  
ATOM   2101  CZ  PHE   433       6.102 -21.685 -16.178  1.00 25.00           C  
ATOM   2102  N   ARG   434       3.916 -28.447 -18.404  1.00 25.00           N  
ATOM   2103  CA  ARG   434       3.490 -29.854 -18.447  1.00 25.00           C  
ATOM   2104  C   ARG   434       4.461 -30.766 -19.233  1.00 25.00           C  
ATOM   2105  O   ARG   434       4.720 -31.890 -18.806  1.00 25.00           O  
ATOM   2106  CB  ARG   434       2.054 -29.922 -19.011  1.00 25.00           C  
ATOM   2107  CG  ARG   434       1.432 -31.333 -19.056  1.00 25.00           C  
ATOM   2108  CD  ARG   434       0.097 -31.368 -19.811  1.00 25.00           C  
ATOM   2109  NE  ARG   434      -0.982 -30.758 -19.028  1.00 25.00           N  
ATOM   2110  CZ  ARG   434      -2.266 -30.648 -19.401  1.00 25.00           C  
ATOM   2111  NH1 ARG   434      -2.694 -31.107 -20.584  1.00 25.00           N  
ATOM   2112  NH2 ARG   434      -3.135 -30.061 -18.573  1.00 25.00           N1+
ATOM   2113  N   LYS   435       5.029 -30.259 -20.342  1.00 25.00           N  
ATOM   2114  CA  LYS   435       6.052 -30.906 -21.167  1.00 25.00           C  
ATOM   2115  C   LYS   435       7.377 -31.061 -20.403  1.00 25.00           C  
ATOM   2116  O   LYS   435       7.942 -32.154 -20.382  1.00 25.00           O  
ATOM   2117  CB  LYS   435       6.303 -30.051 -22.431  1.00 25.00           C  
ATOM   2118  CG  LYS   435       5.292 -30.268 -23.569  1.00 25.00           C  
ATOM   2119  CD  LYS   435       5.433 -29.194 -24.661  1.00 25.00           C  
ATOM   2120  CE  LYS   435       4.649 -29.512 -25.940  1.00 25.00           C  
ATOM   2121  NZ  LYS   435       4.704 -28.384 -26.886  1.00 25.00           N1+
ATOM   2122  N   ALA   436       7.848 -29.975 -19.765  1.00 25.00           N  
ATOM   2123  CA  ALA   436       9.115 -29.906 -19.040  1.00 25.00           C  
ATOM   2124  C   ALA   436       9.098 -30.685 -17.715  1.00 25.00           C  
ATOM   2125  O   ALA   436      10.146 -31.164 -17.295  1.00 25.00           O  
ATOM   2126  CB  ALA   436       9.423 -28.430 -18.733  1.00 25.00           C  
ATOM   2127  N   PHE   437       7.937 -30.840 -17.058  1.00 25.00           N  
ATOM   2128  CA  PHE   437       7.821 -31.503 -15.754  1.00 25.00           C  
ATOM   2129  C   PHE   437       7.848 -33.029 -15.921  1.00 25.00           C  
ATOM   2130  O   PHE   437       8.465 -33.714 -15.106  1.00 25.00           O  
ATOM   2131  CB  PHE   437       6.493 -31.100 -15.076  1.00 25.00           C  
ATOM   2132  CG  PHE   437       6.391 -29.688 -14.505  1.00 25.00           C  
ATOM   2133  CD1 PHE   437       7.264 -28.644 -14.891  1.00 25.00           C  
ATOM   2134  CD2 PHE   437       5.364 -29.406 -13.582  1.00 25.00           C  
ATOM   2135  CE1 PHE   437       7.051 -27.331 -14.433  1.00 25.00           C  
ATOM   2136  CE2 PHE   437       5.162 -28.094 -13.109  1.00 25.00           C  
ATOM   2137  CZ  PHE   437       5.990 -27.051 -13.559  1.00 25.00           C  
ATOM   2138  N   LEU   438       7.252 -33.549 -17.010  1.00 25.00           N  
ATOM   2139  CA  LEU   438       7.333 -34.954 -17.401  1.00 25.00           C  
ATOM   2140  C   LEU   438       8.700 -35.301 -18.016  1.00 25.00           C  
ATOM   2141  O   LEU   438       9.080 -36.466 -17.975  1.00 25.00           O  
ATOM   2142  CB  LEU   438       6.228 -35.268 -18.434  1.00 25.00           C  
ATOM   2143  CG  LEU   438       4.787 -35.207 -17.878  1.00 25.00           C  
ATOM   2144  CD1 LEU   438       3.766 -35.339 -19.018  1.00 25.00           C  
ATOM   2145  CD2 LEU   438       4.521 -36.271 -16.798  1.00 25.00           C  
ATOM   2146  N   LYS   439       9.459 -34.316 -18.533  1.00 25.00           N  
ATOM   2147  CA  LYS   439      10.809 -34.497 -19.073  1.00 25.00           C  
ATOM   2148  C   LYS   439      11.837 -34.764 -17.954  1.00 25.00           C  
ATOM   2149  O   LYS   439      12.717 -35.604 -18.137  1.00 25.00           O  
ATOM   2150  CB  LYS   439      11.194 -33.224 -19.859  1.00 25.00           C  
ATOM   2151  CG  LYS   439      12.529 -33.303 -20.617  1.00 25.00           C  
ATOM   2152  CD  LYS   439      12.840 -31.997 -21.366  1.00 25.00           C  
ATOM   2153  CE  LYS   439      14.185 -32.029 -22.106  1.00 25.00           C  
ATOM   2154  NZ  LYS   439      15.321 -32.041 -21.168  1.00 25.00           N1+
ATOM   2155  N   ILE   440      11.713 -34.082 -16.800  1.00 25.00           N  
ATOM   2156  CA  ILE   440      12.583 -34.258 -15.631  1.00 25.00           C  
ATOM   2157  C   ILE   440      12.181 -35.511 -14.825  1.00 25.00           C  
ATOM   2158  O   ILE   440      13.055 -36.147 -14.237  1.00 25.00           O  
ATOM   2159  CB  ILE   440      12.518 -32.973 -14.745  1.00 25.00           C  
ATOM   2160  CG1 ILE   440      12.967 -31.700 -15.504  1.00 25.00           C  
ATOM   2161  CG2 ILE   440      13.292 -33.077 -13.411  1.00 25.00           C  
ATOM   2162  CD1 ILE   440      14.386 -31.738 -16.087  1.00 25.00           C  
ATOM   2163  N   LEU   441      10.890 -35.888 -14.822  1.00 25.00           N  
ATOM   2164  CA  LEU   441      10.367 -37.049 -14.096  1.00 25.00           C  
ATOM   2165  C   LEU   441      10.612 -38.376 -14.848  1.00 25.00           C  
ATOM   2166  O   LEU   441      10.690 -39.422 -14.204  1.00 25.00           O  
ATOM   2167  CB  LEU   441       8.846 -36.829 -13.904  1.00 25.00           C  
ATOM   2168  CG  LEU   441       8.098 -37.865 -13.032  1.00 25.00           C  
ATOM   2169  CD1 LEU   441       8.645 -37.934 -11.596  1.00 25.00           C  
ATOM   2170  CD2 LEU   441       6.592 -37.562 -13.016  1.00 25.00           C  
ATOM   2171  N   HIS   442      10.753 -38.345 -16.185  1.00 25.00           N  
ATOM   2172  CA  HIS   442      10.958 -39.517 -17.046  1.00 25.00           C  
ATOM   2173  C   HIS   442      12.433 -39.976 -17.113  1.00 25.00           C  
ATOM   2174  O   HIS   442      12.708 -41.021 -17.700  1.00 25.00           O  
ATOM   2175  CB  HIS   442      10.446 -39.144 -18.459  1.00 25.00           C  
ATOM   2176  CG  HIS   442      10.543 -40.185 -19.550  1.00 25.00           C  
ATOM   2177  ND1 HIS   442      10.171 -41.507 -19.372  1.00 50.00           N  
ATOM   2178  CD2 HIS   442      10.958 -40.092 -20.860  1.00 50.00           C  
ATOM   2179  CE1 HIS   442      10.406 -42.140 -20.524  1.00 50.00           C  
ATOM   2180  NE2 HIS   442      10.870 -41.341 -21.477  1.00 50.00           N  
ATOM   2181  N   CYS   443      13.371 -39.233 -16.498  1.00 25.00           N  
ATOM   2182  CA  CYS   443      14.807 -39.529 -16.447  1.00 25.00           C  
ATOM   2183  C   CYS   443      15.110 -40.878 -15.767  1.00 25.00           C  
ATOM   2184  O   CYS   443      14.821 -40.991 -14.555  1.00 25.00           O  
ATOM   2185  OXT CYS   443      15.622 -41.773 -16.476  1.00 99.99           O1-
ATOM   2186  CB  CYS   443      15.534 -38.383 -15.715  1.00 25.00           C  
ATOM   2187  SG  CYS   443      15.604 -36.903 -16.764  1.00 25.00           S  
CONECT  553 1139
CONECT 1139  553
ENDMDL
END   
