# Supplementary material for: Multifunctional Arylsulfone and Arylsulfonamide-Based Ligands with Prominent Mood-Modulating Activity and Benign Safety Profile, Targeting Neuropsychiatric Symptoms of Dementia
Source: J Med Chem. 2021 Aug 26;64(17):12603–29. doi: 10.1021/acs.jmedchem.1c00497 (PMC8436213; doi:10.1021/acs.jmedchem.1c00497)
Supplement: Supplementary file 6 — jm1c00497_si_006.csv [file jm1c00497_si_006.csv]

Compound	SMILES
2	FC1=CC=C2C(CCCN3CCC(CS(=O)(=O)C4=CC5=C(C=CC=C5)C=C4)C3)=NOC2=C1
3	CC1=CC=C(C=C1C)S(=O)(=O)CC1CCN(CCCC2=NOC3=CC(F)=CC=C23)C1
4	FC1=CC=C2C(CCCN3CCC(CS(=O)(=O)C4=CC=C(F)C(F)=C4)C3)=NOC2=C1
5	FC1=CC=C2C(CCCN3CCC(CS(=O)(=O)C4=CC=C(Cl)C(Cl)=C4)C3)=NOC2=C1
6	FC1=CC=C2C(CCCN3CCC(CS(=O)(=O)C4=CC=C(F)C(Cl)=C4)C3)=NOC2=C1
7	FC1=CC=C2C(CCCN3CCC(CS(=O)(=O)C4=CC=C(C=C4)C(F)(F)F)C3)=NOC2=C1
8	FC1=CC=C2C(CCCN3CCC(CS(=O)(=O)C4=CC=CC(=C4)C(F)(F)F)C3)=NOC2=C1
9	FC1=CC=C(C=C1)S(=O)(=O)CC1CCN(CCCC2=NOC3=CC(F)=CC=C23)C1
10	FC1=CC=C2C(CCCN3CCC(CS(=O)(=O)C4=CC=CC(F)=C4)C3)=NOC2=C1
11	FC1=CC=C2C(CCCN3CCC(CS(=O)(=O)C4=CC=CC(Cl)=C4)C3)=NOC2=C1
12	CC1=CC(=CC=C1)S(=O)(=O)CC1CCN(CCCC2=NOC3=CC(F)=CC=C23)C1
13	CC1CC(CN1CCCC1=NOC2=C1C=CC(F)=C2)NS(=O)(=O)C1=CC(Cl)=CC=C1
14	CC1CC(CN1CCCC1=NOC2=C1C=CC(F)=C2)NS(=O)(=O)C1=CC(Cl)=C(F)C=C1
15	CC1CC(CN1CCCC1=NOC2=C1C=CC(F)=C2)NS(=O)(=O)C1=CSC2=C1C=CC=C2
16	CC1CC(CN1CCCC1=NOC2=C1C=CC(F)=C2)NS(=O)(=O)C1=CC2=C(S1)C=CC=C2
17	CC1CC(CN1CCCC1=NOC2=C1C=CC(F)=C2)NS(=O)(=O)C1=CC2=C(O1)C=CC=C2
18	CC1CC(CN1CCCC1=NOC2=C1C=CC(F)=C2)NS(=O)(=O)C1=CC2=C(S1)C=C(F)C=C2
19	CC1CC(CN1CCCC1=NOC2=C1C=CC(F)=C2)NS(=O)(=O)C1=CC2=C(S1)C=C(Cl)C=C2
20	CC1CC(CN1CCCC1=NOC2=C1C=CC(F)=C2)NS(=O)(=O)C1=C(C)C2=C(S1)C=CC(Cl)=C2
21	CC1CC(CN1CCCC1=NOC2=C1C=CC(F)=C2)NS(=O)(=O)C1=CC=C2C=CC=CC2=C1
22	CC1CC(CN1CCCC1=NOC2=C1C=CC(F)=C2)NS(=O)(=O)C1=CC=C2C=C(Cl)C=CC2=C1
